# Supplementary material for: Hybrid Capture-Based Sequencing Enables Highly Sensitive Zoonotic Virus Detection Within the One Health Framework
Source: Pathogens. 2025 Mar 7;14(3):264. doi: 10.3390/pathogens14030264 (PMC11944581; doi:10.3390/pathogens14030264)
Supplement: Supplementary file 1 [file pathogens-14-00264-s001.zip › Supplementary Table 1.xlsx]

## Sheet: Sheet1
Acession Number	Virus
NC_025403.1	Achimota virus 1
NC_025404.1	Achimota virus 2
NC_028246.1	Adelaide River virus isolate DPP61
NC_001401.2	Adeno-associated virus - 2
NC_006152.1	Adeno-associated virus 5
NC_007548.1	Adult diarrheal rotavirus strain J19
NC_007549.1	Adult diarrheal rotavirus strain J19
NC_007550.1	Adult diarrheal rotavirus strain J19
NC_007551.1	Adult diarrheal rotavirus strain J19
NC_007552.1	Adult diarrheal rotavirus strain J19
NC_007553.1	Adult diarrheal rotavirus strain J19
NC_007554.1	Adult diarrheal rotavirus strain J19
NC_007555.1	Adult diarrheal rotavirus strain J19
NC_007556.1	Adult diarrheal rotavirus strain J19
NC_007557.1	Adult diarrheal rotavirus strain J19
NC_007558.1	Adult diarrheal rotavirus strain J19
NC_026470.1	African bat icavirus A isolate PREDICT-06105
NC_006021.1	African horsesickness virus segment 1
NC_006009.1	African horsesickness virus segment 10
NC_005996.1	African horsesickness virus segment 2
NC_006017.1	African horsesickness virus segment 3
NC_006012.1	African horsesickness virus segment 4
NC_006020.1	African horsesickness virus segment 5
NC_006018.1	African horsesickness virus segment 6
NC_006011.1	African horsesickness virus segment 7
NC_006016.1	African horsesickness virus segment 8
NC_006019.1	African horsesickness virus segment 9
NC_044956.1	African swine fever virus Benin 97/1 pathogenic isolate
NC_044958.1	African swine fever virus E75 complete genome, strain E75
NC_044959.1	African swine fever virus Georgia 2007/1 complete genome
NC_044947.1	African swine fever virus isolate 26544/OG10 from Italy
NC_044957.1	African swine fever virus OURT 88/3 (avirulent field isolate)
NC_001659.2	African swine fever virus strain BA71V
NC_044945.1	African swine fever virus strain Ken05/Tk1
NC_044946.1	African swine fever virus strain Ken06.Bus
NC_044941.1	African swine fever virus strain L60
NC_044943.1	African swine fever virus strain NHV
NC_001918.1	Aichi virus
NC_009894.1	Akabane virus segment L
NC_009895.1	Akabane virus segment M
NC_009896.1	Akabane virus segment S
NC_002531.1	Alcelaphine herpesvirus 1
NC_001662.1	Aleutian mink disease virus
NC_010249.1	Allpahuayo virus segment L
NC_010253.1	Allpahuayo virus segment S
NC_025391.1	Almpiwar virus isolate MRM4059
NC_010251.1	Amapari virus segment L
NC_010247.1	Amapari virus segment S
NC_022755.1	American bat vesiculovirus TFFN-2013 isolate liver2008
NC_003468.2	Andes virus segment L
NC_003467.2	Andes virus segment M
NC_003466.1	Andes virus segment S
NC_034563.1	Anjozorobe hantavirus strain Anjozorobe/Em/MDG/2009/ATD49 glycoprotein precursor
NC_034555.1	Anjozorobe hantavirus strain Anjozorobe/Em/MDG/2009/ATD49 nucleocapsid protein (N)
NC_034556.1	Anjozorobe hantavirus strain Anjozorobe/Em/MDG/2009/ATD49 RNA-dependent RNA polymerase
NC_038721.1	Anopheles B virus nucleocapsid protein
NC_003676.1	Apoi virus, genome
NC_020808.1	Aravan virus
NC_025393.1	Arboretum virus isolate Lo-121
NC_011400.1	Astrovirus MLB1
NC_013060.1	Astrovirus VA1
NC_003900.1	Aura virus
NC_003243.1	Australian bat lyssavirus
NC_003990.1	Avian encephalomyelitis virus
NC_001451.1	Avian infectious bronchitis virus
NC_025407.1	Avian paramyxovirus 11 isolate common_snipe/France/100212/2010
NC_025363.1	Avian paramyxovirus 12 isolate Wigeon/Italy/3920_1/2005
NC_025373.1	Avian paramyxovirus 3 strain turkey/Wisconsin/68
NC_019531.1	Avian paramyxovirus 4 strain APMV-4/duck/Delaware/549227/2010
NC_025361.1	Avian paramyxovirus 5 strain budgerigar/Kunitachi/74
NC_039194.1	Avian paramyxovirus 6 strain APMV-6/Goose/FarEast/4440/2003
NC_025347.1	Avian paramyxovirus 7 strain APMV-7/dove/Tennessee/4/75
NC_039195.1	Avian paramyxovirus 8 strain goose/Delaware/1053/76
NC_025390.1	Avian paramyxovirus 9 strain duck/New York/22/1978
NC_025349.3	Avian paramyxovirus penguin/Falkland Islands/324/2007
NC_039231.1	Avian pneumovirus strain LAH A
NC_015877.1	Baboon orthoreovirus segment L1
NC_015878.1	Baboon orthoreovirus segment L2
NC_015879.1	Baboon orthoreovirus segment L3
NC_015880.1	Baboon orthoreovirus segment M1
NC_015881.1	Baboon orthoreovirus segment M2
NC_015882.1	Baboon orthoreovirus segment M3
NC_015883.1	Baboon orthoreovirus segment S1
NC_015884.1	Baboon orthoreovirus segment S2
NC_015886.1	Baboon orthoreovirus segment S3
NC_015885.1	Baboon orthoreovirus segment S4
NC_038266.1	Badger herpesvirus envelope glycoprotein B (gB) and DNA polymerase (pol) genes
NC_012534.1	Bagaza virus strain DakAr B209
NC_004200.1	Banna virus segment 11
NC_004198.1	Banna virus segment 12
NC_004204.1	Banna virus segment 7
NC_004203.1	Banna virus segment 8
NC_004202.1	Banna virus segment 9
NC_004211.1	Banna virus strain JKT-6423 segment 1
NC_004201.1	Banna virus strain JKT-6423 segment 10
NC_004217.1	Banna virus strain JKT-6423 segment 2
NC_004218.1	Banna virus strain JKT-6423 segment 3
NC_004219.1	Banna virus strain JKT-6423 segment 4
NC_004220.1	Banna virus strain JKT-6423 segment 5
NC_004221.1	Banna virus strain JKT-6423 segment 6
NC_043110.1	Banzi virus strain SAH 336 polyprotein
NC_001786.1	Barmah Forest virus
NC_034535.1	Barur virus nucleoprotein, phosphoprotein, matrix, glycoprotein, and polymerase genes
NC_043067.1	Bas-Congo virus isolate BASV-1 N protein; P protein, M protein, U1 protein, U2 protein, G protein, and U3 protein and L protein
NC_022103.1	Bat coronavirus CDPHE15/USA/2006
NC_009988.1	Bat coronavirus HKU2
NC_010438.1	Bat coronavirus HKU8
NC_025256.1	Bat Paramyxovirus Eid_hel/GH-M74a/GHA/2009
NC_038300.1	Bayou virus glycoprotein precursor
NC_038299.1	Bayou virus isolate HV F0260003 segment L
NC_038298.1	Bayou virus nucleocapsid protein
NC_010255.1	Bear Canyon virus segment L
NC_010256.1	Bear Canyon virus segment S
NC_016962.1	Bebaru virus
NC_010646.1	Beluga Whale coronavirus SW1
NC_043212.1	Berne Virus mRNA for envelope protein
NC_043211.1	Berne virus mRNA for peplomer protein
NC_025358.1	Berrimah virus strain DPP 63
NC_039207.1	Betacoronavirus Erinaceus/VMC/DEU/2012 isolate ErinaceusCoV/2012-174/GER/2012
NC_014143.1	Bettongia penicillata papillomavirus
NC_038725.1	Bimiti virus strain TRVL 8362 nucleocapsid protein
NC_038723.1	Bimiti virus strain TRVL 8362 polyprotein
NC_038724.1	Bimiti virus strain TRVL 8362 RNA-dependent RNA polymerase
NC_001538.1	BK polyomavirus
NC_043073.1	Black Creek Canal virus M segment
NC_043074.1	Black Creek Canal virus partial L segment
NC_043075.1	Black Creek Canal virus S segment sequence
NC_006008.2	Bluetongue virus gene for VP6 protein
NC_006023.1	Bluetongue virus segment 1
NC_006015.1	Bluetongue virus segment 10
NC_006014.1	Bluetongue virus segment 3
NC_006024.2	Bluetongue virus segment 4
NC_006025.1	Bluetongue virus segment 5
NC_006010.1	Bluetongue virus segment 6
NC_006022.1	Bluetongue virus segment 7
NC_006007.1	Bluetongue virus segment 8
NC_006013.2	Bluetongue virus VP2
NC_023762.1	Boa arenavirus NL isolate 3 segment L
NC_023761.1	Boa arenavirus NL isolate 3 segment S
NC_025251.1	Bokeloh bat lyssavirus isolate 21961
NC_003679.1	Border disease virus X818
NC_001607.1	Borna disease virus 1
NC_033693.1	Bouboui virus strain DAK AR B490 polyprotein
NC_043093.1	Bovine adenovirus 10 isolate Ma268 hexon
NC_001876.1	Bovine adenovirus 3 complete genome
AC_000191.1	Bovine adenovirus A
NC_002685.2	Bovine adenovirus D
NC_002513.1	Bovine adenovirus type 2
NC_001859.1	Bovine enterovirus
NC_002526.1	Bovine ephemeral fever virus
NC_001831.1	Bovine foamy virus
NC_001847.1	Bovine herpesvirus 1
NC_002665.1	Bovine herpesvirus 4 long unique region
NC_005261.3	Bovine herpesvirus 5 strain SV507/99
NC_043048.1	Bovine herpesvirus type 2 glycoprotein B
NC_001413.1	Bovine immunodeficiency-like virus, complete proviral genome
NC_001414.1	Bovine leukemia virus
NC_001522.1	Bovine papillomavirus - 1
NC_007612.1	Bovine papillomavirus 7
NC_004195.1	Bovine papillomavirus type 5
NC_005337.1	Bovine papular stomatitis virus
NC_002161.1	Bovine parainfluenza virus 3
NC_038895.1	Bovine parvovirus-1 strain Abinanti
NC_001442.1	Bovine polyomavirus
NC_038272.1	Bovine respiratory syncytial virus ATCC51908
NC_001989.1	Bovine respiratory syncytial virus
NC_001461.1	Bovine viral diarrhea virus 1
NC_039237.1	Bovine viral diarrhea virus 2 polyprotein
NC_012812.1	Bovine viral diarrhea virus 3 Th/04_KhonKaen
NC_007447.1	Breda virus
NC_043111.1	Bukalasa bat virus strain UGBP-111 NS5 protein (NS5)
NC_011547.1	Bulbul coronavirus HKU11-934
NC_014373.1	Bundibugyo ebolavirus
NC_001925.1	Bunyamwera virus L segment
NC_001926.1	Bunyamwera virus M segment
NC_001927.1	Bunyamwera virus segment S
NC_009026.2	Bussuquara virus
NC_034479.1	Bwamba virus strain M459 segment L polymerase
NC_034490.1	Bwamba virus strain M459 segment M glycoprotein precursor
NC_034480.1	Bwamba virus strain M459 segment S nucleoprotein and nonstructural protein NSs genes
NC_038670.1	Cabassou virus strain CaAr 508
NC_026623.1	Cacipacore virus flavivirus polyprotein (flavivirus polyprotein gene) and truncated polyprotein (flavivirus polyprotein gene) genes
NC_006439.1	Cali mammarenavirus segment L
NC_003391.1	Camelpox virus
NC_015374.1	Candiru virus segment L
NC_015373.1	Candiru virus segment M
NC_015375.1	Candiru virus segment S
NC_001734.1	Canine adenovirus
NC_001921.1	Canine distemper virus
NC_004442.1	Canine minute virus
NC_001539.1	Canine parvovirus
NC_034515.1	Cano Delgadito virus strain VHV-574 RNA-dependent RNA polymerase
NC_034525.1	Cano Delgadito virus strain VHV-574 segment M
NC_034528.1	Cano Delgadito virus strain VHV-574 segment S
NC_001463.1	Caprine arthritis-encephalitis virus
NC_043055.1	Caprine herpesvirus 1 strain E/CH glycoprotein B
NC_034478.1	Caraparu virus strain BeAn3994 nucleocapsid protein and nonstructural protein genes
NC_034477.1	Caraparu virus strain BeAn3994 polyprotein
NC_034489.1	Caraparu virus strain BeAn3994 RNA-dependent RNA polymerase
NC_043112.1	Carey Island virus strain P70-1215 NS5 protein (NS5)
NC_018484.1	CAS virus segment L
NC_018481.1	CAS virus segment S
NC_038726.1	Catu virus strain BeH 151 nucleocapsid protein
NC_038727.1	Catu virus strain BeH 151 polyprotein
NC_038728.1	Catu virus strain BeH 151 RNA-dependent RNA polymerase
NC_025351.1	Cedar virus isolate CG1a
NC_043056.1	Cervid herpesvirus 1 strain Banffshire 82 glycoprotein B
NC_043057.1	Cervid herpesvirus 2 strain Salla 82 glycoprotein E (US8)
NC_020805.1	Chandipura virus isolate CIN 0451
NC_022639.1	Changuinola virus isolate CGLV/BE AN 28873 segment 1
NC_022638.1	Changuinola virus isolate CGLV/BE AN 28873 segment 10
NC_022633.1	Changuinola virus isolate CGLV/BE AN 28873 segment 2
NC_022634.1	Changuinola virus isolate CGLV/BE AN 28873 segment 3
NC_022640.1	Changuinola virus isolate CGLV/BE AN 28873 segment 4
NC_022635.1	Changuinola virus isolate CGLV/BE AN 28873 segment 5
NC_022641.1	Changuinola virus isolate CGLV/BE AN 28873 segment 6
NC_022636.1	Changuinola virus isolate CGLV/BE AN 28873 segment 7
NC_022637.1	Changuinola virus isolate CGLV/BE AN 28873 segment 8
NC_022642.1	Changuinola virus isolate CGLV/BE AN 28873 segment 9
NC_010563.1	Chapare virus segment L
NC_010562.1	Chapare virus segment S
NC_003790.1	Chicken astrovirus
NC_024766.1	Chicken picornavirus 2 isolate 44C
NC_024767.1	Chicken picornavirus 3 isolate 45C
NC_004162.2	Chikungunya virus
NC_038543.1	Chipmunk parvovirus NS1, NS2, VP1, and VP2 genes
NC_027553.1	Chobar Gorge virus isolate NEP1970/01 segment 1 RNA-dependent RNA polymerase (VP1)
NC_027562.1	Chobar Gorge virus isolate NEP1970/01 segment 10 NS3 protein (NS3) and NS3a protein (NS3a) genes
NC_027554.1	Chobar Gorge virus isolate NEP1970/01 segment 2 inner core protein (VP2)
NC_027555.1	Chobar Gorge virus isolate NEP1970/01 segment 3 capping enzyme (VP3)
NC_027556.1	Chobar Gorge virus isolate NEP1970/01 segment 4 outer capsid protein (VP4)
NC_027557.1	Chobar Gorge virus isolate NEP1970/01 segment 5 tubule protein (NS1)
NC_027558.1	Chobar Gorge virus isolate NEP1970/01 segment 6 outer capsid protein 2 (VP5)
NC_027559.1	Chobar Gorge virus isolate NEP1970/01 segment 7 major core protein (VP7)
NC_027560.1	Chobar Gorge virus isolate NEP1970/01 segment 8 viral inclusion body protein (NS2)
NC_027561.1	Chobar Gorge virus isolate NEP1970/01 segment 9 helicase (VP6) and NS4 protein (NS4) genes
NC_038374.1	Choclo virus segment M
NC_038373.1	Choclo virus segment S
NC_005990.1	Palyam virus segment 1
NC_005995.1	Chuzan virus segment 10
NC_005986.1	Chuzan virus segment 2
NC_005989.1	Chuzan virus segment 3
NC_005991.1	Chuzan virus segment 4
NC_005993.1	Chuzan virus segment 5
NC_005987.1	Chuzan virus segment 6
NC_005988.1	Chuzan virus segment 7
NC_005994.1	Chuzan virus segment 8
NC_005992.1	Chuzan virus segment 9
NC_038912.1	Classical swine fever virus, strain Alfort/187 complete genome
NC_025397.1	Coastal Plains virus strain DPP53
NC_028255.1	Cocal virus Indiana 2
NC_015692.1	Colobus guereza papillomavirus type 2
NC_004181.1	Colorado tick fever virus segment 1
NC_004189.1	Colorado tick fever virus segment 10
NC_004191.1	Colorado tick fever virus segment 11
NC_004190.1	Colorado tick fever virus segment 12
NC_004182.1	Colorado tick fever virus segment 2
NC_004183.1	Colorado tick fever virus segment 3
NC_004184.1	Colorado tick fever virus segment 4
NC_004185.1	Colorado tick fever virus segment 5
NC_004186.1	Colorado tick fever virus segment 6
NC_004187.1	Colorado tick fever virus segment 7
NC_004188.1	Colorado tick fever virus segment 8
NC_004180.1	Colorado tick fever virus segment 9
NC_016996.1	Common-moorhen coronavirus HKU21
NC_038566.1	Corriparta virus strain AUS1960/01 NS1 protein
NC_038572.1	Corriparta virus strain AUS1960/01 NS2 protein
NC_038569.1	Corriparta virus strain AUS1960/01 NS3 protein and NS3a protein genes
NC_038568.1	Corriparta virus strain AUS1960/01 VP1 protein
NC_038564.1	Corriparta virus strain AUS1960/01 VP2 protein
NC_038570.1	Corriparta virus strain AUS1960/01 VP3 protein
NC_038565.1	Corriparta virus strain AUS1960/01 VP4 protein
NC_038571.1	Corriparta virus strain AUS1960/01 VP5 protein
NC_038567.1	Corriparta virus strain AUS1960/01 VP6 protein and NS4 protein genes
NC_038573.1	Corriparta virus strain AUS1960/01 VP7 protein
NC_012800.1	Cosavirus A strain HCoSV-A1 polyprotein
NC_001541.1	Cottontail rabbit papillomavirus
NC_043113.1	Cowbone Ridge virus strain W-10986 NS5 protein (NS5)
NC_003663.2	Cowpox virus
NC_038307.1	Coxsackievirus B3 mRNA
NC_005301.3	Crimean-Congo hemorrhagic fever virus segment L
NC_005300.2	Crimean-Congo hemorrhagic fever virus segment M
NC_005302.1	Crimean-Congo hemorrhagic fever virus segment S
NC_010252.1	Cupixi virus segment L
NC_010254.1	Cupixi virus segment S
NC_039201.1	Curionopolis virus nucleoprotein, phosphoprotein, matrix, hypothetical proteins, glycoprotein, hypothetical proteins, and polymerase genes
NC_015521.1	Cutthroat trout virus
NC_043114.1	Dakar bat virus strain 209 NS5 protein (NS5)
NC_001523.1	Deer papillomavirus
NC_001477.1	Dengue virus 1
NC_001474.2	Dengue virus 2
NC_001475.2	Dengue virus 3
NC_002640.1	Dengue virus 4
NC_005235.1	Dobrava virus complete L segment gene for polymerase protein, strain DOBV/Ano-Poroia/Afl9/1999)
NC_005234.1	Dobrava virus complete M segment gene for glycoprotein precursor (G1-G2), strain DOBV/Ano-Poroia/Afl9/1999)
NC_005233.1	Dobrava virus complete S segment gene for nucleocapsid protein, strain DOBV/Ano-Poroia/Afl9/1999
NC_005283.1	Dolphin morbillivirus
NC_038310.1	Dromedary camel enterovirus strain 19CC
NC_038281.1	Drosophila melanogaster sigma virus HAP23
NC_022580.1	Drosophila obscura sigma virus 10A
NC_008250.2	Duck hepatitis A virus 1 strain R85952
NC_023985.1	Duck picornavirus GL/12
NC_004159.1	Dugbe virus segment L
NC_004158.1	Dugbe virus segment M
NC_004157.1	Dugbe virus segment S
NC_020810.1	Duvenhage virus isolate 86132SA
NC_003899.1	Eastern equine encephalitis virus
NC_004105.1	Ectromelia virus
NC_030289.1	Edge Hill virus strain YMP 48 polyprotein
NC_022581.1	Eel Virus European X complete genome, viral cRNA, isolate 153311
NC_018615.1	Eilat virus isolate EO329
NC_038282.1	Ekpoma virus 1 isolate EKV-1, partial genome
NC_038283.1	Ekpoma virus 2 isolate EKV-2, partial genome
NC_038424.1	El Moro Canyon hantavirus (ELMC) isolate RM-97 envelope glycoprotein precursor
NC_038423.1	El Moro Canyon hantavirus (ELMC) isolate RM-97 nucleocapsid protein
NC_001479.1	Encephalomyocarditis virus
NC_043193.1	Endogenous langur type D retrovirus PO-1-Lu gp70
NC_008718.1	Entebbe bat virus
NC_030454.1	Enterovirus A114 strain V13-0285, partial genome
NC_002232.1	Enterovirus E4
NC_034267.1	Enterovirus goat/JL14
NC_013396.1	Epizootic hemorrhagic disease virus (serotype 1 / strain New Jersey) segment 1
NC_013405.1	Epizootic hemorrhagic disease virus (serotype 1 / strain New Jersey) segment 10
NC_013397.1	Epizootic hemorrhagic disease virus (serotype 1 / strain New Jersey) segment 2
NC_013398.1	Epizootic hemorrhagic disease virus (serotype 1 / strain New Jersey) segment 3
NC_013399.1	Epizootic hemorrhagic disease virus (serotype 1 / strain New Jersey) segment 4
NC_013400.1	Epizootic hemorrhagic disease virus (serotype 1 / strain New Jersey) segment 5
NC_013401.1	Epizootic hemorrhagic disease virus (serotype 1 / strain New Jersey) segment 6
NC_013402.1	Epizootic hemorrhagic disease virus (serotype 1 / strain New Jersey) segment 7
NC_013403.1	Epizootic hemorrhagic disease virus (serotype 1 / strain New Jersey) segment 8
NC_013404.1	Epizootic hemorrhagic disease virus (serotype 1 / strain New Jersey) segment 9
NC_001491.2	Equid herpesvirus 1
NC_043061.1	Equid herpesvirus 7 strain T-07 DNA polymerase
NC_011644.1	Equid herpesvirus 9
NC_030792.1	Equine adenovirus 1 strain M1
NC_027705.1	Equine adenovirus 2 isolate EAdV2.385/75.9
NC_002532.2	Equine arteritis virus
NC_038576.1	Equine encephalosis virus isolate HS103/06 NS1
NC_038583.1	Equine encephalosis virus isolate HS103/06 NS2
NC_038580.1	Equine encephalosis virus isolate HS103/06 NS3
NC_038574.1	Equine encephalosis virus isolate HS103/06 VP1
NC_038582.1	Equine encephalosis virus isolate HS103/06 VP2
NC_038575.1	Equine encephalosis virus isolate HS103/06 VP3
NC_038581.1	Equine encephalosis virus isolate HS103/06 VP4
NC_038577.1	Equine encephalosis virus isolate HS103/06 VP5
NC_038579.1	Equine encephalosis virus isolate HS103/06 VP6
NC_038578.1	Equine encephalosis virus isolate HS103/06 VP7
NC_002201.1	Equine foamy virus
NC_001450.1	Equine infectious anemia virus
NC_020902.1	Equine Pegivirus 1 isolate C0035
NC_039209.1	Equine rhinitis A virus strain PERV-1
NC_003983.1	Equine rhinitis B virus 1
NC_043213.1	Equine torovirus strain Berne 5' UTR and replicase polyprotein 1a (ORF1a)
NC_003748.1	Equus caballus papillomavirus type 1
NC_038592.1	Eubenangee virus isolate AUS1963/01 segment 1
NC_038593.1	Eubenangee virus isolate AUS1963/01 segment 10
NC_038588.1	Eubenangee virus isolate AUS1963/01 segment 2
NC_038584.1	Eubenangee virus isolate AUS1963/01 segment 3
NC_038591.1	Eubenangee virus isolate AUS1963/01 segment 4
NC_038585.1	Eubenangee virus isolate AUS1963/01 segment 5
NC_038586.1	Eubenangee virus isolate AUS1963/01 segment 6
NC_038589.1	Eubenangee virus isolate AUS1963/01 segment 7
NC_038587.1	Eubenangee virus isolate AUS1963/01 segment 8
NC_038590.1	Eubenangee virus isolate AUS1963/01 segment 9
NC_009527.1	European bat lyssavirus 1
NC_009528.2	European bat lyssavirus 2 isolate RV1333
NC_002615.1	European brown hare syndrome virus
NC_001524.1	European elk papillomavirus
NC_038671.1	Everglades virus
NC_003696.1	Eyach virus segment 1
NC_003705.1	Eyach virus segment 10
NC_003706.1	Eyach virus segment 11
NC_003707.1	Eyach virus segment 12
NC_003697.1	Eyach virus segment 2
NC_003698.1	Eyach virus segment 3
NC_003699.1	Eyach virus segment 4
NC_003700.1	Eyach virus segment 5
NC_003701.1	Eyach virus segment 6
NC_003702.1	Eyach virus segment 7
NC_003703.1	Eyach virus segment 8
NC_003704.1	Eyach virus segment 9
NC_026921.1	Falcovirus A1 strain kestrel/VOVE0622/2013/HUN
NC_039212.1	Fathead minnow picornavirus isolate FHMPV-1
NC_013590.2	Felid herpesvirus 1 strain C-27
NC_024701.1	Feline astrovirus D1 isolate FAstV-D1
NC_001481.2	Feline calicivirus
NC_039242.1	Feline foamy virus DNA
NC_001482.1	Feline immunodeficiency virus complete genome
NC_001940.1	Feline leukemia virus
NC_039196.1	Feline morbillivirus strain 761U
NC_022802.1	Feline sakobuvirus A isolate FFUP1
NC_043031.1	Ferak virus strain C51-CI-2004 segment L
NC_043033.1	Ferak virus strain C51-CI-2004 segment M
NC_043032.1	Ferak virus strain C51-CI-2004 segment S
NC_005084.2	Fer-de-lance virus
NC_025341.1	Fikirini bat rhabdovirus isolate KEN352
NC_010759.1	Flexal virus segment L
NC_010757.1	Flexal virus segment S
NC_039210.1	Foot-and-mouth disease virus O isolate o6pirbright iso58
NC_013528.1	Fort Morgan virus
NC_001362.1	Friend murine leukemia virus FB29 complete genome
NC_033723.1	Gadgets Gully virus from Australia polyprotein
NC_026247.1	Gairo virus isolate TZ-27421_L segment L
NC_026246.1	Gairo virus isolate TZ-27421_S segment S
NC_001710.1	GB virus C/Hepatitis G virus
NC_006558.1	Getah virus
NC_001885.3	Gibbon ape leukemia virus gag, pol, and env genes
NC_004003.1	Goatpox virus Pellor
NC_018482.1	Golden Gate virus segment L
NC_018483.1	Golden Gate virus segment S
NC_043051.1	Gouleako virus strain A5/CI/2004 segment L
NC_043049.1	Gouleako virus strain A5/CI/2004 segment M
NC_043050.1	Gouleako virus strain A5/CI/2004 segment S
NC_025376.1	Grass carp rhabdovirus V76
NC_014522.1	Great Island virus segment 1
NC_014531.1	Great Island virus segment 10
NC_014523.1	Great Island virus segment 2
NC_014524.1	Great Island virus segment 3
NC_014525.1	Great Island virus segment 4
NC_014526.1	Great Island virus segment 5
NC_014527.1	Great Island virus segment 6
NC_014528.1	Great Island virus segment 7
NC_014529.1	Great Island virus segment 8
NC_014530.1	Great Island virus segment 9
NC_001484.1	Ground squirrel hepatitis virus
NC_038737.1	Guama virus strain BeAn 277 nucleocapsid protein
NC_038735.1	Guama virus strain BeAn 277 polyprotein
NC_038736.1	Guama virus strain BeAn 277 RNA-dependent RNA polymerase
NC_005082.1	Guanarito virus segment L
NC_005077.1	Guanarito virus segment S
NC_034487.1	Guaroa virus strain BeH22063 segment L
NC_034506.1	Guaroa virus strain BeH22063 segment M
NC_034486.1	Guaroa virus strain BeH22063 segment S
NC_001663.2	Hamster polyomavirus isolate Berlin-Buch
NC_005222.1	Hantaan virus segment L
NC_005218.1	Hantaan virus
NC_005219.1	Hantaan virus
NC_001906.3	Hendra virus
NC_001489.1	Hepatitis A virus
NC_003977.2	Hepatitis B virus (strain ayw) genome
NC_004102.1	Hepatitis C virus genotype 1
NC_001653.2	Hepatitis delta virus
NC_038504.1	Hepatitis E virus rat/R63/DEU/2009
NC_001434.1	Hepatitis E virus
NC_001837.1	Hepatitis GB virus A
NC_038714.1	Herbert virus strain F23/CI/2004 segment L
NC_038713.1	Herbert virus strain F23/CI/2004 segment M
NC_038712.1	Herbert virus strain F23/CI/2004 segment S
NC_038267.1	Herpesvirus ateles thymidylate synthase (TS)
NC_012561.1	Highlands J virus
NC_005093.1	Hirame rhabdovirus
NC_013443.1	HMO Astrovirus A
NC_001460.1	Human adenovirus A
NC_011203.1	Human adenovirus B1
NC_001405.1	Human adenovirus C
NC_010956.1	Human adenovirus D
NC_003266.2	Human adenovirus E
NC_001454.1	Human adenovirus F
NC_001943.1	Human astrovirus
NC_002645.1	Human coronavirus 229E
NC_006577.2	Human coronavirus HKU1
NC_005831.2	Human Coronavirus NL63
NC_006213.1	Human coronavirus OC43 strain ATCC VR-759
KU131570.1	Human coronavirus OC43 strain HCoV-OC43/UK/London/2011
NC_012801.1	Human cosavirus B1
NC_012802.1	Human cosavirus D1
NC_012798.1	Human cosavirus E1
NC_034385.1	Human cosavirus F strain PK5006 polyprotein
NC_038306.1	Human coxsackievirus A2 strain Fleetwood
NC_038308.1	Human enterovirus 68 strain Fermon
NC_001612.1	Human enterovirus A
NC_001472.1	Human enterovirus B
NC_001430.1	Human enterovirus D
NC_007605.1	Human gammaherpesvirus 4
NC_038436.1	Human hepegivirus isolate AK-790 polyprotein
NC_001806.2	Human herpesvirus 1 strain 17
NC_001798.2	Human herpesvirus 2 strain HG52
NC_001348.1	Human herpesvirus 3
NC_009334.1	Human herpesvirus 4
NC_006273.2	Human herpesvirus 5 strain Merlin
NC_001716.2	Human herpesvirus 7
NC_009333.1	Human herpesvirus 8 strain GK18
NC_001802.1	Human immunodeficiency virus 1
NC_001722.1	Human immunodeficiency virus 2
NC_039199.1	Human metapneumovirus isolate 00-1
NC_038235.1	Human orthopneumovirus Subgroup A
NC_001781.1	Human orthopneumovirus Subgroup B
NC_001356.1	Human papillomavirus - 1
NC_001357.1	Human papillomavirus - 18
NC_001352.1	Human papillomavirus - 2
NC_001694.1	Human papillomavirus - 61
NC_001676.1	Human papillomavirus 54
NC_001576.1	Human papillomavirus type 10 genomic DNA
NC_001526.4	Human papillomavirus type 16
NC_001583.1	Human papillomavirus type 26
NC_038889.1	Human papillomavirus type 30 genomic DNA
NC_001586.1	Human papillomavirus type 32
NC_001587.1	Human papillomavirus type 34
NC_001457.1	Human papillomavirus type 4
NC_001354.1	Human papillomavirus type 41
NC_001690.1	Human papillomavirus type 48
NC_001591.1	Human papillomavirus type 49
NC_001691.1	Human papillomavirus type 50
NC_001593.1	Human papillomavirus type 53
NC_001693.1	Human papillomavirus type 60
NC_001458.1	Human papillomavirus type 63
NC_001355.1	Human papillomavirus type 6b
NC_001595.1	Human papillomavirus type 7 genomic DNA
NC_039089.1	Human papillomavirus type 71 DNA
NC_010329.1	Human papillomavirus type 88
NC_001596.1	Human papillomavirus type 9
NC_004104.1	Human papillomavirus type 90
NC_004500.1	Human papillomavirus type 92
NC_005134.2	Human papillomavirus type 96
NC_001531.1	Human papillomoavirus type 5
NC_003461.1	Human parainfluenza virus 1
NC_001796.2	Human parainfluenza virus 3
NC_021928.1	Human parainfluenza virus 4a viral cRNA, strain: M-25
NC_001897.1	Human parechovirus, genome
NC_000883.2	Human parvovirus B19
NC_007026.1	Human picobirnavirus RNA segment 1
NC_007027.1	Human picobirnavirus RNA segment 2
NC_038311.1	Human rhinovirus 1 strain ATCC VR-1559
NC_001490.1	Human rhinovirus 14
NC_038312.1	Human rhinovirus 3
NC_009996.1	Human rhinovirus C
NC_038878.1	Human rhinovirus NAT001 polyprotein
NC_021545.1	Human rotavirus B strain Bang373 inner capsid protein (VP2)
NC_021544.1	Human rotavirus B strain Bang373 inner capsid protein (VP6)
NC_021548.1	Human rotavirus B strain Bang373 nonstructural protein (NSP2)
NC_021547.1	Human rotavirus B strain Bang373 nonstructural protein (NSP3)
NC_021550.1	Human rotavirus B strain Bang373 nonstructural protein (NSP4)
NC_021549.1	Human rotavirus B strain Bang373 nonstructural protein (NSP5)
NC_021546.1	Human rotavirus B strain Bang373 nonstructural protein 1-1 (NSP1-1), nonstructural protein 1-2 (NSP1-2), and nonstructural protein 1-3 (NSP1-3) genes
NC_021543.1	Human rotavirus B strain Bang373 outer capsid protein (VP4)
NC_021542.1	Human rotavirus B strain Bang373 outer capsid protein (VP7)
NC_021541.1	Human rotavirus B strain Bang373 RNA dependent RNA polymerase (VP1) mRNA
NC_021551.1	Human rotavirus B strain Bang373 VP3 (VP3) mRNA
NC_003443.1	Human rubulavirus 2
NC_001488.1	Human T-lymphotropic virus 2, complete proviral genome
NC_018629.1	Ikoma lyssavirus
NC_009028.2	Ilheus virus
NC_003625.1	Impatiens necrotic spot virus segment L
NC_003616.1	Impatiens necrotic spot virus segment M
NC_003624.1	Impatiens necrotic spot virus segment S
NC_001652.1	Infectious hematopoietic necrosis virus
NC_007362.1	Influenza A virus (A/goose/Guangdong/1/1996(H5N1)) hemagglutinin (HA)
NC_007359.1	Influenza A virus (A/goose/Guangdong/1/1996(H5N1)) polymerase (PA) and PA-X protein (PA-X) genes
NC_007358.1	Influenza A virus (A/goose/Guangdong/1/1996(H5N1)) polymerase (PB1) and PB1-F2 protein (PB1-F2) genes
NC_007363.1	Influenza A virus (A/goose/Guangdong/1/1996(H5N1)) segment 7
NC_007364.1	Influenza A virus (A/goose/Guangdong/1/1996(H5N1)) segment 8
NC_007361.1	Influenza A virus (A/Goose/Guangdong/1/96(H5N1)) neuraminidase (NA)
NC_007360.1	Influenza A virus (A/Goose/Guangdong/1/96(H5N1)) nucleocapsid protein (NP)
NC_007357.1	Influenza A virus (A/Goose/Guangdong/1/96(H5N1)) polymerase (PB2)
NC_004905.2	Influenza A virus (A/Hong Kong/1073/99(H9N2)) segment 5
NC_004907.1	Influenza A virus (A/Hong Kong/1073/99(H9N2)) segment 7
NC_004906.1	Influenza A virus (A/Hong Kong/1073/99(H9N2)) segment 8
NC_004908.1	Influenza A virus ha gene for Hemagglutinin, genomic RNA, strain A/Hong Kong/1073/99(H9N2)
NC_004909.1	Influenza A virus na gene for neuraminidase, genomic RNA, strain A/Hong Kong/1073/99(H9N2)
NC_004912.1	Influenza A virus pa gene for polymerase PA, genomic RNA, strain A/Hong Kong/1073/99(H9N2)
NC_004911.1	Influenza A virus pb1 gene for polymerase Pb1, genomic RNA, strain A/Hong Kong/1073/99(H9N2)
NC_004910.1	Influenza A virus pb2 gene for polymerase Pb2, genomic RNA, strain A/Hong Kong/1073/99(H9N2)
NC_007378.1	Influenza A virus (A/Korea/426/1968(H2N2)) segment 1
NC_007375.1	Influenza A virus (A/Korea/426/1968(H2N2)) segment 2
NC_007376.1	Influenza A virus (A/Korea/426/1968(H2N2)) segment 3
NC_007374.1	Influenza A virus (A/Korea/426/1968(H2N2)) segment 4
NC_007381.1	Influenza A virus (A/Korea/426/1968(H2N2)) segment 5
NC_007382.1	Influenza A virus (A/Korea/426/1968(H2N2)) segment 6
NC_007377.1	Influenza A virus (A/Korea/426/1968(H2N2)) segment 7
NC_007380.1	Influenza A virus (A/Korea/426/1968(H2N2)) segment 8
NC_007373.1	Influenza A virus (A/New York/392/2004(H3N2)) segment 1
NC_007372.1	Influenza A virus (A/New York/392/2004(H3N2)) segment 2
NC_007371.1	Influenza A virus (A/New York/392/2004(H3N2)) segment 3
NC_007366.1	Influenza A virus (A/New York/392/2004(H3N2)) segment 4
NC_007369.1	Influenza A virus (A/New York/392/2004(H3N2)) segment 5
NC_007368.1	Influenza A virus (A/New York/392/2004(H3N2)) segment 6
NC_007367.1	Influenza A virus (A/New York/392/2004(H3N2)) segment 7
NC_007370.1	Influenza A virus (A/New York/392/2004(H3N2)) segment 8
NC_002023.1	Influenza A virus (A/Puerto Rico/8/1934(H1N1)) segment 1
NC_002021.1	Influenza A virus (A/Puerto Rico/8/1934(H1N1)) segment 2
NC_002022.1	Influenza A virus (A/Puerto Rico/8/1934(H1N1)) segment 3
NC_002017.1	Influenza A virus (A/Puerto Rico/8/1934(H1N1)) segment 4
NC_002019.1	Influenza A virus (A/Puerto Rico/8/1934(H1N1)) segment 5
NC_002018.1	Influenza A virus (A/Puerto Rico/8/1934(H1N1)) segment 6
NC_002016.1	Influenza A virus (A/Puerto Rico/8/1934(H1N1)) segment 7
NC_002020.1	Influenza A virus (A/Puerto Rico/8/1934(H1N1)) segment 8
KC885962.1	Influenza A virus (A/Zhejiang/DTID-ZJU01/2013(H7N9)) segment 1 polymerase PB2 (PB2)
KC885961.1	Influenza A virus (A/Zhejiang/DTID-ZJU01/2013(H7N9)) segment 2 polymerase PB1 (PB1)
KC885955.1	Influenza A virus (A/Zhejiang/DTID-ZJU01/2013(H7N9)) segment 3 polymerase PA (PA)
KC885956.1	Influenza A virus (A/Zhejiang/DTID-ZJU01/2013(H7N9)) segment 4 hemagglutinin (HA)
KC885957.1	Influenza A virus (A/Zhejiang/DTID-ZJU01/2013(H7N9)) segment 5 nucleocapsid protein (NP)
KC885958.1	Influenza A virus (A/Zhejiang/DTID-ZJU01/2013(H7N9)) segment 6 neuraminidase (NA)
KC885959.1	Influenza A virus (A/Zhejiang/DTID-ZJU01/2013(H7N9)) segment 7 matrix protein 2 (M2) and matrix protein 1 (M1) genes
KC885960.1	Influenza A virus (A/Zhejiang/DTID-ZJU01/2013(H7N9)) segment 8 nuclear export protein (NEP) and nonstructural protein 1 (NS1) genes
NC_002204.1	Influenza B virus (B/Lee/1940) segment 1
NC_002205.1	Influenza B virus (B/Lee/1940) segment 2
NC_002206.1	Influenza B virus (B/Lee/1940) segment 3
NC_002207.1	Influenza B virus (B/Lee/1940) segment 4
NC_002208.1	Influenza B virus (B/Lee/1940) segment 5
NC_002209.1	Influenza B virus (B/Lee/1940) segment 6
NC_002210.1	Influenza B virus (B/Lee/1940) segment 7
NC_002211.1	Influenza B virus (B/Lee/1940) segment 8
NC_006310.2	Influenza C virus (C/Ann Arbor/1/50) HEF gene for hemagglutinin-esterase-fusion
NC_006312.2	Influenza C virus (C/Ann Arbor/1/50) M1, CM2 genes for matrix protein, CM2 protein
NC_006309.2	Influenza C virus (C/Ann Arbor/1/50) P3 gene for polymerase 3
NC_006308.2	Influenza C virus (C/Ann Arbor/1/50) PB1 gene for polymerase 1
NC_006307.2	Influenza C virus (C/Ann Arbor/1/50) PB2 gene for polymerase 2
NC_006311.1	Influenza C virus (C/Ann Arbor/1/50) segment 5
NC_006306.2	Influenza C virus (C/Ann Arbor/1/50) segment 7
NC_007906.1	Ippy virus segment L
NC_007905.1	Ippy virus segment S
NC_020809.1	Irkut virus
NC_020806.1	Isfahan virus N gene, P gene, M gene, G gene and L gene, genomic RNA
NC_001494.1	Jaagsiekte sheep retrovirus
NC_001437.1	Japanese encephalitis virus, genome
NC_001699.1	JC polyomavirus
NC_038706.1	Jonchet virus strain B81-CI-2004 segment L
NC_038708.1	Jonchet virus strain B81-CI-2004 segment M
NC_038707.1	Jonchet virus strain B81-CI-2004 segment S
NC_033699.1	Jugra virus strain P-9-314 polyprotein
NC_005080.1	Junin virus segment L
NC_005081.1	Junin virus segment S
NC_039206.1	Jurona virus nucleoprotein, phosphoprotein, matrix, glycoprotein, and polymerase genes
NC_026620.1	Jutiapa virus strain JG-128
NC_034499.1	Kaeng Khoi virus strain PSC-19 segment L polymerase
NC_034500.1	Kaeng Khoi virus strain PSC-19 segment M glycoprotein precursor
NC_034501.1	Kaeng Khoi virus strain PSC-19 segment S nucleoprotein and nonstructural protein NSs genes
NC_038738.1	Kairi virus strain BeAr8226 segment L
NC_038739.1	Kairi virus strain BeAr8226 segment M
NC_038740.1	Kairi virus strain BeAr8226 segment S
NC_029933.1	Kasokero virus isolate Z-52963 envelope glycoprotein
NC_029932.1	Kasokero virus isolate Z-52963 nucleoprotein
NC_012533.1	Kedougou virus strain DakAar D1470
NC_034451.1	Kern Canyon virus nucleoprotein, phosphoprotein, matrix, glycoprotein, hypothetical protein, and polymerase genes
NC_034540.1	Keuraliba virus nucleoprotein, phosphoprotein, matrix, glycoprotein, hypothetical protein, and polymerase genes
NC_034518.1	Khabarovsk virus isolate Fuyuan-Mm-217 glycoprotein
NC_034527.1	Khabarovsk virus isolate Fuyuan-Mm-217 nucleocapsid
NC_034519.1	Khabarovsk virus isolate Fuyuan-Mm-217 RNA-dependent RNA polymerase
NC_025385.1	Khujand lyssavirus
NC_025396.1	Kimberley virus isolate CS368
NC_009029.2	Kokobera virus
NC_025342.1	Kolente virus isolate DakAr K7292
NC_038743.1	Koongol virus strain MRM31 nucleocapsid protein
NC_038742.1	Koongol virus strain MRM31 polyprotein
NC_038741.1	Koongol virus strain MRM31 RNA-dependent RNA polymerase
NC_017714.1	Kotonkan virus
NC_043116.1	Koutango virus strain Dak Ar D1470 NS5 protein (NS5)
NC_039218.1	Kyasanur forest disease virus polyprotein
NC_001639.1	Lactate dehydrogenase-elevating virus
NC_020807.1	Lagos bat virus isolate 0406SEN
NC_038506.1	Laguna Negra virus glycoprotein precursor
NC_038505.1	Laguna Negra virus nucleocapsid protein and putative nonstructural protein genes
NC_001619.1	Lambdapapillomavirus 2
NC_003690.1	Langat virus
NC_004297.1	Lassa virus segment L
NC_004296.1	Lassa virus segment S
NC_010760.1	Latino virus segment L
NC_010758.1	Latino virus segment S
NC_038594.1	Lebombo virus isolate SAAR 3896 segment 1
NC_038602.1	Lebombo virus isolate SAAR 3896 segment 10
NC_038600.1	Lebombo virus isolate SAAR 3896 segment 2
NC_038595.1	Lebombo virus isolate SAAR 3896 segment 3
NC_038596.1	Lebombo virus isolate SAAR 3896 segment 4
NC_038601.1	Lebombo virus isolate SAAR 3896 segment 5
NC_038597.1	Lebombo virus isolate SAAR 3896 segment 6
NC_038599.1	Lebombo virus isolate SAAR 3896 segment 7
NC_038598.1	Lebombo virus isolate SAAR 3896 segment 8
NC_038603.1	Lebombo virus isolate SAAR 3896 segment 9
NC_043487.1	Lelystad virus
NC_003976.2	Ljungan virus
NC_016144.1	Lloviu cuevavirus isolate Lloviu virus/M.schreibersii-wt/ESP/2003/Asturias-Bat86
NC_038364.1	Loie River virus isolate R5074 glycoprotein precursor (GPC) and nucleocapsid protein (NP) genes
NC_038365.1	Loie River virus isolate R5074 Z protein (Z) and RNA-dependent RNA polymerase (L) genes
NC_001809.1	Louping ill virus
NC_012777.1	Lujo virus segment L
NC_012776.1	Lujo virus segment S
NC_038719.1	Lukuni virus strain TRVL 10076 nucleocapsid protein
NC_038718.1	Lukuni virus strain TRVL 10076 polyprotein
NC_038720.1	Lukuni virus strain TRVL 10076 RNA-dependent RNA polymerase
NC_003027.1	Lumpy skin disease virus NI-2490
NC_016153.1	Luna virus segment L
NC_016152.1	Luna virus segment S
NC_018711.1	Lunk virus NKS-1 segment L
NC_018710.1	Lunk virus NKS-1 segment S
NC_004291.1	Lymphocytic choriomeningitis virus segment L
NC_004294.1	Lymphocytic choriomeningitis virus segment S
NC_004812.1	Macacine herpesvirus 1
NC_006146.1	Macacine herpesvirus 4
NC_003401.1	Macacine herpesvirus 5, genome
NC_005079.1	Machupo virus segment L
NC_005078.1	Machupo virus segment S
NC_043052.1	Macropodid herpesvirus type 2 glycoprotein B (UL27)
NC_023812.1	Madariaga virus strain MADV/Cebus apella/BRA/BEAN5122/1956
NC_034498.1	Madrid virus strain BT4075 nucleocapsid protein and nonstructural protein genes
NC_034505.1	Madrid virus strain BT4075 polyprotein
NC_034497.1	Madrid virus strain BT4075 RNA-dependent RNA polymerase
NC_025364.1	Malpais Spring virus strain 85-488NM
NC_025379.2	Mamastrovirus 3 isolate PAstV-GX1
MK593539.1	Mammalian rubulavirus 5 isolate RUS/Moskva/2015
NC_009489.1	Mapuera virus
NC_025255.1	Maraba virus from Brazil
NC_001608.3	Marburg marburgvirus isolate Marburg virus/H.sapiens-tc/KEN/1980/Mt. Elgon-Musoke
NC_024781.1	Marburg marburgvirus isolate Ravn virus/H.sapiens-tc/KEN/1987/Kitum Cave-810040
NC_034496.1	Marituba virus strain BeAn15 nucleocapsid protein and nonstructural protein genes
NC_034504.1	Marituba virus strain BeAn15 polyprotein
NC_034495.1	Marituba virus strain BeAn15 RNA-dependent RNA polymerase
NC_001550.1	Mason-Pfizer monkey virus
NC_001605.1	Mastomys natalensis papillomavirus
NC_003417.1	Mayaro virus
NC_001498.1	Measles virus
NC_039197.1	Menangle virus isolate Australia/bat/2009/Cedar Grove
NC_023764.1	Merino Walk virus GP (GP) and NP (NP) genes
NC_023763.1	Merino Walk virus Z protein and L genes
NC_022647.1	Mesocricetus auratus papillomavirus 1 complete genome, isolate APV10
NC_024887.1	Middelburg virus isolate ArB-8422
NC_019843.3	Middle East respiratory syndrome-related coronavirus isolate HCoV-EMC/2012
NC_034381.1	Miniopterus schreibersii picornavirus 1
NC_004579.1	Mink astrovirus
NC_001510.1	Minute virus of mice
NC_007904.1	Mobala virus segment L
NC_007903.1	Mobala virus segment S
NC_003635.1	Modoc virus
NC_025352.1	Mojiang virus isolate Tongguan1
NC_006429.1	Mokola virus
NC_001731.1	Molluscum contagiosum virus subtype 1
NC_001502.1	Moloney murine sarcoma virus
NC_003310.1	Monkeypox virus Zaire-96-I-16
NC_004119.1	Montana myotis leukoencephalitis virus
NC_006574.1	Mopeia virus AN20410 segment L
NC_006575.1	Mopeia virus AN20410 segment S
NC_038857.1	Mosso das Pedras virus
NC_034545.1	Mount Elgon bat virus nucleoprotein, phosphoprotein, matrix, glycoprotein, and polymerase genes
NC_015936.1	Mouse kobuvirus M-5/USA/2010
NC_001503.1	Mouse mammary tumor virus
NC_025359.1	Moussa virus isolate C23
NC_038672.1	Mucambo virus strain Mucambo BeAn 8
NC_002200.1	Mumps virus
NC_033830.1	Munguba virus segment L
NC_033847.1	Munguba virus segment M
NC_033831.1	Munguba virus segment S
NC_011550.1	Munia coronavirus HKU13-3514
NC_004065.1	Murid herpesvirus 1
NC_014899.1	Murine adenovirus 2
AC_000012.1	Murine adenovirus A
NC_001826.2	Murine herpesvirus 68 strain WUMS
NC_001505.2	Murine pneumotropic virus
NC_001515.2	Murine polyomavirus strain BG
NC_000943.1	Murray Valley encephalitis virus
NC_001132.2	Myxoma virus
NC_016959.1	Ndumu virus
NC_007916.1	Newbury agent 1 virus
NC_013955.1	Ngaingan virus
NC_025405.1	Niakha virus isolate DakArD 88909
NC_016994.1	Night-heron coronavirus HKU19
NC_002728.1	Nipah virus
NC_044047.1	Norovirus dog/GVI.1/HKU_Ca026F/2007/HKG ORF1 polyprotein, VP1 capsid protein, and VP2 minor structural protein genes
NC_001959.2	Norovirus GI
NC_044045.1	Norovirus GII/Hu/JP/2007/GII.P15_GII.15/Sapporo/HK299
NC_018705.3	Ntaya virus
NC_034492.1	Nyando virus strain MP401 segment L polymerase
NC_034491.1	Nyando virus strain MP401 segment M glycoprotein precursor
NC_034481.1	Nyando virus strain MP401 segment S nucleoprotein and nonstructural protein NSs genes
NC_034548.1	Oita virus nucleoprotein, phosphoprotein, matrix, glycoprotein, and polymerase genes
NC_010250.1	Oliveros virus segment L
NC_010248.1	Oliveros virus segment S
NC_005062.1	Omsk hemorrhagic fever virus
NC_001512.1	O'nyong-nyong virus
NC_005336.1	Orf virus
NC_034476.1	Oriboca virus strain BeAn17 nucleocapsid protein and nonstructural protein genes
NC_034488.1	Oriboca virus strain BeAn17 polyprotein
NC_034475.1	Oriboca virus strain BeAn17 RNA-dependent RNA polymerase
NC_005776.1	Oropouche virus segment L
NC_005775.1	Oropouche virus segment M
NC_005777.1	Oropouche virus segment S
NC_023425.1	Orthohepevirus B
NC_018382.1	Orthohepevirus D isolate BatHEV/BS7/GE/2009
NC_038604.1	Orungo virus isolate UGMP 359 segment 1
NC_038613.1	Orungo virus isolate UGMP 359 segment 10
NC_038605.1	Orungo virus isolate UGMP 359 segment 2
NC_038610.1	Orungo virus isolate UGMP 359 segment 3
NC_038606.1	Orungo virus isolate UGMP 359 segment 4
NC_038611.1	Orungo virus isolate UGMP 359 segment 5
NC_038609.1	Orungo virus isolate UGMP 359 segment 6
NC_038607.1	Orungo virus isolate UGMP 359 segment 7
NC_038608.1	Orungo virus isolate UGMP 359 segment 8
NC_038612.1	Orungo virus isolate UGMP 359 segment 9
NC_004037.2	Ovine adenovirus 7
NC_002469.1	Ovine astrovirus
NC_007646.1	Ovine herpesvirus 2 strain BJ1035
NC_001789.1	Ovine papillomavirus - 1
NC_017716.1	Papio hamadryas papillomavirus type 1
NC_006430.1	Parainfluenza virus 5
NC_010761.1	Parana virus segment L
NC_010756.1	Parana virus segment S (small)
NC_025963.1	Parapoxvirus red deer/HL953 strain HL953
NC_043690.1	Patois virus isolate 63A49 segment L RNA-dependent RNA polymerase
NC_043691.1	Patois virus isolate 63A49 segment M glycoprotein precursor
NC_043689.1	Patois virus isolate 63A49 segment S NSs and nucleocapsid genes
NC_020803.1	Perch rhabdovirus isolate PRV nucleocapsid (N), phosphoprotein (P), matrix protein (M), glycoprotein (G), and RNA dependant RNA polymerase (L) genes
NC_025394.1	Perinet virus
NC_007748.1	Peruvian horse sickness virus segment 1
NC_007757.1	Peruvian horse sickness virus segment 10
NC_007749.1	Peruvian horse sickness virus segment 2
NC_007750.1	Peruvian horse sickness virus segment 3
NC_007751.1	Peruvian horse sickness virus segment 4
NC_007755.1	Peruvian horse sickness virus segment 5
NC_007752.1	Peruvian horse sickness virus segment 6
NC_007756.1	Peruvian horse sickness virus segment 7
NC_007754.1	Peruvian horse sickness virus segment 8
NC_007753.1	Peruvian horse sickness virus segment 9
NC_006383.2	Peste des petits ruminants virus complete genome
NC_018713.1	Pestivirus strain Aydin/04-TR
NC_034007.1	Phnom Penh bat virus strain 30834_A38
NC_043410.1	Phocid herpesvirus-1, strain PB84 Us2 gene (partial), Us3 gene, Us4 gene, Us6 gene, Us7 gene, Us8 gene, Us8.5 gene and Us9 gene
NC_028249.1	Phocine distemper virus strain PDV/Wadden_Sea.NLD/1988
NC_027818.1	Phopivirus strain NewEngland_USA/2011
NC_006447.1	Pichinde mammarenavirus segment S
NC_038542.1	Pig-tailed macaque parvovirus long terminal repeat, partial sequence; NS protein and capsid protein and long terminal repeat, partial sequence
NC_025356.1	Pike fry rhabdovirus isolate F4
NC_009020.1	Pipistrellus bat coronavirus HKU5
NC_005897.1	Pirital virus segment L
NC_005894.1	Pirital virus segment S
NC_038286.1	Piry virus strain BeAn2423
NC_038673.1	Pixuna virus strain Pixuna BeAr 35645
NC_006579.1	Pneumonia virus of mice J3666
NC_002058.3	Poliovirus
NC_038319.1	polyprotein [echovirus 22 EV22, Harris, Genomic RNA Complete, 7339 nt]
NC_038859.1	Pongine herpesvirus 1 (Chimpanzee herpesvirus) gB gene for glycoprotein B gene
NC_038860.1	Pongine herpesvirus 2 (Orangutan herpesvirus) gB gene for glycoprotein B gene
NC_038937.1	Pongine herpesvirus 3 BALF1-like protein (BALF1)
AC_000189.1	Porcine adenovirus 3
NC_038334.1	Porcine adenovirus 4 putative fiber protein
NC_002702.1	Porcine adenovirus 5
NC_001792.2	Porcine circovirus 1
NC_005148.1	Porcine circovirus 2
NC_039208.1	Porcine coronavirus HKU15 strain HKU15-155
NC_003059.1	Porcine endogenous retrovirus E
NC_000940.1	Porcine enteric sapovirus
NC_004441.1	Porcine enterovirus 9 strain UKG/410/73 polyprotein
NC_003436.1	Porcine epidemic diarrhea virus
NC_025402.1	Porcine parainfluenza virus 1 strain S206N
NC_001718.1	Porcine parvovirus
NC_023176.1	Porcine pestivirus isolate Bungowannah
NC_009640.1	Porcine rubulavirus
NC_003987.1	Porcine sapelovirus 1
NC_003985.1	Porcine teschovirus 1
NC_022787.1	Porcine torovirus strain SH1
NC_043214.1	Possum adenovirus 1 23K endoprotease
NC_043215.1	Possum adenovirus 1 penton base protein
NC_003687.1	Powassan virus
NC_007455.1	Primate bocaparvovirus 1 isolate st2
NC_003323.1	Primate T-lymphotropic virus 3 long terminal repeat; gag polyprotein (gag) ; protease and polymerase (pol) genes, partial cds; and rex protein (rex) and tax protein (tax) genes
NC_024018.2	Pronghorn antelope pestivirus
NC_038940.1	Prospect Hill virus mRNA for glycoproteins G1 and G2
NC_038938.1	Prospect Hill virus RNA, strain PH-1
NC_038939.1	Prospect Hill virus segment L
NC_013804.1	Pseudocowpox virus
NC_025395.1	Puerto Almendras virus isolate LO-39
NC_038665.1	Pulau reovirus segment L1
NC_038660.1	Pulau reovirus segment L2
NC_038662.1	Pulau reovirus segment L3
NC_038661.1	Pulau reovirus segment M1
NC_038664.1	Pulau reovirus segment M2
NC_038666.1	Pulau reovirus segment M3
NC_038667.1	Pulau reovirus segment S1
NC_038659.1	Pulau reovirus segment S2
NC_038663.1	Pulau reovirus segment S3
NC_038658.1	Pulau reovirus segment S4
NC_038669.1	Puma lentivirus 14 (gag), polyprotein (pol), viral infectivity factor (vif), and envelope precursor (env) genes
NC_039192.1	Punta Toro virus strain Adames L protein
NC_039191.1	Punta Toro virus strain Adames M protein
NC_039193.1	Punta Toro virus strain Adames N protein and NS protein genes
NC_005225.1	Puumala virus segment L
NC_005223.1	Puumala virus segment M
NC_005224.1	Puumala virus segment S
NC_038820.1	Quaranfil virus isolate EG T 377 hemagglutinin (HA)
NC_038819.1	Quaranfil virus isolate EG T 377 hypothetical protein
NC_038818.1	Quaranfil virus isolate EG T 377 polymerase PA (PA)
NC_038821.1	Quaranfil virus isolate EG T 377 polymerase PB1 (PB1)
NC_038817.1	Quaranfil virus isolate EG T 377 polymerase PB2 (PB2)
NC_038822.1	Quaranfil virus isolate EG T 377 unknown gene
NC_001266.1	Rabbit fibroma virus
NC_001543.1	Rabbit hemorrhagic disease virus-FRG
NC_001542.1	Rabies virus
NC_027213.1	Raccoonpox virus
NC_038545.1	Rat parvovirus 1a nonstructural protein (NS1) and nonstructural protein (NS2) genes
NC_028492.1	Rattus norvegicus papillomavirus 3 isolate Rat_60S
NC_004161.1	Reston ebolavirus isolate Reston virus/M.fascicularis-tc/USA/1989/Philippines89-Pennsylvania
NC_038541.1	Rhesus macaque parvovirus long terminal repeat, partial sequence; NS protein and capsid protein and long terminal repeat, partial sequence
NC_039238.1	Rhesus macaque simian foamy virus isolate SFVmmu_K3T
NC_001678.1	Rhesus monkey papillomavirus
NC_014397.1	Rift Valley fever virus segment L
NC_014396.1	Rift Valley fever virus segment M
NC_014395.1	Rift Valley fever virus segment S
NC_006296.2	Rinderpest virus (strain Kabete O)
NC_003675.1	Rio Bravo virus, genome
NC_038674.1	Rio Negro virus strain AG80-663
NC_001544.1	Ross River virus
NC_011507.2	Rotavirus A segment 1
NC_011504.2	Rotavirus A segment 10
NC_011505.2	Rotavirus A segment 11
NC_011506.2	Rotavirus A segment 2
NC_011508.2	Rotavirus A segment 3
NC_011510.2	Rotavirus A segment 4
NC_011500.2	Rotavirus A segment 5
NC_011509.2	Rotavirus A segment 6
NC_011501.2	Rotavirus A segment 7
NC_011502.2	Rotavirus A segment 8
NC_011503.2	Rotavirus A segment 9
NC_007547.1	Rotavirus C segment 1
NC_007569.1	Rotavirus C segment 10
NC_007573.1	Rotavirus C segment 11
NC_007546.1	Rotavirus C segment 2
NC_007572.1	Rotavirus C segment 3
NC_007574.1	Rotavirus C segment 4
NC_007570.1	Rotavirus C segment 5
NC_007543.1	Rotavirus C segment 6
NC_007544.1	Rotavirus C segment 7
NC_007571.1	Rotavirus C segment 8
NC_007545.1	Rotavirus C segment 9
NC_018871.1	Rousettus bat coronavirus HKU10
NC_009021.1	Rousettus bat coronavirus HKU9
NC_039219.1	Royal Farm virus from Afghanistan polyprotein
NC_001545.2	Rubella virus
NC_006313.1	Sabia virus segment L
NC_006317.1	Sabia virus
NC_033697.1	Saboya virus strain Dak AR D4600 polyprotein
NC_023496.1	Saimiri sciureus papillomavirus type 1 isolate Mac2066
NC_001350.1	Saimiriine herpesvirus 2 complete genome
NC_007580.2	Saint Louis encephalitis virus
NC_043117.1	Sal Vieja virus strain 38TWM-106 NS5 protein (NS5)
NC_025114.1	Salivirus FHB
NC_012957.1	Salivirus NG-J1
NC_043118.1	San Perlita virus strain 71V-1251 NS5 protein (NS5)
NC_034516.1	Sangassou virus strain SA14 glycoprotein precursor (M)
NC_034526.1	Sangassou virus strain SA14 N protein (S)
NC_034517.1	Sangassou virus strain SA14 RNA polymerase (L)
NC_006269.1	Sapovirus Hu/Dresden/pJG-Sap01/DE
NC_004718.3	SARS coronavirus Tor2
NC_018466.1	Sathuperi virus Gn-Gc-NSm gene for M polyprotein, segment M, genomic RNA
NC_018462.1	Sathuperi virus N and NSs genes, segment S, genomic RNA
NC_018461.1	Sathuperi virus RdRp gene for RNA-dependent RNA polymerase, segment L, genomic RNA
NC_043583.1	Schmallenberg virus isolate F6 segment L
NC_043584.1	Schmallenberg virus isolate F6 segment M
NC_043582.1	Schmallenberg virus isolate F6 segment S
NC_009657.1	Scotophilus bat coronavirus 512
NC_009891.1	Seal picornavirus type 1
NC_003215.1	Semliki forest virus
NC_001552.1	Sendai virus genomic RNA, antisense
NC_005237.1	Seoul virus segment M
NC_005236.1	Seoul virus strain 80-39 segment S
NC_005238.1	Seoul virus strain Seoul 80-39 clone 1
NC_008719.1	Sepik virus
NC_045512.2	Severe acute respiratory syndrome coronavirus 2 isolate Wuhan-Hu-1
NC_018467.1	Shamonda virus Gn-Gc-NSm gene for M polyprotein, segment M, genomic RNA, isolate Ib An 5550
NC_018464.1	Shamonda virus N and NSs genes, segment S, genomic RNA, isolate Ib An 5550
NC_018463.1	Shamonda virus RdRp gene for RNA-dependent RNA polymerase, segment L, genomic RNA, isolate Ib An 5550
NC_004002.1	Sheeppox virus 17077-99
NC_025365.1	Shimoni bat virus
NC_043698.1	Shuni virus strain SAE1809 nucleocapsid and nonstructural protein genes
NC_043697.1	Shuni virus strain SAE1809 polyprotein
NC_043699.1	Shuni virus strain SAE1809 RNA-dependent RNA polymerase
NC_023861.1	Sicinivirus 1 strain UCC001
NC_018478.1	Simbu virus Gn-Gc-NSm gene for M polyprotein, segment M, genomic RNA, isolate SA Ar 53
NC_018477.1	Simbu virus N and NSs genes, segment S, genomic RNA, isolate SA Ar 53
NC_018476.1	Simbu virus RdRp gene for RNA-dependent RNA polymerase, segment L, genomic RNA, isolate SA Ar 53
NC_038309.1	Simian enterovirus SV4 strain 1715 UWB
NC_010820.1	Simian foamy virus 3
NC_001364.1	Simian foamy virus
NC_003092.2	Simian hemorrhagic fever virus
NC_001549.1	Simian immunodeficiency virus
NC_038540.1	Simian parvovirus non-structural protein NS1, capsid proteins VP1 and VP2 genes
NC_000858.1	Simian T-lymphotropic virus 1
NC_001669.1	Simian virus 40 complete genome
NC_006428.1	Simian virus 41
NC_005217.1	Sin Nombre virus map viral genome L segment
NC_005215.1	Sin Nombre virus segment M
NC_005216.1	Sin Nombre virus segment S
NC_001547.1	Sindbis virus
NC_003433.1	Sleeping disease virus
NC_000903.1	Snakehead rhabdovirus complete genome
NC_025343.1	Sosuga virus isolate 2012
NC_016960.1	Southern elephant seal virus
NC_002803.1	Spring viraemia of carp virus
NC_043179.1	Squirrel fibroma virus isolate SQ3944 DNA polymerase
NC_001514.1	Squirrel monkey retrovirus - HLB
NC_022563.1	Squirrel poxvirus strain Red squirrel UK complete genome
NC_006432.1	Sudan ebolavirus isolate Sudan virus/H.sapiens-tc/UGA/2000/Gulu-808892
NC_006151.1	Suid herpesvirus 1
NC_025345.1	Sunshine virus
NC_003389.1	Swinepox virus
NC_043693.1	Tacaiuma orthobunyavirus strain BeAn73 nucleocapsid protein
NC_043694.1	Tacaiuma orthobunyavirus strain BeAn73 polyprotein
NC_043692.1	Tacaiuma orthobunyavirus strain BeAn73 RNA-dependent RNA polymerase
NC_004292.1	Tacaribe virus segment L
NC_004293.1	Tacaribe virus segment S
NC_014372.1	Tai Forest ebolavirus isolate Tai Forest virus/H.sapiens-tc/CIV/1994/Pauleoula-CI
NC_010702.1	Tamiami virus segment L
NC_010701.1	Tamiami virus segment S (small)
NC_008291.1	Taterapox virus
NC_015843.2	Tembusu virus flavivirus polyprotein (flavivirus polyprotein gene)
NC_025371.1	Tench rhabdovirus S64
NC_001366.1	Theilovirus
NC_039221.1	Thiafora virus isolate AnD 11411 envelope glycoprotein
NC_039222.1	Thiafora virus isolate AnD 11411 nucleoprotein
NC_039220.1	Thiafora virus isolate AnD 11411 RNA-dependent RNA polymerase
NC_006508.1	Thogoto virus segment 1
NC_006495.1	Thogoto virus segment 2
NC_006496.1	Thogoto virus segment 3
NC_006506.1	Thogoto virus segment 4
NC_006507.1	Thogoto virus segment 5
NC_006504.1	Thogoto virus segment 6
NC_010707.1	Thottapalayam virus segment L
NC_010708.1	Thottapalayam virus segment M
NC_010704.1	Thottapalayam virus segment S
NC_020804.1	Tibrogargan virus strain CS132
NC_001672.1	Tick-borne encephalitis virus
NC_004074.1	Tioman virus
NC_038675.1	Tonate virus strain Tonate CaAn 410d
NC_038861.1	Transmissible gastroenteritis virus complete genome, genomic RNA
NC_044936.1	Tree shrew adenovirus 1
NC_025410.1	Tuhoko virus 1
NC_025348.1	Tuhoko virus 2
NC_025350.1	Tuhoko virus 3
NC_005226.1	Tula virus segment L
NC_005228.1	Tula virus segment M
NC_005227.2	Tula virus segment S
NC_007020.1	Tupaia virus
NC_014412.1	Turdivirus 2
NC_005790.1	Turkey astrovirus 2
NC_002470.1	Turkey astrovirus
NC_009019.1	Tylonycteris bat coronavirus HKU4
NC_023424.1	Tyuleniy virus strain LEIV-6C polyprotein
NC_033698.1	Uganda S virus polyprotein
NC_043035.1	Umbre virus strain IG1424 nucleocapsid protein and NSs protein genes
NC_043036.1	Umbre virus strain IG1424 polyprotein
NC_043037.1	Umbre virus strain IG1424 RNA-dependent RNA polymerase
NC_043403.1	Una virus non structural polyprotein; and structural polyprotein
NC_043199.1	Una virus nonstructural protein 1 (nsP1)
NC_023765.1	University of Helsinki virus strain UHV-1 segment L
NC_023766.1	University of Helsinki virus strain UHV-1 segment S
NC_006551.1	Usutu virus
NC_006998.1	Vaccinia virus
NC_030701.1	Variegated squirrel bornavirus 1
NC_001611.1	Variola virus
NC_001449.1	Venezuelan equine encephalitis virus
NC_002551.1	Vesicular exanthema of swine virus
NC_025353.1	Vesicular stomatitis Alagoas virus Indiana 3
NC_038236.1	Vesicular stomatitis Indiana virus strain 98COE
NC_024473.1	Vesicular stomatitis New Jersey virus isolate NJ1184HDB
NC_000855.1	Viral hemorrhagic septicemia virus Fil3
NC_001452.1	Visna/Maedi virus strain kv1772
NC_031033.1	Volepox virus strain CA
NC_027533.1	Wad Medani virus isolate SUD1952/01 segment 1 RNA-dependent RNA polymerase (VP1)
NC_027547.1	Wad Medani virus isolate SUD1952/01 segment 10 NS3 protein (NS3) and NS3a protein (NS3a) genes
NC_027539.1	Wad Medani virus isolate SUD1952/01 segment 2 inner core protein (VP2)
NC_027540.1	Wad Medani virus isolate SUD1952/01 segment 3 capping enzyme (VP3)
NC_027541.1	Wad Medani virus isolate SUD1952/01 segment 4 outer capsid protein (VP4)
NC_027542.1	Wad Medani virus isolate SUD1952/01 segment 5 tubule protein (NS1)
NC_027543.1	Wad Medani virus isolate SUD1952/01 segment 6 outer capsid protein 2 (VP5)
NC_027544.1	Wad Medani virus isolate SUD1952/01 segment 7 viral inclusion body protein (NS2)
NC_027545.1	Wad Medani virus isolate SUD1952/01 segment 8 major core protein (VP7)
NC_027546.1	Wad Medani virus isolate SUD1952/01 segment 9 helicase (VP6) and NS4 protein (NS4) genes
NC_022553.1	Wallal virus isolate 927 segment 1
NC_022559.1	Wallal virus isolate 927 segment 10
NC_022554.1	Wallal virus isolate 927 segment 2
NC_022555.1	Wallal virus isolate 927 segment 3
NC_022560.1	Wallal virus isolate 927 segment 4
NC_022556.1	Wallal virus isolate 927 segment 5
NC_022561.1	Wallal virus isolate 927 segment 6
NC_022557.1	Wallal virus isolate 927 segment 7
NC_022562.1	Wallal virus isolate 927 segment 8
NC_022558.1	Wallal virus isolate 927 segment 9
NC_038614.1	Warrego virus strain AUS1969/01 segment 1
NC_038617.1	Warrego virus strain AUS1969/01 segment 10
NC_038620.1	Warrego virus strain AUS1969/01 segment 2
NC_038615.1	Warrego virus strain AUS1969/01 segment 3
NC_038616.1	Warrego virus strain AUS1969/01 segment 4
NC_038618.1	Warrego virus strain AUS1969/01 segment 5
NC_038621.1	Warrego virus strain AUS1969/01 segment 6
NC_038623.1	Warrego virus strain AUS1969/01 segment 7
NC_038622.1	Warrego virus strain AUS1969/01 segment 8
NC_038619.1	Warrego virus strain AUS1969/01 segment 9
NC_026019.1	Wenzhou virus isolate Rn-242 segment L
NC_026018.1	Wenzhou virus isolate Rn-242 segment S
NC_012735.1	Wesselsbron virus strain SAH177
NC_025377.1	West Caucasian bat virus
NC_001563.2	West Nile virus lineage 2
NC_003908.1	Western equine encephalomyelitis virus
NC_016961.1	Whataroa virus
NC_008516.1	White bream virus
NC_016991.1	White-eye coronavirus HKU16
NC_010703.1	Whitewater Arroyo virus segment L
NC_010700.1	Whitewater Arroyo virus segment S
NC_016995.1	Wigeon coronavirus HKU20
NC_011639.1	Wongabel virus
NC_004107.1	Woodchuck hepatitis virus
NC_009424.5	Woolly monkey sarcoma virus
NC_039188.1	Wyeomyia virus strain original nucleocapsid protein
NC_039187.1	Wyeomyia virus strain original polyprotein
NC_039186.1	Wyeomyia virus strain original RNA-dependent RNA polymerase
NC_005179.1	Yaba monkey tumor virus
NC_002642.1	Yaba-like disease virus
NC_002031.1	Yellow fever virus
NC_005039.1	Yokose virus
NC_025378.1	Yug Bogdanovac virus
NC_002549.1	Zaire ebolavirus isolate Ebola virus/H.sapiens-tc/COD/1976/Yambuku-Mayinga
NC_043687.1	Zegla virus isolate BT5012 segment L RNA-dependent RNA polymerase
NC_043688.1	Zegla virus isolate BT5012 segment M glycoprotein precursor
NC_043686.1	Zegla virus isolate BT5012 segment S NSs and nucleocapsid genes
NC_012532.1	Zika virus
NC_001650.2	Equid herpesvirus 2 strain 86/67
NC_024771.1	Equid herpesvirus 3 strain AR/2007/C3A
NC_001844.1	Equid herpesvirus 4
NC_026421.1	Equid herpesvirus 5 strain 2-141/67
NC_006150.1	Macacine herpesvirus 3
NC_002512.2	Rat cytomegalovirus Maastricht
NC_017826.1	Equid herpesvirus 8
NC_006560.1	Cercopithecine herpesvirus 2
