# Supplementary material for: Hybrid Capture-Based Sequencing Enables Highly Sensitive Zoonotic Virus Detection Within the One Health Framework
Source: Pathogens. 2025 Mar 7;14(3):264. doi: 10.3390/pathogens14030264 (PMC11944581; doi:10.3390/pathogens14030264)
Supplement: Supplementary file 1 [file pathogens-14-00264-s001.zip › Supplementary Table 2.xlsx]

## Sheet: Sheet1
accession number_virus species	Nucleotide start site	Nucleotide end site	Genomic sequence	GC content
AC_000012_1_Murine_adenovirus_A	0	120	CATCATCAATAATATACAGTTAGCAAAAAATGGCGCCTTTGTTTGGCTTTGTTCCAACTGTTTTTGGCCCGAGTTGGGTTTCGTTTTCCCGGGTTTCACGTGGTGCGTCAGGTGATGTTG	0.45
AC_000012_1_Murine_adenovirus_A	119	239	GAGTTTTTATACATGTTTGTGTGTGTTTTGTGCTTGTGTAAAGGAGTTTTGGTTTTTTACTTTGCGGAGCTTACGGACTAATTTACTTAATTTTTGGCAAATTATATCTGTTTTTGGGTA	0.316667
AC_000012_1_Murine_adenovirus_A	239	359	TTTTGTTTGTTATTTGGTGCGATTTTTCGACTTTTGACTCAATGTCGCGGCTCCTACGTCTTTCTCTTTCTTCGCGTGTGTGGTTAGCAGCTCAGGAAGCTACTCGCAATGTTTCTGAGG	0.45
AC_000012_1_Murine_adenovirus_A	358	478	GATCCTGTTGTATGTCGTACGCCATGGGATGGTTCGCCTACTTGCACAGCTGTTCGTGTTGTACGAGCGGAGGTTCTGGCGGACGGTACGATGGACCTTGACATCGTGTTTCCTGAAGCT	0.541667
AC_000012_1_Murine_adenovirus_A	478	598	GCTGTACAGGCTGTTTTTAGTCGCACTCCATGGCAGGATTCTACTACTGCCACTTCTGCCGAAGAACCGTCTGCTTCGACCGATTCGATCTCCTCTGATCCCTTGCCTATAAGCTGTGTG	0.516667
AC_000012_1_Murine_adenovirus_A	597	717	GGAGAGTTTTGAGGACATGGATCTGCGGTGTTATGAACAGTTGTCTCCCAGCCCCGAGTCTATTGAAACTATTGAGGTGTTCCCGCCATGTTCTACGTGTGGAGGACATGAAGTTAATGG	0.483333
AC_000012_1_Murine_adenovirus_A	718	838	TTTTGCAGTCTGTGTTACTTGCGCGGTCTGACTGGTAAGGTTTTTCTTTTACGGATGATGTCTTTTTATGGTTCGTTGTTTGTTTCTAATAGTCCTGATCTTTTTTTCAGATCTGCTGCC	0.391667
AC_000012_1_Murine_adenovirus_A	838	958	TCAGGCGGATGACGCAGGGGAAGCTGAAGTTCCTGATGAGTCTGCCAAGGATTTATGTTTTATGGACCTGCTGACCTGGGCCATGGAGGACAAGACGGAATGTTCCCGTCACGGTCAGTG	0.541667
AC_000012_1_Murine_adenovirus_A	958	1078	CTTGCTTCTTTGGCGGGAGAATGTTGGCTTAGAGTTGTGGAAAATTTTGTTTAGGTTGTATTGTTGTTTTTTGGCAGCTGTTATGTTAGTACTGTATAAAAAGGACAGGACTTGGTCAGG	0.391667
AC_000012_1_Murine_adenovirus_A	1077	1197	GGGTGCATTATTTGGTTTCTGCGGCGGAGTGGTTAGGGTAGGCTGCAATATGTTACCTGTGTATCCTTTCTTGGCTCCTGTCTTTGATACTTTTGAGTCGACTCGTGCTTTATTTTTGGA	0.45
AC_000012_1_Murine_adenovirus_A	1198	1318	GCGACTCTGTCTTTACAGGAGCCTTGGTGGTTTCGACTGCTTAGTTTTTTTAGATCCCCTCGTTACACGGGGCTAGCAGATGTGGTTAGAGCCATTGCTTGTGAGCGCGAGGCTGATTTT	0.5
AC_000012_1_Murine_adenovirus_A	1318	1438	ACCGCTATTACTCCCTCTTCTTTAATCGAGGATATTGCAGAGGGACGTTTTGTGATGCTTGTTGGGCTTATGGAGTATTTGCGTTTTGATACTGCGGGCCAAGGCATTGTTTCATTTGCT	0.441667
AC_000012_1_Murine_adenovirus_A	1438	1558	TTTTTGTCTTATCTTATTGATAGGGTTACGAAGCAAAGCCCTCTTGCGCATTTTACTGTTGTAGAGGTTGTGTCTTTGGTGGTATGGAGGACCGTCAAGCTCTCGAGGAGGCGGGAGAGG	0.475
AC_000012_1_Murine_adenovirus_A	1558	1678	AGATGGGTTTCCCAGTTGTCAACATTAGCGGAGGAGGACGAGGACGAAGAGGGAACTACTCTAACGACGGAAGCGGAGCAAGAGAGCTCAGCTTGAGAGTTAATGAGGAAGTTACTGAAC	0.5
AC_000012_1_Murine_adenovirus_A	1678	1798	CTCCTTACAATTCTATTACTTATGCGGAGGTGTTGCGTCTTTATCGTCAGAATGGGTTTTCTTTTTTTCTTTCTAACTTGCATTTTGAGCAGATAAAGTACTTTGAGCATAGAGAGGGTG	0.375
AC_000012_1_Murine_adenovirus_A	1797	1917	GAAGGTGATTTGGGCGCTATTATTCGTGAGCATGGAAAAATAGTGTTGGATCCTAATGTTGTTTACCATTTAAGGCGTCCACTGAAGATTCAGAGTCTTTGTTACATTGTAGGCAGGGGC	0.425
AC_000012_1_Murine_adenovirus_A	1918	2038	CTGTTATAAAGGTTCATGCAAGCGTGGGACAGCAAGCTGTTCATGTTTATCGACAGCTCGATATAAGTCCCCGCATTATGGGCATGTTAAATGTGACATTTTTGGAATGTAAGTTTCACT	0.408333
AC_000012_1_Murine_adenovirus_A	2038	2158	GGGCGGATGATGAAGGGGTTAACTTTGAAAGACTTGCACGTCACTTTACTTTGTTTTTTCTAACATATGAAAGTGTTTTTTTTGCATGTGATTTTGTTGGCTTTCCAGGCTTAACGTTAA	0.366667
AC_000012_1_Murine_adenovirus_A	2158	2278	GGAGCACCTGTCTTTTAAGGGTCGAGGGCTGTACCTTCACTAGCTGTGCTGTGGGCATTCACCACGCGGATGTTGCAGACCTGAAGGTCAAAGCCTGTTACTTTAATCATTGTTCTGTGT	0.5
AC_000012_1_Murine_adenovirus_A	2278	2398	GTATATTTGCTGATGGACCTGCTGACGTATTGCGCAACTGTGCAACTAATTGTGATTGTTTTGTAATAATGGAGCAGGAAGGGTCTGTGGTAGGGAATTCTGTAGTGTATAAGCTACCTC	0.425
AC_000012_1_Murine_adenovirus_A	2399	2519	CTCTCGTGCAGATGATCTAATGATTTGTCAACAAGGTTACATGTATCCATTATCAAGCATTCATATTGTTCGCAATCTGTCTTGTGAGTACCCGAAGCTGAAAAACAATGTATTTAGTCA	0.366667
AC_000012_1_Murine_adenovirus_A	2518	2638	ATGTGGATATGCATGTGGGTTTGCGACAAGGACTGCAGCATTTTAACCAGTGTAATTTGAGCTTTGTGTATTGTATGTTAGAAACTGAAAGTGTTCCGAAAGTGAGCTTTTACAGTTCGT	0.391667
AC_000012_1_Murine_adenovirus_A	2638	2758	ACATACAAACGCTGACTGTGGCCCAGATTGTGCAATTCTCTCGAGAACATTCACGAGAGTGTCAGTGTTTTTGCGGCGGAAGACATAGATTGCTCTTTCCGTCCGTGGTTCATATCACTC	0.475
AC_000012_1_Murine_adenovirus_A	2758	2878	CTACTGTGGTGCCGGATCGCACGCGGTTTACGGTGGATGTGGAGGAATTGAGTGATGGTATGTACGAGACCAATATGGGTGAGGGAAAATGTTTACTGTGTAATTAAAAATTCTTTGTGT	0.441667
AC_000012_1_Murine_adenovirus_A	2878	2998	TTGCAGATGAATAGCCGTATGCGACGGTGGGCCGCTACTTCTCGGCTGTTGCACGAAGATCCGCCTGCGACACCGCCCAGCCAAGACCAACAGGCTGAAGTACTTCGAAGAGATATTCAC	0.558333
AC_000012_1_Murine_adenovirus_A	2998	3118	ATTCTGAATGCGAAAATTTCTGAGTTGGAAAATCAAATGGAACGTCTGTGCCGCTCTTTGGAATCGACCTTTAACAGAATAGAACTGCTTCATTCTATGCTTGCACAAGGAGAGGAAGAG	0.408333
AC_000012_1_Murine_adenovirus_A	3119	3239	AGGAAGAGGAGGACGGAGCTGAAGACATTGAGGAAAACGGGGAAGAAAGTGATTGATCCCAAATAAAGATGCATGCTCACGCGCTTTATGTTTAATAAAAATGCACACACGCTTATGCTT	0.425
AC_000012_1_Murine_adenovirus_A	3238	3358	TAATAAAGGTGTTTATTACTTATTTGCGAGTTTGTCACATTTTTTACTATATGCGGTGTTCCACCTTTGTCGCTGACGAAGGACTTTGTCTATTTTTTCTAGTAGCTGGTAAAGAATAGT	0.341667
AC_000012_1_Murine_adenovirus_A	3358	3478	TTGCACATTTAGGTACATAGGCATTAAACCGTTTTGGGGGTGAAGGTACATCCATTGCATACATTCATGTTCGGGGGAGGTGTTATAGATGATCCAGTCGTAATTTATGTGGTTAGCGTT	0.416667
AC_000012_1_Murine_adenovirus_A	3478	3598	ATGATGAAAAATATCTTTTAGCAAAAGGGTAATAGCAGTAGGCATGGCTTTAGTGTAGGTGTTAATGAAGCGAGCAACTTGGGAAGGTTGCATTTTGGGGCTAATGATGTGGCATTTGCT	0.4
AC_000012_1_Murine_adenovirus_A	3599	3719	TGGATTTTTAAAGTAGCAATGTTGCCCGCCTGGTCTTTTCTGGGGTTCATGTTGTGCAGCACTACGAAAACAGAGTAACCGGTACACTGGGGAAAACGATCGTGTAGCTTTGAAGGAAAG	0.458333
AC_000012_1_Murine_adenovirus_A	3719	3839	GCATGGAAAAATTTTGCAATGCTTTTATGTTTTCCCAATTCCTCCATACACTCATCCACAATAATACAAATGGGACCTCTTTGGGCCGCTTGGGCAAAAATGTTTTGGGGGTGTGTAACA	0.408333
AC_000012_1_Murine_adenovirus_A	3840	3960	CGTAGTTGTGGTCTGCTGTAAGGTCATCGTAGGTGAGTGTAATGAGTCGAGGTTTTAAAGTTCCGCTTTTAGGAACAATGGTCTGTTGCGGACCGCATGTATAGTTTCCTTCAACTAGTT	0.441667
AC_000012_1_Murine_adenovirus_A	3959	4079	TGTGCATTCCACGCTGACATTTCTTGCGGGGGTATCATGTCGATTTGAGGAACCACAAAAAAAACGGTTTCGGGTGAAGGATCTATTAAATGACAGGAAAGAAGGTTGCGGAGCAATTGC	0.45
AC_000012_1_Murine_adenovirus_A	4080	4200	ACTTTCCGCTTCCTGTGGGCCCGTACACAATTGCAATCAGGGGTTGCAAAGAATAGTTTAACGATTCGCAGTTGCCTTCTGGACTTAAAAGCGGAGCTGCACTATTTAGCGATTTACATA	0.45
AC_000012_1_Murine_adenovirus_A	4199	4319	AGGATCTCATAATCATGTTTTAGTTCTTGAAGGAGACCTTTGCCTGCTAAGGCCGCTAAGTCTTCAACAGTCTCAAAGTTCATGAGGGGCTTTAGTCCTTCGGAAAGGGGCAAGTTGGAT	0.45
AC_000012_1_Murine_adenovirus_A	4320	4440	GAGTGTGCTGCAGGCACTGGAGGCGAGGCCAAAGGAATTGCAGTTCCTCGCCTACAAGGCAATCCAGGTTGTTTCCCTGTTCCGGGGATTGGGGTGGGCAGTGGAGTATGGAATTAGACG	0.566667
AC_000012_1_Murine_adenovirus_A	4439	4559	GACCGTCCTCCAGGAGAGCTAAAGTTGGGTTCTGCCACGGGCGAAGAGAGCGAGTCAGCACTGTCTCCGTTACGGTGAAAGCCGATTCTTGCTTGTTCATGTTCACCAAGGTTCTCTTTA	0.525
AC_000012_1_Murine_adenovirus_A	4559	4679	GACTCTGTCGGGAAGTGTAGAAGTTGGGGTCAGATTCATTAAGACGGTATGCTTCGTAGCACGCTAGTAAGATGTCGTAGGATAACGAAGCAACAGCATGACCCTTGGCCCGGAGTTTTC	0.491667
AC_000012_1_Murine_adenovirus_A	4679	4799	CAGCTCCTTCTTGACCACAGGTTGGGCACACTAATTTCTGTAAGGCGTAGAGTTTTGGAGCAAGAAAAACCGTTCGGGGACTAAATGCATCGCTCCCGCAGTATTTACACTGAGTTTCAC	0.475
AC_000012_1_Murine_adenovirus_A	4799	4919	ATTCCACTAGCCATGTAAGACTCGGCTTTTCAGGGTTAAAAACGAGCTTACCTCCGTTCTTCTTAAGACGGTGTTTTCCCCGGGATTCCATGAGGTTTCGCCCCGCTTCGGTGACAAACA	0.491667
AC_000012_1_Murine_adenovirus_A	4918	5038	AGGCTATCAGTGTCACCGTACACACTTTTTATAAGTCGTTTTTCAAGTTGAAGACCTCGGTCACTTTCGTAGAGTATGTCACTCCACTCACTCATAAACCCACGAGTCCAAGCGAGCACA	0.45
AC_000012_1_Murine_adenovirus_A	5038	5158	AAAGAGGCAAGGTGTGAGGCGTAGCGGTCATTGTCGACGAGTGGATTGCTGTGCTCTAGAGTGACGAGAGTCAGGTCGTCGGCTTCTGCATCAAGAAATTTGATTGGCTTAAAATTAAAA	0.466667
AC_000012_1_Murine_adenovirus_A	5158	5278	AGGGCGTGGTCAACAACTTGTTGTTCTCTATAAAAAGGGGCGGGGTGGGAGCCTCGAGGTGATAGTTCGGCGGAATCTGCGACGTGCGGAGGCCTTGTGTTCTCACAAGAAGGTTGGTAT	0.541667
AC_000012_1_Murine_adenovirus_A	5278	5398	ATGGTTTTAAACTCGGTTAAAATTTCCGCACACAAATTGTCCGTTTCAACTACATGCAAGGCCTTAATTTTTTGTCGGCCTGTACAAATTTCTTTAATGGTTCCTGGATATAATTGTGAT	0.35
AC_000012_1_Murine_adenovirus_A	5397	5517	TGCAAAAACAGTGCTTTTGTTATCTTGACGTGTTGCGAATGACCCGTACAGGGCATTACTCAGGAGTTTTGCAATGCTTCTCATGACCATGTTTTTTTGTCGGTCGGCTTTTTCTTTTGC	0.425
AC_000012_1_Murine_adenovirus_A	5518	5638	GTAATGTTTATGGTTACATATTTTCTTACAAGGCATTTCATGTGCGGAAACAAAGTAGTCAGGGCTTCGGGCAAGATGTTAACTTTCCAACCCCGATTGTGAAGTGTGATAACATCAATA	0.383333
AC_000012_1_Murine_adenovirus_A	5637	5757	AGTGGTGGTAATTTCTCCTCGTAGCGGTTCGTTTGTCCAGCACAGTCTGCCCCCTTTTCGACTGCAAAAAGGGGGTAAAACATCTAATTGTGTTTCACACGGCGGATCAGCATCTATAAG	0.475
AC_000012_1_Murine_adenovirus_A	5757	5877	AACTATACCATGCAACAAACAAGTGTTAAAGTAGCTTATAGGGGCACTGTTTGATAAGTGCTTTGTCCAGTCAGCTAAAGCCTCTGCGCGGGCCTTTGGCTCCAGCGGCCAACCAGAAGG	0.491667
AC_000012_1_Murine_adenovirus_A	5876	5996	GCATTGGATGGGTAAGTGCGGAAGCATACATGCCACAAATGTCATATACATAAATCGGTTCTTTCAATTCTCCCAGGACGGTAGGATAACATCGACCGCCGCGTATGCTTTGGCGTACAA	0.466667
AC_000012_1_Murine_adenovirus_A	5996	6116	AATCATACATCTCCCTAGAAGGGGCCAGCAACACATCATCAAAGTTGGGTTTTTCCGGTCTGAGTTCGGAATAAAGAGTCTGTTTAAAGATGGCGTGGGAGTTAGCGCTTATTGTAGGTC	0.45
AC_000012_1_Murine_adenovirus_A	6115	6235	CGCTGAAAAATATTGAATAGGCATTTGGGCAGTCCTACTGCATTTTGAATAAAATGATGATAAGAGTCTAATAGTTTGCAGACTAGTTTGGTGGTTACTGTAACATCTTGTATGCAGTAT	0.35
AC_000012_1_Murine_adenovirus_A	6236	6356	TTAATGTATGTTCTATAAGGTTGTACTTGATGGGACACACACGATCGGGACAACGTTTTCTTAGCTCTTCTTTTTCTTTTTTCCATTCTTGTAATCCCTCTTCATATTCAGCTTCGCTGT	0.375
AC_000012_1_Murine_adenovirus_A	6355	6475	TTCCAATATTTTCTGTGGGGAAAACCATCAAATATATTTATTGTGTCGTACCGTCCAGTCATGTAAAAGTCATTTACGGCCGCATAGGGGCAAACGCCTTTTTCCAGGGGCAAAGAATAG	0.416667
AC_000012_1_Murine_adenovirus_A	6475	6595	GCCTCGGCAGCTTTACGAAGAGAGGTGTGGGTCAAAGCGAATGTGTCTCGCACCATGAACTTTACATATTGAATCTTAGAGTCACTGGTCGTGAGACAGCCTTGTTCCCACTGTTCAAAG	0.483333
AC_000012_1_Murine_adenovirus_A	6594	6714	GTCTGTTCTTTTTTTATAGCGAGGATTGGGCAGTGAAAAAGTAATGTCATTAAACAGAATACGGCCATTTCGAGGCATGAAGTGACGGTGGACTCGCAGGGGAGGTGGAAAGTTCACTCT	0.45
AC_000012_1_Murine_adenovirus_A	6715	6835	TTGTTTAGGACTTGAGCCGCCACTACAATTTCATCAAAACCATTAATGTTGTGACCTACTACATAGACTTCAATAAACTTGGGAGTGTTTTTTAAAGGCGGAGCTTCTTGTTCCAGTCTT	0.383333
AC_000012_1_Murine_adenovirus_A	6835	6955	TCAGGGGTTAAGTCTAGCAATCCCAAAGGAAGAGAGTCGATGTAAGTTTGTAGTTCTGGATAAATATTGTTTTGCCATAATTCCTCTGCAAATGCTTCTTGGAGACGATCGCGAAATCGA	0.408333
AC_000012_1_Murine_adenovirus_A	6955	7075	CGAAACTGTCTTCCAATTGCTTCTTTTTGGGGATTAATTGACCACAGTATGTAGGGACGTAGGTGGTGTTCTGAATAACCCATTTGTTTGGCAATTGAGTGAGCTTTTGCACAAAGAAAC	0.408333
AC_000012_1_Murine_adenovirus_A	7074	7194	CATATCACCGTAGAGTTCCATAACTAGCATGAAGGGAACCAACTGCTTTCCGCAACTGCCATGCCAGCAATAAGTTTCTAGGTCATAAATAATGAAGAGCCGTTTTGTGGTAGGTATTGA	0.425
AC_000012_1_Murine_adenovirus_A	7194	7314	ACCAAGAGGGGTAAAGCTGATTTTTGTCCACCACTGGCGACTAAGGGGTTTTAGGTTGTGAAAAAAAAAGGAACGTCGTCGGGCATTGCAGGTATGTTTGAAGCGAAAAAAACTACCACA	0.441667
AC_000012_1_Murine_adenovirus_A	7314	7434	GTCTTCACATCGTTGACAGGGATGCATGGTATCTACAAGGTACAAGCCAATTTTGTGGTAGTTACTTCCTTTGGTTCCAAGTCCCTTTTGAATATGTAAAAATGTCAGTTCGGGTCTGTA	0.408333
AC_000012_1_Murine_adenovirus_A	7434	7554	ATTTTGCCAACACCAACGCTTTTCTTCGTATGAAGCGTCTTTATCCACCTGTGGGTAGCGTCCGGCATGGCCTTTTAAACCAGGCCATTTGCTTTGACGAATGTACAGACCATCATACCA	0.466667
AC_000012_1_Murine_adenovirus_A	7553	7673	ATACATAGTTTACAGGAGCAGGCCACTCTTCTTTTTGTAACAGTCGCGTTAAAGAAGTTACAGAAATACTTTTGTGTCCAATGTCTGCAGCTTTAAAAGCGTCTAATAAGAAAGGATGCG	0.383333
AC_000012_1_Murine_adenovirus_A	7673	7793	GAAAAGGACCGCATCGTTGAAGACATAACAAATTAGTAAAAGGTACAACATAGGATGTAAAATAGCCAATGACCATATGATCACCGCGCGGACATGCCGCTCGGAGGGTTTTGTGAGCTT	0.441667
AC_000012_1_Murine_adenovirus_A	7792	7912	TTTTGCAGAACTTTACTCTGTTGCTTCTGTTTTGGGGAACTTACAGTCGCCTTCTTTCGGGGACGTCCTCGGGCGGGAGTACGTGAGCTTGATTGTGCATCGGCATCGGGCGTCGTTGTT	0.525
AC_000012_1_Murine_adenovirus_A	7913	8033	ACGAAGACGAGTCGCCTCCTGTGATACTCGACGGGTTAAGGTTTGTATCCGTTGATTTCCTGTGAATACCACTGGACCCGAAAGCCGGAACCTGAAAGAAAGTTCCATACTGTCAATATC	0.475
AC_000012_1_Murine_adenovirus_A	8033	8153	ATTGTCATTAGCCTCAATTTGTTGTAAAATGTCTGTTATATCCCCACTATCTTCGGGATGGTCGATGGCGTCCATGAGATGTTCTATTTCTCCTTGTTCAATATTTTGACGACCGGCGTG	0.416667
AC_000012_1_Murine_adenovirus_A	8154	8274	GGAATGGAAGCTGTTAGTTCTCTGACTAACCGCTGCATAACTGCTGTCATTGAGTCATAGCCTAATTCACTAAAAACTCTGCTAAAAACAAGTGTTCCTTGCACGTCCCTGGCTCGCAGG	0.458333
AC_000012_1_Murine_adenovirus_A	8274	8394	ATGATTTGACTCAGTTCCAAATTAAGATGTCTTTGTGCCATTAGTCTATGGTTTAACTGATAATGAAGATAATTTAGTGTGGTGGCTACGTGTTCTGTTGTAAAAAAGTACATGATCCAT	0.333333
AC_000012_1_Murine_adenovirus_A	8395	8515	GGTGTAAAGATGCCTCATTTATCATATCTTCGTCTATTAGATTTTCTAAGGTAGCGTAAAAACGGAGTGCAAAAGTAAAAAAGTTTTGTTGTCGCGCATGGTCGGTTAGTTCTTCTTGAA	0.366667
AC_000012_1_Murine_adenovirus_A	8514	8634	AGAATTTCTATGCTCTCTTGAACAGCAGCGCGAATAGCTTGCACAAAGTCCACCGCTTCTTCCTCTTCATCATCCTGTAAGGGCGAAGGAGGAGATGGTGGGGGTCTGGGCCGTCTTCTA	0.516667
AC_000012_1_Murine_adenovirus_A	8634	8754	CGAGTAGGAATGGGAAGGCTTTCAATAAAGTTAACAACAGCTTCTCCGCGTCGACGCAGCATTGAGGCGGTTACTGCACGACCATCTTCTCTAGGTCTTAGAATAGCCCCTCCTGCAAGG	0.508333
AC_000012_1_Murine_adenovirus_A	8753	8873	GAGACCGGCGGGTGGCAAGGACGGGGAAGGAGAGGGAAGACTAAGACAGTCCATCAGTAACGGCAAAATCTGTCTCAATGGTAGGTGCCCTAAAAGCTCCGACAGATCGACTTGATCATT	0.525
AC_000012_1_Murine_adenovirus_A	8874	8994	GAGTAAAACTCAAACCAAGAAGACAACCAGTTTTGCGAATTTACAGGTAAGGACCAAAGAGTACGTGCAAAAGCATCTGGGGGGAGGTCGGTTTCAGGAGCCAATGTTAGGGCATGAAGC	0.466667
AC_000012_1_Murine_adenovirus_A	8993	9113	CAAAAATAAAAAATACGCCGAGCGGATGCGCGCTATGAGAGACAAGAGCGTGGCGGCATTTTCTGCGCTCTGTCCCTCCTCTTCCGGAGGCTGTGCGGGCGGCGGCGAACGGCAAAATTG	0.575
AC_000012_1_Murine_adenovirus_A	9114	9234	GCAAAGCCCCAAGATGACGGTTGGCAGTGTCGCATGAGGTGGCGAAGCGGTACTGGAACGGGGCTGTTACCATCTGGCAATCCCAGTCCTTCCATTCTTGCTCGATGCTGTAGTCCAAAA	0.55
AC_000012_1_Murine_adenovirus_A	9234	9354	TCGGCAATGATTCGGTCTGCTAGAATACTTCGTTGTATGGCTAAAAACCGTTCTCCCATGTCTGCATCCTCATCATCCACATTTAAAAATCTTCTGTACGCACTTATATTAATGGTATAA	0.383333
AC_000012_1_Murine_adenovirus_A	9354	9474	GAGGCTGTTGCTAGGCAGAGCCAGTCGAGCAGTTGAATACCCTGCCGTCTAGTTTCCAAGTACGTTATTCGACTGTACGTTCGAGTGTCAAATTCATAATCATTGAAGGCGCGAACCACG	0.491667
AC_000012_1_Murine_adenovirus_A	9473	9593	GTACTCGTAGCCAACAAGAAAGTGAGGAGGGGGATAGGAGTACAACGGCCAGTGGCGCGTGGCTGGGGCCCGCGGCGCTAGATCTAACAGCATCAGTTGAGGGTAATTGTAGACAAAGCG	0.566667
AC_000012_1_Murine_adenovirus_A	9594	9714	CTAAGCCAAGTTACGCCTGGCGCGCTGACGGCCACCGGTGGTAATGCTCCGATACGATTCCATATGTTTCTCAGGGGGCGGAACACTTCCATCGTGTAGATTCGCTGACCGGTTAGGCGA	0.566667
AC_000012_1_Murine_adenovirus_A	9713	9833	AGCACAATCCAGTGGCGACTGCAAACACACAAGTATATTCACGTCGCCAGCGTATTTAGACATGCATCCTGTTCTGCGTCAAATGCTGCCCTCTAAACAACCGGGGCCATCTACGCCTTC	0.508333
AC_000012_1_Murine_adenovirus_A	9833	9953	TGATCCTGCCTGGATTCCACCCGAAGGGGAGGGAATTGCAAGACAACTACCTGCCACTGCAGCAGAGGGAGGACGGGATCCCGTTGCCTGTCATCCTCGAGTTCAGCTGCAACAGGACAT	0.575
AC_000012_1_Murine_adenovirus_A	9953	10073	GTCTGAGAGTTTTGTACCAGCACAGAACGTACTTAGGGAAGACCACAGTCAGGGACGGGGGGAACCAGAGGGTTCCCGACATTTGCGATTTCAAGCCGGACAACATTTGCATCTTAATCC	0.508333
AC_000012_1_Murine_adenovirus_A	10073	10193	GGACACTGTGCTGAGTGGTAAAGACTTTGACCCTAGTGAAGAAAGCATGGCCGCAGGCCCTGCTCTTAGTAAGGGTCATGCCCACGTTAGGGCAGCAGATTTGCTAACAGCTTACGAGCA	0.525
AC_000012_1_Murine_adenovirus_A	10193	10313	GACGGTGCGTCAAGAACAAAATTTTCAACAAACATTTAATAATACTATTCGTTGTTTACTTGCAAGAGAGGAAACAACATGGGGATTGATGCACCTGTGGGATTTTGCTCAGGCTTTACA	0.383333
AC_000012_1_Murine_adenovirus_A	10314	10434	AGGGGACCGGAAAGTCCTGCCTTGCGCGCACAACTGTTTTTGGTGGCCCAGCATTGTAGAGACGAGGGAGTGTTTAGGGAAAGTATTTTAAATCTTGGTGCTTCTGAAAGTAGATGGCTG	0.491667
AC_000012_1_Murine_adenovirus_A	10434	10554	CTGGACTTAATTAATTTACTTCAAAGCATTGTAGTGCAAGAAAGGCGGCTAGCTTTGGAAGACAAAGTCGCAGCAATTAATTATGCTGTTCTTAGTTTGGGAAAGCACTATGCTAGAAAA	0.375
AC_000012_1_Murine_adenovirus_A	10554	10674	ATCTTTCGCACTGCTTTTGTTCCTGTTGATAAGGAGCTAAAGATAACTACATTCTATATGAGGATGGTAAAGAAAGCATTGGTTCTGGCTCAAGAACTAGGGGTGTATCGCAACGTTCGT	0.408333
AC_000012_1_Murine_adenovirus_A	10673	10793	TCTGCAAAGAGTGGTCAGTGCTCAAAGAAAAAAGGAAATGAGTGATCAGGAGTTAATGCAGCAGCTGCGATGGGCCCTCACAGACAGAAGTGAAGAAGAAAAAACGCTGGCTTTACCGGC	0.475
AC_000012_1_Murine_adenovirus_A	10793	10913	TGCGGAGTCGGAAGACGAGGAGGAAGGGGAACGGGAGTGGAGCTCGGATTTTACTTTTTAAGTGCTCTGTGTTTTTATATAGAGACGACCCATGGCTGCCTTATCACCTACTGTCAGGGC	0.508333
AC_000012_1_Murine_adenovirus_A	10913	11033	GGCTCTGCAAAGCCAAGCGGCTGGGGAAGAACCTTGGGAACAGCGCTTTAAGCGTATTATGAGCACTACTCTGAAGAACCCTGGCGCTTTTCGCAGTCAACCGTGGTTTACTAGACGAGA	0.525
AC_000012_1_Murine_adenovirus_A	11033	11153	TGCAATTCTGGAGGCTGTGTTGCCTTCACGTACAGATCCAACGCACGAAAAGGTTCTAGCGGTAGTTAATGGTTTAGTTCAGGCAAAGGCAGTAAGGGCGGATGAAGGAGGAGCTATTTA	0.475
AC_000012_1_Murine_adenovirus_A	11152	11272	ACGATGCCCTACTGCAGCGTGTGGGTCGCTATAACAGCAGTAATGTACAAAGCAATCTAGATCATTTAGTTCAGGACGTAAGGGAAGCTGTAGCTATGAAAGCTCAAGAGGAACGCGGAT	0.466667
AC_000012_1_Murine_adenovirus_A	11273	11393	TATGGGTTCTTTGGTTGCCTTGAATGGTTTTTTGAGCACTTTGCCCAGCACAGTTAATCATGGTCAAAGTGACTATGTGGGGTTTGTGGGGGCGCTCCGTCAGCTAATTGCAGAGGTACC	0.483333
AC_000012_1_Murine_adenovirus_A	11392	11512	CCCAAACATTAGTGTATAGAACGGGACCATTTTATTACTTTCAAACGAGTAGACAAGGCCTTCAGACAGTAAATTTAACAAAAGCGTTTCAGAACTTGTCGGCCCTTTGGGGAGTAACGA	0.408333
AC_000012_1_Murine_adenovirus_A	11513	11633	TTCTGCCCAAACACCAATGGCAACAGCCGCTCTTTTAACTCCCAACACACGCCTGCTGCTTCTTCTTGTAGCGCCTTTTACAGACTCGCGAACAGTTAATGGGGACACATACTTGGGGCA	0.508333
AC_000012_1_Murine_adenovirus_A	11633	11753	CTTATTAACTCTTTATCGTGAAGCGTTGCGAGATGCTCGCCTAGATGAAATCACTTACTCCGAAATTAGAGATGTTGCAAGGGCAACCGGACAAGATGACAGTCGTGCTTTACAAAGCAC	0.441667
AC_000012_1_Murine_adenovirus_A	11754	11874	TTAAATTTTTTGGTTAGTCAACAAACCAAACGTCTTCCAGAGGATGTGTTCCTCACCCCTCAACAGACTACGGTGCTGCGCTACTTGCAAAAAGCCATAGAGCTTCAGCATGCTCGAGAA	0.45
AC_000012_1_Murine_adenovirus_A	11873	11993	ACCCCATGAACGAGCCGACCGACTGCTTGACGCAGTAGTAGCCGATCTGGAGCCTTCATTTTACAGCAAGCACAGGCACTTTATTACAAAGCTGTTAGATTATTTTCAGCGTGCGGCCGC	0.508333
AC_000012_1_Murine_adenovirus_A	11993	12113	TCTTAATCCTCACTACTTTATGAGCATTGTTAAAAATAAGCACTGGACCCCTCCGCCTGGCTTTTACACTGGGGACTTTGAACTTCCTGAAGTGGTCCACGACAGTTTTCAGTGGGATGA	0.45
AC_000012_1_Murine_adenovirus_A	12112	12232	ACACCGAAGACGGGGCTTGGAGCCGCCCTCTCGCCGAACAAGTCAATGAAGAAGAACCCAACACTGACTATCTGGCAGAGTATCGGAGTGCGTTTAGTGACAATAGAGAGGAAAAAAATC	0.5
AC_000012_1_Murine_adenovirus_A	12233	12353	AAAAAAAGAGTGGGAGAGTCTTGTGGACATGATGGCTCGTTGGAAAACTCATCGTCAAAGCGCCCTCGATTTAGATGATGAAATAGAGGAACTTTCGTCCACGAATCCTTTTAAACATCT	0.416667
AC_000012_1_Murine_adenovirus_A	12352	12472	TACAGCCCCAATTTTGAAGCAGTGTATAACTTACTATTTGCGCCATGTGGCAGCTTGTAGACGCAGAATGAGTCGCTACGGAAATGCTCCGCCCCCCTACGAGGAGGTGGTCTCTGTTGC	0.516667
AC_000012_1_Murine_adenovirus_A	12472	12592	GACGCCTTCTTACGTTCAGCAACCGTGGGTACCCCCGAGGTACTTTGCGCCTACGGAAGGAAGAAACAGCATCGTTTACGATCAGTTTCCCACTTGCTACGACACCACTAAGCTCTTCCT	0.525
AC_000012_1_Murine_adenovirus_A	12592	12712	CGTGGACAATAAAAGCGCTGACATTACCGATCTCAACATGCAAAACGACCACAGCCATTTTGCCACCACCGTTGTTCAAAATAGCGAATTTACGCCCCGCGAAGCAAGTACCCAACATAT	0.466667
AC_000012_1_Murine_adenovirus_A	12712	12832	AACACTGGACAACCGTTCCCGTTGGGGTGCTAAGCTTAAGACTCTGATTCAAACAAACTTACCCTCAGTAACAGACTATATGTACACCAACTCGCTGAGGGTTAAGTTGATGGAATCCTA	0.441667
AC_000012_1_Murine_adenovirus_A	12831	12951	ATGACGAAGCCACCGGAACAGCCACGTACGAGTGGCACGATATTACCCTTCCCGAAGGCAACTTCGACAGTGGTCGAATTATTGACCTGTTAAACAATGCAATTTGGGAGTTATATCTTA	0.458333
AC_000012_1_Murine_adenovirus_A	12951	13071	CTTACGGCAGACAAAATGGCGTCAGAGAAGATCAAATAGGCATTAAGTTTGATACGCGCAATTTTCGCTTGGGTTTTGATCCGCTAACAAATCTTATCATGCCGGGTCATTACACCTATG	0.425
AC_000012_1_Murine_adenovirus_A	13071	13191	AGTATTTTCACCCAGACATTGTGCTCATGAAAGGCTGCGCGGTGGACTTTAGTAAAACGCGCTTAAATAATGTATTAGGTTGGAGAAAGCGCTACCCGTATCAGCCTGGATTTGTTATCA	0.433333
AC_000012_1_Murine_adenovirus_A	13192	13312	GTATGATGACCTTGTGGGAGGAGACATCCCTCCCTTGTTAGATTTGGCTGCATACCTTAAGAAGCCGAGAGAGGGAGCCGGAGGACCAATTATTAGAGCGTTGCAAAAAGACAGTAAGGG	0.491667
AC_000012_1_Murine_adenovirus_A	13311	13431	GTCGCTCGTATCACGTCCAGTACACTGACCTGGGAGAAGTGACGGGGTACCGCAGCTTATATCTTGCGTACAATTACACCAGTGACGTCACACACTTGCGTAAGTCTACAGTGCGCTCTT	0.516667
AC_000012_1_Murine_adenovirus_A	13432	13552	GCTGGTTCTTACGGCGCCGGATATAACAGGCGGGGCTCAACAGTTGTATTGGAGTTTGCCTGACATGGCTTTGGCACCGACTACGTTTCGTCCGAGTGGTCAGACTCCCGCCACTTTCCC	0.566667
AC_000012_1_Murine_adenovirus_A	13552	13672	GGTGGTTTCCACTGAGCCGTTGCCTATTGCCGCCAGAACTATTTTTAACGCTCAACCCGGATATGCTCAAATTGTAAATCAAAACACTAGCCAAACAATGGTCTACAACCGGTTCCCTGA	0.458333
AC_000012_1_Murine_adenovirus_A	13673	13793	AACGCTATCCTTATGCGGCCTCCCCAACCGTTTATGGTCCAAGTGCCAGAAAATGTAACAACGGTGACCGACCACGGTACTCTTCCCTTACAAAATACTTTGTCTGGTGTTCAGCGAGTT	0.483333
AC_000012_1_Murine_adenovirus_A	13793	13913	GCTGTAACGGATAGTCGCCGCCGCACTTGTCCTTATGTGTATAAATGCGCTGCAACGTTAGAACCACACATCATGAGCAGTCGTACACTGCAATAAAGTTGAAAGCAAAGCAAACGTCGT	0.466667
AC_000012_1_Murine_adenovirus_A	13914	14034	TTTTGGCACGTACTTTTTTACCCTCTGGTCATGTCCTGTCCCTGTTTGTTACAGCTGACCAATAAGCAAATATGAGTATTTTGATCTCGCCCAGCGACAACACCGGTTGGGGCTTGGGGA	0.475
AC_000012_1_Murine_adenovirus_A	14033	14153	ACGGGTAAAATGTACGGCGGTGCTCGCAAGCGCTCTGCCGAGCATCCCGTTCACGTGCGGTCTTATTGGCGAGCCGCGTGGGGCAGTCGAAACCGGCGACGGGTTGCCACTGTTGCCGCG	0.65
AC_000012_1_Murine_adenovirus_A	14154	14274	AAGATGCTGAAGCACCTCAGCTAGAAGACGTGGCACAAGCTCCCGCAACAGTCCCAATTGTTAGGAGGCATAGGAGAAGAGTAGGGGGTAGTGCGCGCACACGAGGTCTTCGAAAAAGTG	0.533333
AC_000012_1_Murine_adenovirus_A	14273	14393	GCCCGCGTGCGTGCAGCTGCGCGTGCCATTGTTCGAGCAGTTAATGGAGCGGCTGCAGCCGCAGCTCCAACTGTGCCCGCCTCTGCAAACTTTGCTGCAATGGTTGGTGCTATAGCAAAT	0.591667
AC_000012_1_Murine_adenovirus_A	14394	14514	CGCGGGCTGCATATCGCCACCGCCGGTCTCGAGCAGGAATCAACCCCGTTCCTGCGTCTCGGTCAACAACCAGAGTGCGACTGCCCCGCACTGTTCGTTTTCACCCAAGTATGGGTGCTT	0.608333
AC_000012_1_Murine_adenovirus_A	14514	14634	TTCACAGGCGCTGGTGGCGGATTCACACAAGGGGACGTAGAAAGGCCTCTGTGCGTCGTCGTCGTACTTAGTCTAGAACTTGCTATTTTTAAGTTTATCCTCTCGACTACATGGAAGACT	0.483333
AC_000012_1_Murine_adenovirus_A	14634	14754	CCCGCGTGTACTTGGATCGCTCCAATGCAACTCCGTCCTATATCCCGGTCACTCCACAAATTCCGGTGCCGGGTTTGGGCCATAGACGTGTAAAACGAGAACACGTACAAGTGGATGAAG	0.533333
AC_000012_1_Murine_adenovirus_A	14753	14873	GAACCAACTGTGCAGATACTGATAAAAAGACCAAAAGTTGAGGACGAGGAAGTTCCTATTCCTATTTTTCCTCCTCTGCCTCCTGCACGAGATCCCGTGGCAGCTGTGGCAGCCGCAGGA	0.508333
AC_000012_1_Murine_adenovirus_A	14873	14993	GGTCAGATTGTAAGACGCAGACGCCGGCGGGTGCCTGGCACTGCAATGGGAGTTGACACAGTAGACGTGGTCCTTCCAGTAGGAGTGCGATACCATCCTAGTATTGAGGCAGCTAGGCCA	0.566667
AC_000012_1_Murine_adenovirus_A	14993	15113	CCGGCAGTCCCGCCCCCTCGTGCAGTTCCTCCCGTAGGGGTGCGCTACCACCCAAGTATTGAGGTAGCTAGACCACCGGCGGCTCGGATTAGTCCTCCTAGGCGTCGCCGCCGTCGACGT	0.666667
AC_000012_1_Murine_adenovirus_A	15114	15234	GATCCCCTCGTCCTCGCGCTACAGCAGCGTATCGATCGTCTGCAGAAGTAGTAGAAAGAAGAAGACGGGTGGCACAAACAGTACCGGTTGTACGTTATCACCCCTCCATACAAGTGGAAC	0.525
AC_000012_1_Murine_adenovirus_A	15234	15354	CAGCTGTTCATCCTCCCCTAGCTCCTAGACTCCCTGTTCAAATGGCTTACACGCGCTACCATCCCACCATACACTAAGTACTCGTGCCGTCATTGTTGCCGTTTCAGCCGCCATGCCAGC	0.55
AC_000012_1_Murine_adenovirus_A	15355	15475	TATGGTCTGACGTATCGCTTTCGTTTCCCCGTGGCACTACGCAGACGTCGGAGGTCTCGTTTCAGCGGGGGTAGCCTATATGCACGACGTAGGCGACGCCGAGTTCGTGTTAAAGGAGGG	0.575
AC_000012_1_Murine_adenovirus_A	15474	15594	GTTTTTGCCTGCCCTCATTCCTCTAGGCGCAGCCTTGATTTCAGCCATACCGGGGATCGCCTCAGTAGCTATGCAAGCAAGTCAACTTAAAAAATAAAAAGTAAAGAGTCATCACAGGGC	0.466667
AC_000012_1_Murine_adenovirus_A	15594	15714	AAAATTTTCCTTTTACTTCTTTAACTTTTTTAGTGCCATGGACGACCCATTCTCCACTCTCGCGCCCCGGCGGGGCACACAACCTCTACTAAGCAACTGGGCAACCATTGGCATCAGCGA	0.491667
AC_000012_1_Murine_adenovirus_A	15713	15833	AGCTACACGGTGGAGCTTTGGGGTGGGGTAGTTGGTGGAGTAACTTATCTCGTTTGGGCAGTAGCTTCGGCAGCAATTTAAAAAACTTGGGTCTAAAAGCTTGGAACAGTAGTACAGGAC	0.475
AC_000012_1_Murine_adenovirus_A	15833	15953	AAGCACTGCGTCAGCATCTTAAAGATACCAATTTACAACACAAGGTGGTAGAGGGGCTTTCAACAGGCATTCACGGGGCAGTAGACATAGCTCGGCAGGAAGTGGACAGACAGTTGGCCA	0.5
AC_000012_1_Murine_adenovirus_A	15953	16073	AGCGACTGGAAAACTACGAACCACCGCGAGTGGCGTCCACCGAAGAAACAGTGGATGATGTAAAAACCGTGGCTTTGCCCTCCAAAGAAGACGAGTCCGAAAGAGTACTGGTGACAAAGA	0.508333
AC_000012_1_Murine_adenovirus_A	16073	16193	TTCGTGAGCCTCCACCGCCTTACGATGCTGTGTTTGGTCCCGCGCCATCTGCGGAAACTAATAAGAAGCAAAAGTTCGAGGAAACCCTGCAAAATGCCGGTCTGGTTTCTTCTCCACCGG	0.533333
AC_000012_1_Murine_adenovirus_A	16192	16312	GCCCCCATAGCCGCGCCCGCAGCCATAGCCGTTCCCGCACAAACAACGATGTCGCACCCGGCGTCTAGCCGTCGCCGGCATCATTGGCAAGGAACTCTGGACAGCATAATGGGCCTGGGT	0.641667
AC_000012_1_Murine_adenovirus_A	16312	16432	TTACAACCTATCAAACGCCGGCGCTGTTTTTAAATGTTCTAAGTTGCTTACTTTTTGTTAGCGGACACAAGATCATTCGTATTGCTCGCACTTCACTAGGACTCTGAGCGGTGTCCGCCA	0.45
AC_000012_1_Murine_adenovirus_A	16432	16552	TGACGACGCCTTCAATGCAGCCCCAGTGGGCCTTCATGCACATCGCGGGACAGGACGCTTCCCAATACCTGTCACCAGGGGTGGTGCAGTTTGCAGCGGCCACAGATACGTACTTTTCTC	0.583333
AC_000012_1_Murine_adenovirus_A	16553	16673	CGGAAACAAGTTTCGCAATCCAACTGTGGCCCCCACCCATGACGTTACGACAGACCGGTCTCAAAGACTCACACTGCGTATAGTCCCGGTGGACAGAGAAGACAGCCAGTACACCTACAA	0.533333
AC_000012_1_Murine_adenovirus_A	16672	16792	AAACCAGGTTTCAACTTTCTGTTGGGGATAACCGAGTTCTGGACATGGCCAGCACTTACTTTGACATTCGCGGCCGCCTCGACAGAGGCCCCAGCTTTAAACCCTACTCAGGAACGGCGT	0.533333
AC_000012_1_Murine_adenovirus_A	16793	16913	TAACAGCCTGGCGCCGCGAGCTGCTCCGAATAATTTAATGTTTAAAACAGGAGCAGACAGCAAAACTATGACCATAGCTCAGGCCAACATTGTCGGCTCGACCATAGATCAAGACGGTTT	0.475
AC_000012_1_Murine_adenovirus_A	16913	17033	AAAAATAAACAACGTAGCCCTGAACCCGAATGCTGGTGAGCCGGCAGTGCAGGAAGGTTTGGAAAATTGGATGGAAGAATTACAAATTGGTGCTGACAAAAAATTTGCCAGCCGCGTTCT	0.45
AC_000012_1_Murine_adenovirus_A	17033	17153	TAAAGCCGACCAACCTGTGCTGCCCAACTACGGAAGTTATGCTTATCCCACAAACATCAACGGCACCCAAACAAAAGACGGCACCACAGTAGACAAAGTGTACATGTGCTCCAAAGGAGC	0.491667
AC_000012_1_Murine_adenovirus_A	17152	17272	CAAATGTACAAAACCCAGACGTCGTGCTGTACAGCGAAGAGGTGAATTTGCAAGCTCCGGACACACATCTGCTAGATGGTCCCGGTGCTGACAACCCCAAAGACAGAGTGGCTTTTTGCG	0.516667
AC_000012_1_Murine_adenovirus_A	17272	17392	CTGCTCCCAACCGACCAAATTACATCGGTTTTAGAGATAATTTTATCGGCCTGATGTACTATAATAGCAATGGCAACCAGGGAGTGTTGGCGGGACAGGCTTCACAGCTCAATGCTGTTG	0.466667
AC_000012_1_Murine_adenovirus_A	17392	17512	TAGATTTACAGGACAGAAATACTGAGCTGAGTTACCAGTTTCTTTTGGATTCGCTCTATGACCGGAGTCGGTACTTTTCATTGTGGAACCAAGCAATAGATAGCTACGATCCCCGGGTAC	0.441667
AC_000012_1_Murine_adenovirus_A	17512	17632	GCATTATTGAAAATGACGGTGTAGAGGACGACATCACCTCTTTTGCTTTTGACCTTCGGGGAATAGGCGATCTACCGTACAAACAGGTGCAAACTCACAATGGAAACCAACAGTCGGCCA	0.466667
AC_000012_1_Murine_adenovirus_A	17632	17752	ACACTACCGACACTTGTTACATTGGAAAGGGAAACATGGCTGCCATGGAGATAAACATTCCAGCCAACTTATGGCTCGGCTTTTTGTACGCCAATGTGGCTCAGTATATGCCGGACGACT	0.475
AC_000012_1_Murine_adenovirus_A	17753	17873	TAAAGTGGACCCGTCGAACATTCAAATGCCACAGGACAAAACCACGTACGCTTACATGAACCAAAGAATTGCTCCTGCCGGGCTTATAGAAACCTACGTAAACGTAGGCGGGCGTTGGTC	0.491667
AC_000012_1_Murine_adenovirus_A	17872	17992	CAGTTGACTTCATGGACACGGTCAATCCCTTCAATCATCACCGAAATGAAGGGCTAAAGTACCGGTCCCAGATATTAGGAAATGGGCGGTTTGTAGACTTTCACATTCAAGTGCCTCAAA	0.45
AC_000012_1_Murine_adenovirus_A	17992	18112	AATTTTTTGCTATCAAAAGTTTGCTTTTGCTCCCCGGCAGTTACACCTATGAGTGGAGCTTTCGCAAAGACGTAAACATGGTCTTGCAAAGCTCCTTAGGTAATGATCTCAGAGCTGACG	0.433333
AC_000012_1_Murine_adenovirus_A	18112	18232	GCGCAAGGCTCGAGATTCACAGTGTGAATCTTTACGCCAGTTTTTTCCCCATGGCGCACAATACAGCATCAACTCTTGAAGCGATGCTGCGTAATGAAACAAATGACCAGACTTTTTTGG	0.458333
AC_000012_1_Murine_adenovirus_A	18232	18352	ACTACCTGAGCAGCGCAACGATGATGTTTCCCATTCCTGCAGGTCAAACCCAAGTGCCAGTATCAATTCCAGCCAGAAACTGGGCAGCCTTTAGGGGTTGGAGCTTTACTCGTATTAAAC	0.491667
AC_000012_1_Murine_adenovirus_A	18352	18472	AACAAGAAACGCCCAACATAGGCTCACCGTATGACCCGTACTTTAAGTACAGCGGAAGCATACCTTTCTTGGATGCTACTTTTTACCTAACACACACCTTTCAGCGAGTTTCAATTATGT	0.425
AC_000012_1_Murine_adenovirus_A	18472	18592	TTGACTCTTCAGTAAGTTGGCCAGGAAACGACCGACTTCTAACTCCAAACGAGTTTGAAATAAAACGTCACATTGACGCTGAAGGACTATGTGTGGGTCAAAGTAACATGACTAAGGACT	0.425
AC_000012_1_Murine_adenovirus_A	18592	18712	GGTTTTTGGTGCAAATGCTGTCCAACTACAACATCGGATATCAGGGCTTTTATTTACCAGAAAACAACAAAGACAGAACATACTCTTTTGTTCGAAACTTTGAACCCCTGGCCCGGCAAG	0.425
AC_000012_1_Murine_adenovirus_A	18713	18833	GGTGGATGATGCTGCTGCGGCTAACTATCGAGACGTTCCTCTTTCCAAAAGATTTAACAATTCGGGTTGGAGAAGCGCCGGTCCTCCAATATTTGCTCGAGAGGGGGCGCCTTATCCTGC	0.525
AC_000012_1_Murine_adenovirus_A	18832	18952	CTAACTGGCCCTATCCACTGTGTGGAGAGGCGGCATGGGCTGCAAAAACCCAAAGAAAATTTCTAGTTGACCGGTACATGTACCGCATTCCCTTTTCTAGCAACTTTATGTCAATGGGCG	0.483333
AC_000012_1_Murine_adenovirus_A	18952	19072	CTTTAACGGACCTGGGACAGAATTTGCTATACGCAAATTCCGCCCATTCTTTGGAAATGACTTTTAATGTGGACCCCATGCAAGAAGCCACTTTTCTGTACATTTTGTTTGAAGTCTTTG	0.408333
AC_000012_1_Murine_adenovirus_A	19071	19191	GACTGTGTTCGCATCCACCAACCGCACAGGGGCATCATAGAGGCAGTGTACCTGCGCTCCCCGTTTTCAGCCGGCAACGCAACCACCTAATCGTATGGGTTCGTCTGAAACAGAGCTCCG	0.575
AC_000012_1_Murine_adenovirus_A	19192	19312	CAACTGGTCGCTGACCTTGGAATAGGTTCTTTTTTAGGTATTTTTGATAAACACTTCCCCGGCTTTATAAGTGTTAACAAACCGGCTTGTGCTATCGTTAATACAGCAAGTCGAGAAACT	0.4
AC_000012_1_Murine_adenovirus_A	19311	19431	TGGAGGGGTACACTGGCTAGCTATGGCTTGGTATCCTACCTCTTCCACTTTTTACTTGTTTGATCCGTTTGGATTTTCGGATCGTAAACTGCAACAAGTGTATAAGTTCGAGTACGAACG	0.441667
AC_000012_1_Murine_adenovirus_A	19431	19551	GCTTCTCAAACGATCAGCTGTTAGCAGCTCTAGCAGCAAGTGTGTAACACTAGTAAAAAGCCACCAAACCGTCCAGGGGCCTCATAGCGCAGCGTGTGGACTCTTTTGTGTTCTATTTTT	0.475
AC_000012_1_Murine_adenovirus_A	19551	19671	AGCAGCTTTCGGAAAGTATCCACAAAACCCCATGAACAATAACCCAATCATGGGACCGATTGAGGGAGTTCCTAACGATCAAATGTTTAATCCCTGCTATACTAAAACCTTGTACCGTAA	0.416667
AC_000012_1_Murine_adenovirus_A	19671	19791	TCAACAATGGGTATATTCTTACTTAAATAAGAACTCGCTTTATTTTAGGCTACATGTAGAACTTATTAAAAAAAATACAGCGTTTGACAAATTGTTAGTGCGCAAATGACTTTATTGTAA	0.283333
AC_000012_1_Murine_adenovirus_A	19791	19911	TTGTTGGTATATTGTAAGTATTGGCATTCACAATCATTAAAGGGAAAGCAAAATCGTTTTGTTGCCTTGACCTCGTACTTAAACTTTCGCCGTTACAAAAAGTTGAACATCGCCATCTCC	0.375
AC_000012_1_Murine_adenovirus_A	19912	20032	GCACCTTGGGGCAGCACAGTGGAGTGGAAACACAATGTTGGATCCCACTTAAATTCAGGCACAAAAAGGGAAGGGGGTTGATCCAAGAGTTTTTGGATCATTTTTTTAGCGAGTTGCGCC	0.475
AC_000012_1_Murine_adenovirus_A	20031	20151	CGCCGTCACCACATCCACAGAGCTGATTTTCCACTCACAGCTTTTTCCAACGGTGCCTTTTCCAGCCTTACCAAAGGTAACATTGCAGCACTGGTACACAAGTACCACGGGATTCTCAAC	0.5
AC_000012_1_Murine_adenovirus_A	20151	20271	ACTAGCCCTTGCAACGGGATCTAGAGCGGTAGCATCCAGCCCTTCAGCCAAAGATAAAGCATAGGGAGTCACGCGGCATGTTTGGCGACCCAAAATAGGTTGAGCCAAACCAAAGTTACA	0.508333
AC_000012_1_Murine_adenovirus_A	20271	20391	CTCACAACGGAGGCACAGCAACATTCTTTCTCCCACCCCCGGGGCTTGGGGATACAGTGCCTGTTGAAAGGCAATTGCTTGCTTAAAACCCTTTAGTGCCTTTTTGGCATCGGTAAAACA	0.5
AC_000012_1_Murine_adenovirus_A	20391	20511	AAAACCACACGACTTATTGGTTGGTTGATTAAAGGCTACAGAAGCATCCATGGCACACACAACTGCGTCATAGGTTACACGCACCACTGAACGACCCCAGCGATTAGTTTGAACACAAGC	0.466667
AC_000012_1_Murine_adenovirus_A	20511	20631	AGCGCTCCCTTGTTCCTTCAAAGCCCTCTGCCCACCCTCCGTAGTCACATCTAACTCAACTTGATGATCCTTGGGAGACATAGCAGTGCCGTGTAAACAGTGAAGCGTAGTAGAACAGTT	0.5
AC_000012_1_Murine_adenovirus_A	20631	20751	GTGCTTCCACGCCGCCACACCGGTAACATTACCCAAGGTATGGGCAGCAAAATCCACAGGCGAAATGCCTGCCGCTTGCAGAAGCATGGCAAAAACAAAACGCCCCATTTGCATGGTAAA	0.525
AC_000012_1_Murine_adenovirus_A	20751	20871	GGAACGCAACGTGGAAAAGGTTAAACTAGGAACTAATTTTTGTTGCAAAAGCCAGCTATGGCTCAGCTTCCTAAATAGCTCAGCGGTTTGAGCATTGGGCAAGAAGGTACACTGCTTGCC	0.458333
AC_000012_1_Murine_adenovirus_A	20872	20992	TCAACTTTTAACACCAAACACATCTTGTGCAATAGCTCTCTAGCTGTTTGCCAACACGCTTCCTCTTCTTCTGCGACGCCTGCTTCAGTAAACACCACGTCGTCCTCATCCGAGGATTCA	0.475
AC_000012_1_Murine_adenovirus_A	20991	21111	AAATCGTGGAGGGACCTCCGTCTGGGGCTCAGGTTCCATGTTCACATCTTCACTGCCTCTGTCGCCACCGGAAACATTTGCAAATTTCCCTGAAACAGCAGGAGCAAGCGGGGAACTGCG	0.55
AC_000012_1_Murine_adenovirus_A	21112	21232	GGGCCAAGAGCAGCTCGGCTCTTTTTACCGCAGTGGGCCGTAGACGCCTCGCCAACAGCAGAGCGCTTAACCCCGCCACGCTTGGTTTCATAAACCTGCTGTTGAGGGGTGCGCTGTGGT	0.608333
AC_000012_1_Murine_adenovirus_A	21231	21351	TGGTACAGGTCGCGAGCAGCTCATCGTCCTCGTCTGATTCTTTGCTCTACAGAATACAAAAGCAATGCAGTCAAACACCCAGGAAAGTGAGACAACCGAGGTGCCAGATACAAATCCAAC	0.483333
AC_000012_1_Murine_adenovirus_A	21352	21472	CCGTTAGAGGAAGAAACAAGCAAAAGCGACACACATGAAGCGACAAACGACAGCAACTACTTGTCCGCGGACTCGCTTCTTGTTCACATCCAGCGCCAAGCGCGTATCCTACGCGAGGCC	0.541667
AC_000012_1_Murine_adenovirus_A	21472	21592	CTACAGCCCGAGCAAGACAAAACAGAATGGTCTGCCACAACCCTGTCTCATATGCTGGAAAGAGAGCTGTTTACCCGCTCCAACGCAAAATTTCCCGCAGTTCCCAAGCAAAGCAATGGC	0.508333
AC_000012_1_Murine_adenovirus_A	21592	21712	TCAATGAGCCCAGACCCTCGTCTCAATTTTTATCCGGCATTTATGGTGCCCGAGGCTCTGGCTACCTATCACCCTTTTTTCGTAAATCAGCGGATTCCTCTAAGTTGCAGAGCTAACCGC	0.491667
AC_000012_1_Murine_adenovirus_A	21711	21831	CCCCTTGGCAGACAAGAATTGGGAGCTGAAAGATGGAAGCAGGCTGCCCGACATTGTTACCGTGCAAGAACAACCGCGATTTTTCGAAAGCCTGCAAGGCCAGGAATTGAGCCGAAACCA	0.525
AC_000012_1_Murine_adenovirus_A	21832	21952	CTTGAAGTGGCAGGCAGCGACAGCGAGACCGGGGTTTTAACTGAACTGGAGGGGGACAGCCCCCGCCTTGCTGTGGTAAAGCGCTGCCTGAGTGTGACGCATGCTGCCTATCCCGCCCTC	0.625
AC_000012_1_Murine_adenovirus_A	21952	22072	GGTTTGCCGCCAAAAGTTTCCAAAATTATGTCAGAGGAATTGACCTTCAAAACAAATTTAGAAACTGGAGACAACAGTCAACCGGTGGTCAGCGACGAACAATTACAAAAATGGCTCAAG	0.408333
AC_000012_1_Murine_adenovirus_A	22072	22192	GCCAAAGATCCTGCCGATCCCGCCATAGAGGAACATCGCAAACGGGTCATGGCCGTGACCTTAATTACGTGCCAGCTGGAAGCACTGCGTTCTTTTTTTTCGCGCGCAGATGTTATCCGC	0.541667
AC_000012_1_Murine_adenovirus_A	22191	22311	CCGTGTAGGGGAAAGTCTCCACTACTTGTTCCAACACGGTTACGTCAAACAAGCCATACAAGTGTGCCAAACCGATTTAACGCATTTGGTCACGTACATGGGAATTGTGCATGAGAACAG	0.466667
AC_000012_1_Murine_adenovirus_A	22312	22432	CTAGGCCAAACAGTCCTACACGGGTCATTGCTGGGGGAAGCGCGAAGAGACTATATACGGGATACTGTTTATTTGTTCCTAATTTATACTTGGCAAACGGCCATGGGTGTATGGCAACAG	0.475
AC_000012_1_Murine_adenovirus_A	22432	22552	TGCTTAGAAGACGAAAATTTAGAAAAGCTCAGAAAAATCTTGCAGTCTCATCGCCGCTCTCTGTACACAGAAACAAATGAGCGCCTTCTTGCCGCTGAACTGCGCCGTCTGGTGTTTCCT	0.466667
AC_000012_1_Murine_adenovirus_A	22552	22672	GCCCACCTGGAAAATACTTTGGCGCAAGGTCTTCCAGACATCTTGCACCAGAGCATTATTAACAATTTTCGTTCGTTTATTTTAGAACGTAGTGGTATTTTGCCGGCCACCACATGTGCC	0.45
AC_000012_1_Murine_adenovirus_A	22671	22791	CTACCCTTCCGATTTTGTTCCCACTACATTCAAAGAGTGTCCTCCTCCTTTATGGGCTCACACTTATTTGCTTACTTTAGCAAACTATTTCATGTATCACAACGACTTGCAAGAAGACCT	0.408333
AC_000012_1_Murine_adenovirus_A	22791	22911	AACAGGCGCGGGACTGTTGAGCGCTCACTGCCGCTGCAACTTGTGCAGTCCCCACCGCAGCCTGGTCCACAACACTGCTTTACTCAATGAAGTAAAATGCATTAATACCTTTGAGTTGCA	0.516667
AC_000012_1_Murine_adenovirus_A	22911	23031	GGGACCTCCTGGAAAAGACGGTAAAAGTGGGCCCTGTTTTAAATTAACACCTGGCTTGTGGGTGTCTGCCTACTTACGTAAGTTTGAGGAACAGGATTACCATCCTTATAGTATTACCTA	0.441667
AC_000012_1_Murine_adenovirus_A	23031	23151	CTTTGAAAATTCAAAAAAGCAACAGCCTAAGACCCCTCTTAGCGCATGTGTTCTTACGCAGACAGAACTGGTTGCACAGCTGTTGGCTATTAACGACCATCGGCGGGAATTTCTACATCA	0.45
AC_000012_1_Murine_adenovirus_A	23151	23271	AAAGGGAAGGGGAGTGTACCTAGATCCTCAGACTGGCGAAGAAATCGGCAAGGGCAGTGCTGACCCTGCTTCCCTCTCAGACTCAGACAGCCATGCAGAAGACAGGGAAGGACAGCCAAC	0.558333
AC_000012_1_Murine_adenovirus_A	23271	23391	TGCGGGTGCAGGAAGACGAGGGAGAGTGGAGCGCGGACGGGTACAGCGCAGACAGCGACAGCGTCCAGGAGGACACTTCATCCGAGGAGGACGAAGTTCCCCAGACGGCTGCAGCGCTCC	0.658333
AC_000012_1_Murine_adenovirus_A	23390	23510	CAGCCCGAGAGCGAAACAGGGAAAACGAGCCCCCCGCCCTCGAATGCGACTGCCACCACCACCACCATCACAAAGAGGAAGAAAAAGAAAGTACCCATTCGATGGGACTTTCCTCCAGCA	0.558333
AC_000012_1_Murine_adenovirus_A	23510	23630	CAGAACACATTGGGTAAGCCTGTTGCGGTTCGCAGCAGCGATGGCAGCGCAACTAAACTCACAGAAGTGAATGATAGGAACACATGGAAACCTTACAAAGGCGCCATATTAAAAGCTTTA	0.458333
AC_000012_1_Murine_adenovirus_A	23629	23749	ATTTGCCTACGGAGGGGACCGAGGGGCGGTGCGGAGATTTTTACTTTTCAACCGAGGAACATTAGTACCCAGAAGAGTAATTAGCTATTACTGTCGTCGCTACTACAGCCGCCGAGAGGC	0.516667
AC_000012_1_Murine_adenovirus_A	23750	23870	TTGTGACACTGCACCGCCAACCAAAAAACGCCGCCGACGTCTGTCTACTCCAGCAGCATCCGATCCTCTACAAGCGCTACGCGACGACATCTTTGTTACTATTTATGCAACATTTCAACG	0.5
AC_000012_1_Murine_adenovirus_A	23869	23989	GTGTTCGGGCACTGGGTCTCGACACATACTCTCTTAAAGTTAGAAACCGTACTTTACGTTCCCTAACCAGAAGCTGTCTATATCACCAACAAGAGTCCCAGCTGGAACGCACCAAGAGGG	0.491667
AC_000012_1_Murine_adenovirus_A	23989	24109	ACGCCGAAGCTCTGCTATCTAAGCACTGCCGCACATTATCAAGCAATTGAACTTTCAATGTCAGCTCCTTCTCCCTATGTGTGGACTTTTCAGCCTCAGCGGGGTACCGCTGCAGGAGCT	0.516667
AC_000012_1_Murine_adenovirus_A	24109	24229	TCTCAAGACTACAGTACGCGCATAAACTGGCTTAGTGCCGGCCCCGAGCTTAGAGGAAAAGTCGTACAACTCAATGAGGCAAGAAACGCTATTCTGATGAAGGAACAAGAGTCCGTGCCC	0.5
AC_000012_1_Murine_adenovirus_A	24229	24349	ACCCCTCGAGCCGAAGCCAATCCTTCCTTTTGGCCTGCGGCGCTTATTTTCCAACCACGCCCCCAAGCTATTCCTGTACATCCTGCCCATCCCGACACCTTTGACGCCGCCCTAACAAGC	0.583333
AC_000012_1_Murine_adenovirus_A	24348	24468	CAACGGAGCGCAATTAGCTGGAGGGGCGTGGATAAACTATAAAAACGGTAGTGTTCGCTACGAAGCGCCCTTGCAGCTGGCCGAGGAACAGGTCGGTGGACCGCTAAACGCCTTTGCTAT	0.55
AC_000012_1_Murine_adenovirus_A	24468	24588	AAAACATCAGCTACAACTAGCAGGAGGAGCTCTTTCTGCTTCTATGTCCGAAATGAGCGGGGCGCCCAGAATCCCGCGCAGCGGAGGTATTGGGTCGTGGCAATTTTCTCGAGAATTCCC	0.533333
AC_000012_1_Murine_adenovirus_A	24587	24707	CCCCTACTGTTTACCTTAACCCTTTTTCCGGCAGTCCTGACACTTTTCCTCATCAATTTCTTTCTAACTATGACTCTTTCTCTCACACGGTGGACGGGTATGACTGATTCACCGTCCAGA	0.458333
AC_000012_1_Murine_adenovirus_A	24708	24828	CGGCTGCGCTTCCTGTGCCTGCTTCTACTCGTATTGGGTTGGTGTTTGCCCGTGACCGGTCATCCTCTCAAAGGGGTTCAACCATCGCAGTGTCAGTGCCCTGCTAGTCCCCCGTGGACT	0.591667
AC_000012_1_Murine_adenovirus_A	24828	24948	AATTCTTCTGTTACTTCCTTCGCCCAGAAAACAAAATGGGAAAACTCACGGTATGTACAAGTAAGCCGTACTTAAATTTTTCTCGTGCTATACGTACGTACCTGTGCGGCTCCAAATGCG	0.425
AC_000012_1_Murine_adenovirus_A	24948	25068	ATAACGCTATCTATTTTACACCCCAGAAAATTGTTATCGAGCTGGTGCAGGAAAAAAAAACCACTCAGTTACTCCTTTTGCTTGCAGCCAGTATTGCCCTGTACCTTCTGAGTCCTCAAC	0.425
AC_000012_1_Murine_adenovirus_A	25068	25188	TCGGGGCAAGAATGCTGTTCGAACTGGTGCAGGCCCGGACGACGAGTGTTTCTAACAGCAGCGTGGCTGCTGCCCTGTTTGCCTGCGCCGGAGAGGAAATAATCAACCCAGCAATTTTTC	0.558333
AC_000012_1_Murine_adenovirus_A	25189	25309	GTTTCTGCATGTTCTCACACTTGTGATCGTTCTGGCTATGGCCGCTGAAGTAATCTATAATCGCTGCCGTCGTACTACTCGACCTACTGCACCCCCACCCCCTGTCAACAATGCTGATTT	0.5
AC_000012_1_Murine_adenovirus_A	25308	25428	TTAACCTGGCAGATGCCTTAGATGAAACTTACAATAAATAAAAATTTGCAACACGTACTCCGGCTCGCCTCCTATGTTTTCTTTGCAGAAGGACAAGAAAAACATGGTAGAGGCGCTAAA	0.4
AC_000012_1_Murine_adenovirus_A	25428	25548	TGCTGTCTATCCCTATGACTTGGCTTTACTCCCCGAAGACTATGAAAAGACCACCGCGCCCGACGCCGTCCAAGCCGCGAATGCCGCCCGCCCGTTTCTAAATCCCGTCTACCCTTACCA	0.575
AC_000012_1_Murine_adenovirus_A	25547	25667	AACAACCTGTAGCCGGAGACTTTGGTTTTCCCATTGTAATGCCTCCCTTTTTTAATAGTTACGATTTTACTAGCATACATGGTAATACACTGTCTCTGCGGCTCAACAAGCCCCTAAAAA	0.408333
AC_000012_1_Murine_adenovirus_A	25667	25787	GAACAGCAAAAGGCTTACAACTTTTACTAGGCAGTGGACTAAGTGTTAATGCAGACGGACAGTTAGAGAGCTCTGAGGGTATAAGCGAGGCCGATGCTCCCTTACAAATTAACGACGGAG	0.466667
AC_000012_1_Murine_adenovirus_A	25786	25906	GTTCTTCAGCTATCCTTTGGGGAAGGTTTAAGCGTGAACGACCACGGTGAACTGGAAAGCAAAGGGAAAGTGGAAGCAGTCACTCTTCCACTGGCCTTACAAGATCATGTAATGAGCCTG	0.483333
AC_000012_1_Murine_adenovirus_A	25906	26026	TCTTTTGGTCAAGGTTTGCAAGTAAACGACCAAGGTCAGCTGGAGGCGCTAGCAATGGTTCACAGCACTTCCGCGCCCTTGAAAGTTACAAACAACAATCTAGAATTAGCCCTCGGACGA	0.483333
AC_000012_1_Murine_adenovirus_A	26026	26146	GGTCTCATAGTAGATGACCAAGGTCAGCTAAGGTTAGCCCCAAATCTACTGTGGCCAGAAAGTCCCCTCGCCATTGAACAGGGAACTAACCATCTAATTCTTTTTTACAACCAAAGTCTG	0.45
AC_000012_1_Murine_adenovirus_A	26146	26266	GATGTGGAAGATGGCAAACTCACCCTGCCCGAACCTTTTGACCCTCTAACTTTAGACGGGGGAAGACTGCGAATGCAGCTAGCTCCTAACAGCGGGCTTGCTGTGACTGAAAAAGGCAGC	0.533333
AC_000012_1_Murine_adenovirus_A	26265	26385	CTTAGGAATTAATTGGGGTGAGGGAATACAAGTAAAAGAACAAAAAATAACACTAAAAGTAACCCCTGCCAACGGTCTTGCTGTAACCGAGCAAGGTGGCTTAAACATAAACTGGGGCAA	0.408333
AC_000012_1_Murine_adenovirus_A	26386	26506	GGAATCAAAGTGGATGAACAAAAGGTAACACTAAAAACTAGCAATGAATTTGCTTTGACCGAAAATGGGTTATACCTAACTAGTCCTCTGAACCCAATCGAAGTTAACCAACATGGACAA	0.375
AC_000012_1_Murine_adenovirus_A	26505	26625	ATTGGGCATAGCCCTAGGCTATGGTTTTCATGCTCACAGGGGCTACTTAGAATTAACTCCCCAAACACTGTGGACAGGCCTTCCCATTGGGAATAATGGCACTTTTCACACCAAACAAGA	0.466667
AC_000012_1_Murine_adenovirus_A	26626	26746	TGCAAAATTTTTTTAAGTCTGACTCGCTTGGGGCCCATGGTTCACGGAACATTTATGCTGCAAGCTCCACAGTATGAACTAACAACCAACGGCATGAGAGAAATTACTTTTAGTTTTAAC	0.4
AC_000012_1_Murine_adenovirus_A	26745	26865	CTCCACTGGAGGACTAGAACAACCCGCTCCCGTAACATACTGGGGTGCCCTAGATCCTCCCCCCACAGCTAAAGCAGCTGAAATAGAAAACCAGAAGCGCGTGAAAAAACGCGCTGCTCC	0.55
AC_000012_1_Murine_adenovirus_A	26866	26986	GATCCCCCCGTAGAACCACCGCCCAAACGACGAGGAGATCTAGCAGTTCTCTTTGCAAAAGTTGCAGAGCAGGCAATGGAGCTTGCCAAAGAGCAGGCAGTTCAGGCCCAACCCCCAGAA	0.558333
AC_000012_1_Murine_adenovirus_A	26986	27106	CATGTTAACACTGATTGGGCCGACCACATGAACCTGCTGCGTTTCATGCCCAATACCTTGGTGTACCCCACCGCGGCCACAATTGCTGCTAATCTTCAATTCCATGATACCCGCCTAAGT	0.508333
AC_000012_1_Murine_adenovirus_A	27107	27227	TTAGAAGGGCAACCCTCAAAATAAGACTGAATGGCAGTCCAGACTCTGCCTACCAACTGGGGTTTATGCTGGAATTGGTTGGAACCCAATCTGCATCTATTGTTACTGACACTATAAGTT	0.433333
AC_000012_1_Murine_adenovirus_A	27227	27347	TTTGGTACTATGCTGAAGACTATTAAAAACAACACAAATGAGTGAAAGTGAAGCTTTATTAAATGTGTGATTATGAATAAGTTGTACATACGTAAATATGTGACCAAACTTAACCCCGTA	0.308333
AC_000012_1_Murine_adenovirus_A	27347	27467	AATAGGTGAGGCGATAAATGGGAGTGCGGTAAGAATAAAAGCGATGCAGCATACGCTGTCTTAACCTCTCTGTTCTGTTGCGAGGAATATCAAAACCTGGAATAAGGGGAGAAGAGCCGC	0.466667
AC_000012_1_Murine_adenovirus_A	27466	27586	CTCCTTCCCAACAGCAAATTTTGCCACCTACGAAGAGTAAAACTTAGCAAACGCATACAATGATCCACTTGTGCATCAGTGGGGGGACAAGCACATTGCTGACATACAATTACCACATAA	0.433333
AC_000012_1_Murine_adenovirus_A	27587	27707	AGGATAACAACGATTCACAAAATAACACCCCCTGTCCCAATCGGGCTCGCAGGCCCTTAAGGCGAGCAAATTCCGCACCATCTGCCCTAACATAAATGAAGTGCTTCCCACACCATACAC	0.5
AC_000012_1_Murine_adenovirus_A	27706	27826	CTGCCCACATACTCCAACCCCGGATTAACATAACGGTTAGCATGCACCCGATACTGAGGATAATACTCATTAAAGCGGGTACCAAGCAGAAACTTTTGCACAACCAGCTCCCTAACCTTC	0.475
AC_000012_1_Murine_adenovirus_A	27827	27947	CCGCTGCCAAACACTGAAGACGACGAGGACCAACTTGCAAGGAACCTTGTCTTCCGCAGTGGCAATGCAGGCTCCAAACTTCATCCCCGGTCACGTAGGAGGTAAAAGACTGGTAACACG	0.541667
AC_000012_1_Murine_adenovirus_A	27946	28066	GTCACAGGAAACAAACACAGACAGTCAAGCTGCTGTAGCACATGCTTATCATAAGAGTTCAAGTAGTAACTCCAAGGTATCGGAAGTGCTCCCTCCATCACAAAGGCCACTGCCCCCACA	0.483333
AC_000012_1_Murine_adenovirus_A	28066	28186	GGACTGGGAAGCCAACCCATGCAGTGAGGTAAACCCACACAGCAATCCATCCGGGAGAGCGTCGCTGACATGGTGAGTGGGTTGATAAAAATGCAGCCGCAGAAAGCCTGTCAGTGAACA	0.541667
AC_000012_1_Murine_adenovirus_A	28185	28305	ACAAGTAATGGGCATAAAACACTCGACAGCGATGACGAAAACGCGCCCTACACATACCACTAAGAGCATACGTGTGCTCTAGCCTAACAGCAAGGCTCAAGGTTGAACAGTAAAAAGAAT	0.45
AC_000012_1_Murine_adenovirus_A	28305	28425	GTATAGATGCAGGCAAGTACAACAAAAAAGACTGCCATGACAGGAGCCAATCAATGGTTTCTTTTAGCCAGCGGAAAAAAACAGCACTGCGCCCACCCCAGGGAGGAGGAGGAGGTAGGC	0.508333
AC_000012_1_Murine_adenovirus_A	28425	28545	AAAAATCACGGTTGCACAAAATGCATGGCATCACAGACGCAGGCTCCATATCGACTGCCCTGCAAGCGTAACACATCAACAAAATCAGACAACATATGGTTAATATCACACCCTAACAAA	0.425
AC_000012_1_Murine_adenovirus_A	28545	28665	CTGTGACTAGCAAGGCTCACGCGCACACACATTGCCTTTTCCAGACGGGACACATGAACATTTAAAAACAAGCAGCTGCTGGGACAGCGGACGTCAAAATCTGAACTGTAAAAAACACTC	0.475
AC_000012_1_Murine_adenovirus_A	28664	28784	CTCTAGCATCACATAATTGCGCACAAACTGCTCCATCTCTCTCACCATTTCCTCAGTTACCTCCGTCTCCCCCACATAATTTATTGTAATTTCCATATGCAAAAGACGATGCACATCCCT	0.433333
AC_000012_1_Murine_adenovirus_A	28784	28904	TGCATAATTAGTCACGGTAAACCCCCCACCCCCGGCTGCAGGCTCACAAGAAGGTTCCTGCCCAAGAACAGCAGAGGTCATAAAGGCAGGAGGATGCAATGCTAAGCCACATCCCACCAC	0.55
AC_000012_1_Murine_adenovirus_A	28904	29024	ACCTACCACAGTCAACAGAGCTAACTGTTGACCACTAGCCACAAAACAAGGTGGACCCACACAGGTTAAGTACAAGTGTCCTGCTCCAGAGGGCAACACTTCAGTTGCGATAGCAGCATG	0.5
AC_000012_1_Murine_adenovirus_A	29025	29145	CGTAATGGAGGGCTGCTGACAAGAACCAGAGCACCAGCTTCCACGTGAAGAATAATGCCCGTTCTCAAACGTTGTATGGTAGAAAGCTGCAGAGGCCTAACGGCCACCAAACAAAAGACT	0.5
AC_000012_1_Murine_adenovirus_A	29144	29264	TCCAGGACTCAACATCCGTACTTCAGCACAAAATCTGGAAGAATACTGAAAACACACAGCAGGCATAGCGACAGTGGATCCAGCGAGGAATAACCGCACTCACCGTGAAAGCTGGAAGCA	0.491667
AC_000012_1_Murine_adenovirus_A	29265	29385	ACAAAAAGTCATATCAGATTTATAACGCTTTGTGTTCGAACATGCTGAGACAAACCCCACGCGTGGGGCCAGCTGTTCGTCAGCTCTCTTTCGAGGTGAGCAACCACCAACTCTTGGAAG	0.483333
AC_000012_1_Murine_adenovirus_A	29385	29505	TAGGAAATAGACAGATGTAGCTCTGTATTGGACACCACCGCTTCATCGCTGTCCACACTGGACTCACTGCTGGTCCCACCGTCCTCCTCCCACCACATATCCTGCATATCTTCAGCTCCA	0.525
AC_000012_1_Murine_adenovirus_A	29505	29625	AAACTTATTAAAGCCACCCAAGGACTATCCTTGCGTATAAGATACAAAGATCCCCAGCTACTATCTGGTTCCGAGCTCTTTTCCGCACAATACTCAAACATCGCTCCCTCTAATGCCGTT	0.441667
AC_000012_1_Murine_adenovirus_A	29624	29744	TACAAAGCAATCTCGAGCAATGCTAGGAGGTACAGGTACCCCCATAGGAAGCTCAAACTCAACCCGAGCCATTACTAAAGACCTCATCTTTACCCTGTGCTTCAAAACCTGTCTAAAATA	0.441667
AC_000012_1_Murine_adenovirus_A	29745	29865	ACTTCAGTAATCCACAAAGCTTAATATATAAAGACTGCAAGTGGAAAAAACCCTGGCAAGCTGCCAAATGTTTCCGGGACGACTGCCAATGTTCCCGGGACGACTGCCAATGTTCCCGGG	0.483333
AC_000012_1_Murine_adenovirus_A	29864	29984	GCACACCGCCAAGTGTTCCCGGGCCGACTGCCAATGTTCCCGGGCACACCGCCAAGTCCCATGTCCCCGGGCACACCGCCAAGTCCCATGTCCCCGGGCACACCGCCAAGTCCCATGTCC	0.683333
AC_000012_1_Murine_adenovirus_A	29984	30104	CCGGGCACACCGCCAAGTCCCATGTCCCCGGGCACACCGCCAAGTCCCATGTCCCCGGGCACACCGCCAAGTAACCTTACCTTAAAACACATTATTTCCAGGGAAACACTGAATGCACTC	0.575
AC_000012_1_Murine_adenovirus_A	30104	30224	CTCAAGAGGCAAAGGGGGCAACACCTTATCATGAATCTTGTGGTACAAATGAGTATAGACCCAATCCTTAAACTGATTTAAAACCCCATCAAGAGGGTTCTCTTCTAATTCCTCAGAGGT	0.416667
AC_000012_1_Murine_adenovirus_A	30224	30344	GACCATAGGAAGGTCTTCCATGCCTGAACCGCCGAGAGCACAAAAAAAGGTACAAGGACCAGGAGACAAAATGGTAGCCCAAGCCATACTCTCTGCGTTGTCATCACAGCACTCCCGGAT	0.516667
AC_000012_1_Murine_adenovirus_A	30344	30464	AGCAAAACGACAGGCCTCAAGCATTTCATCATGGAGCTTGGTCCACTGAGCTACAGTGAGATCCCCACACAGCTCCGCCACACAGCGAACGGTGATCTGATGAAGAGGGGCCACCCACAT	0.55
AC_000012_1_Murine_adenovirus_A	30464	30584	CTACACAAAACACAAACACAGTGCTCTCGTCCCCAGAACCACACAACCCCACCGCCACCACACAGCCCACCAAGCAGTACCCAAATGTACTCACGATGTCCAAAAGGGCACACAGCGACC	0.55
AC_000012_1_Murine_adenovirus_A	30584	30704	GCACAGCAGGGAATTGTAGCACAAAATAATACTGCGCCACCAACCTACTGCGCATGCGCAACTGTGCTGGCACAATGTCAAGTACAAAAACCGCCCTTTGGCTGCCTGCCCGGTTCAAAA	0.516667
AC_000012_1_Murine_adenovirus_A	30705	30825	AACCCTTTGGCGGTACGCCCAGAACACAAAAACACAATACCAGGAACTTTATCCACAGCCAAGAACATCTTGTGCGTCACACCTCAAACCGAGCCAACACAGTTGGCACAGTGCCAAAAG	0.491667
AC_000012_1_Murine_adenovirus_A	30824	30944	GCCCCCAGACCCTTTTCACACGTCATTCCCGGGAAAACGAAACCCAACTCGGGCCAAAAACAGTTGGAACAAAGCCAAACAAAGGCGCCATTTTTTGCTAACTGTATATTATTGATGATG	0.458333
AC_000189_1_Porcine_adenovirus	0	120	CATCATCAATAATATACCGCACACTTTTATTGCCCCTTTTGTGGCGTGGTGATTGGCGGAGAGGGTTGGGGGCGGCGGGCGGTGATTGGTGGAGAGGGGTGTGACGTAGCGTGGGAACGT	0.566667
AC_000189_1_Porcine_adenovirus	119	239	TGACGTCGCGTGGGAAAATGACGTGTGATGACGTCCCGTGGGAACGGGTCAAAGTCCAAGGGGAAGGGGTGGAGCCCTGGGGCGGTCCTCCGCGGGGCGGGGCCGAGCGGCGGAAATTCC	0.675
AC_000189_1_Porcine_adenovirus	239	359	CGCACAGGTGGAGAGTACCGCGGGATTTTGTGCCCTCTGGACCGGACCTTCGCCCTCCGGTGTGGCACTTCCGCACCACACGTCCGCGGCCCGGTATTCCCCACCTGACGACGGTGACAC	0.666667
AC_000189_1_Porcine_adenovirus	358	478	CCACTCACCTGAGCGGGGTGTCCTTCGCGCTGAGAGGTCCGCGGCGGCCGCCCGAGATGACGTGTGTGGGTGTATTTTTTCCCCTCAGTGTATATAGTCCGCGCAGCGCCCGAGAGTCAC	0.633333
AC_000189_1_Porcine_adenovirus	478	598	TACTCTTGAGTCCGAAGGGAGTAGAGTTTTCTCTCAGCGGAACAGACCCTCGACATGGCGAACAGACTTCACCTGGACTGGGACGGAAACCCCGAGGTGGTGCCGGTGCTGGAATGGGAC	0.575
AC_000189_1_Porcine_adenovirus	597	717	CCCGGTGGATCTGCGCGACCCCTCTCCGGGGGATGAGGGCTTCTGTGAGCCGTGCTGGGAGAGTCTGGTCGATGGACTGCCGGACGAGTGGCTGGACAGTGTGGACGAGGTGGAGGTGAT	0.658333
AC_000189_1_Porcine_adenovirus	718	838	GTGACTGAGGGGGGTGAGTCAGAGGACAGTGGTGGGAGTGCCGCTGGTGACTCAGGTGGCTCTCAGGGGGTCTTTGAGATGGACCCCCCAGAAGAGGGGGACAGTAATGAGGAGGATATC	0.6
AC_000189_1_Porcine_adenovirus	837	957	CAGCGCGGTGGCTGCGGAGGTGCTGTCTGAACTGGCTGATGTGGTGTTTGAGGACCCACTTGCGCCACCCTCTCCGTTTGTGTTGGACTGCCCCGAGGTACCTGGTGTGAACTGCCGCTC	0.625
AC_000189_1_Porcine_adenovirus	957	1077	TTGTGATTACCATCGCTTTCACTCCAAGGACCCCAATCTGAAGTGCAGTCTGTGCTACATGAGGATGCATGCCTTTGCTGTCTATGGTGAGTGTTTTTGGACATTTGTGGGATTATGTGG	0.458333
AC_000189_1_Porcine_adenovirus	1076	1196	GAAAAAAAGGAAAAAGTGCTTGTAAGAAATCTCATGTGCTATTTCCCATTTTTTGTCTTTTTAGAAGCTGTTTCTCCAGCACCTCACAGGTCGGGTTCCCCGGGACTTGGAGACCTGCCA	0.441667
AC_000189_1_Porcine_adenovirus	1197	1317	GACGCAAGAGGAAGTACTGCTATGACTCATGCAGCGAACAACCTTTGGACCTGTCTATGAAGCGCCCCCGCGATTAATCATTAACCTCAATAAACAGCATGTGATGATGACTGATTGTCT	0.458333
AC_000189_1_Porcine_adenovirus	1316	1436	TGTGTCTCTGCCTATATATACCCTTGTGGTTTGCAGGGAAGGGATGTGGTGACTGAGCTATTCCTCAGCATCATCATCGCTCTGCTTTTTTCTACTGCAGGCTATTTCTTGCTAGCTCGC	0.475
AC_000189_1_Porcine_adenovirus	1436	1556	TGTCCCTTTTCTTTTTCTGTGGGCATGGACTATCAACTTCTGGCCAAGCTTACTAACGTGAACTACCTTAGGAAGGTGATAGTACAGGGGTCTCAGAACTGCCCTTGGTGGAAAAAGATT	0.45
AC_000189_1_Porcine_adenovirus	1555	1675	TTTTTCGGACAGGTTTATCAAGGTAGTAGCAGAGGCCAGGAGGCAGTACGGGCAAGAGTTGATTGAGATTTTTGTGGAGGGTGAGAGGGGCTTTGGTCCTGAGTTCCTGCGGGAAGGGGG	0.533333
AC_000189_1_Porcine_adenovirus	1675	1795	ACTGTACGAAGAGGCCGTTCTGAAAGAGTTGGATTTCAGCACCTTGGGACGCACCGTAGCTAGTGTGGCTCTGGTCTGCTTCATTTTTGAGAAGCTTCAGAAGCACAGCGGGTGGACTGA	0.516667
AC_000189_1_Porcine_adenovirus	1794	1914	ACGAGGGTATTTTAAGTCTTCTGGTGCCGCCACTATGTTCCCTGCTGGAGGCGCGAATGATGGCGGAGCAGGTGCGGCAGGGGCTGTGCATCATCAGGATGCCGAGCGCGGAGCGGGAGA	0.616667
AC_000189_1_Porcine_adenovirus	1914	2034	TGCTGTTGCCCAGTGGGTCATCCGGCAGTGGCAGCGGGGCCGGGATGCGGGACCAGGTGGTGCCCAAGCGCCCGCGGGAGCAGGAAGAGGAGGAGGAGGACGAGGATGGGATGGAAGCGA	0.691667
AC_000189_1_Porcine_adenovirus	2033	2153	AGCGGGCGCAGGCTCGAAGGGCCGGATCTGGTTTAGATCGCCGCCGGCCCGGGGGAGCGGGTGGAGAGGGGAGCGGGGAGGAGGCGGGGGGGTCTTCCATGGTTAGCTATCAGCAGGTGC	0.708333
AC_000189_1_Porcine_adenovirus	2153	2273	TTTCTGAGTATCTGGAGAGTCCTCTGGAGATGCATGAGCGCTACAGCTTTGAGCAGATTAGGCCCTATATGCTTCAGCCGGGGGATGATCTGGGGGAGATGATAGCCCAGCACGCCAAGG	0.541667
AC_000189_1_Porcine_adenovirus	2272	2392	GTGGAGTTGCAGCCGGGCACGGTGTACGAGCTGAGGCGCCCGATCACCATCCGCAGCATGTGTTACATCATCGGGAACGGGGCCAAGATCAAGATTCGGGGGAATTACACGGAGTACATC	0.583333
AC_000189_1_Porcine_adenovirus	2392	2512	AACATAGAGCCGCGTAACCACATGTGTTCCATTGCGGGCATGTGGTCGGTGACTATCACGGATGTGGTTTTTGATCGGGAGCTACCGGCCCGGGGTGGTCTGATTTTAGCCAACACGCAC	0.55
AC_000189_1_Porcine_adenovirus	2511	2631	CTTCATCCTGCACGGCTGCAACTTCCTGGGCTTTCTGGGCTCGGTAATAACGGCGAACGCCGGGGGGGTGGTGCGGGGATGCTACTTTTTCGCCTGCTACAAGGCGCTGGACCACCGGGG	0.633333
AC_000189_1_Porcine_adenovirus	2631	2751	GCGGCTGTGGCTGACGGTGAACGAGAACACGTTTGAAAAGTGTGTGTACGCGGTGGTCTCTGCGGGGCGTTGCAGGATCAAGTACAACTCCTCCCTGTCCACCTTCTGCTTCTTGCACAT	0.558333
AC_000189_1_Porcine_adenovirus	2750	2870	TGAGCTATACGGGCAAGATAGTGGGGAACAGCATCATGAGCCCTTACACGTTCAGCGACGACCCCTACGTGGACCTGGTGTGCTGCCAGAGCGGGATGGTGATGCCCCTGAGCACGGTGC	0.6
AC_000189_1_Porcine_adenovirus	2870	2990	ACATCGCTCCCTCGTCTCGCCTGCCCTACCCTGAGTTCCGCAAGAATGTGCTCCTCCGCAGCACCATGTTTGTGGGCGGCCGCCTGGGCAGCTTCAGCCCCAGCCGCTGCTCCTACAGCT	0.65
AC_000189_1_Porcine_adenovirus	2989	3109	TACAGCTCCCTGGTGGTGGACGAGCAGTCCTACCGGGGTCTGAGTGTGACCTGCTGCTTCGATCAGACCTGTGAGATGTACAAGCTGCTGCAGTGTACGGAGGCGGACGAGATGGAGACG	0.591667
AC_000189_1_Porcine_adenovirus	3109	3229	GATACCTCTCAGCAGTACGCCTGCCTGTGCGGGGACAATCACCCCTGGCCGCAGGTGCGGCAGATGAAAGTGACAGACGCGCTGCGGGCCCCCCGGTCCCTGGTGAGCTGCAACTGGGGG	0.675
AC_000189_1_Porcine_adenovirus	3228	3348	GGAGTTCAGCGATGACGATGACTGAGGATGAGTCACCCCCTCCCCTCCTCTTGCAGGTACGTGGCCCCGCCCAGTGGGATGGGCTTTGGATGGGGGAGGGGTGTTCCCTATAAAAGGGGG	0.616667
AC_000189_1_Porcine_adenovirus	3348	3468	ATGGGGGTGGAGGCATGCAGCCCCACGGGGAAGCTTGTGTGGAGGATGTCTTCCGAGGGTGAGATCCGGACCTGCTTCATTTCAGCTCGTCTTCCCAGCTGGGCCGGCGTGCGTCAGGGA	0.633333
AC_000189_1_Porcine_adenovirus	3467	3587	AGTGGCCGGGACGAATGTGAACGGCGGAGTGGTGGGCGCCCCTGCCCAGAGCGGGGTGCTGGCCTACTCCCGCTTCGTTCAGCAGCAACAGCAGCAGCCGGGGACGGCGGCGACGGGGTC	0.716667
AC_000189_1_Porcine_adenovirus	3587	3707	TGTGTTCCGGGCGGTGTTTCCATCGGTGGATCTGAGCGCGGAGGTGGGCATGATGCGGCAGGCGCTGGCGGAGCTGCGGCAGCAGCTGCAGGAGCTGCGGGAGGTGGTGGAGATACAGCT	0.666667
AC_000189_1_Porcine_adenovirus	3706	3826	TGCGGGCCACGGCCTCGGAGGCGGCCGAGGAGGAAGAGGAGGAGGAGATTGTGGTGGACGAGGAGGTGGCGCCCGGCGCTGGAGCGAACACCATGGAAGAGGAGGAGGATGAGATGGTCC	0.675
AC_000189_1_Porcine_adenovirus	3826	3946	TGACGATGACTGTGGTGGGGGACCCTGAGCCTGCTGGAGTGGAAGCCCAGCCGCCACCACCACCCACCCCGGAGAGCGACCCTGCGGTGCCTGCTACTACCACTACCCCGAAGCGGCTCA	0.675
AC_000189_1_Porcine_adenovirus	3945	4065	AGCTACGGCGCGAGCAAGAGGAGCGGTCCATGCGCGGAGGACAACTGACGCGGACTGTGGGGGGAAGAAGGGGGAGGAGGAAAGAAGACCATGGAGACGGGTGTTTGTCTTTTTCCAGCC	0.608333
AC_000189_1_Porcine_adenovirus	4066	4186	AACTTTATTGAGAATAATAATAAAGCTTATGGATGTTTGGAACGATAATAGCGTGTCCAGCGTTCTCTGTCTTGCAGGGTCTTGTGTATCTTCTCGAGGCACCGGTAGACCTGGTGTTGG	0.433333
AC_000189_1_Porcine_adenovirus	4185	4305	GACGTTGAAATACATGGGCATGACTCCCTCGGCGGGGTGCAGGTAAAGCCACTGGAGGGCTGGGTGCGGGGGGCAGGTGCAGTAGATGATCCAGTCATAGGCGTTCTGGTTGCGGTGGTG	0.608333
AC_000189_1_Porcine_adenovirus	4305	4425	GTTGAAAATGTCCTTGAGGAGCAGGCTGATGGCGGTGGGCAGACCCTTGGTGTAGGCATTGATGAACCGGTTGACCTGGGCGGGCTGCATGAGGGGGGACATGATGTGGTACTTGGCCTG	0.583333
AC_000189_1_Porcine_adenovirus	4424	4544	GGATCTTGAGGTTGGAGATGTTGCCGCTCTGGTCGCGGCGGGGGTTCATGTTGTGGAGGACGACGAGGACGGCGTAGCCGGTGCAGCGGGGGAAGCGGGCGTGCAGCTTGGAGGGGAAGG	0.666667
AC_000189_1_Porcine_adenovirus	4544	4664	CGTGGAAGAACTTGGCGACCCCCTTGTGTCCGCCGAGGTCCTCCATGCACTCGTCGAGGACGATGGCGATGGGTCCGCGGGCGGCGGCGCGGGCGAAGACGTTGCGTGAGTCAGTGACAT	0.666667
AC_000189_1_Porcine_adenovirus	4663	4783	TCATAGTTGTGCTCCTGCATGAGGTCCTGGTAGCTCATGCGGACAAAGTCTGGCATGAGGGTGGCGGTCTGGGGGATTAGGGTGTGGTCCGGACCGCTGCGGTAGTTGCCCTCGCAGATC	0.6
AC_000189_1_Porcine_adenovirus	4783	4903	TGGGTCTCCCAGGCGACTACCTCCTGCGGGGGGATCATGTCCACCTGCGGGGTGATGAAGAAAACAGTCTCCGGCGGGGGGGAGAGGAGTTGGGAGGAGATGAGGTTGCGGAGCAGCTGG	0.641667
AC_000189_1_Porcine_adenovirus	4902	5022	GGACTTGCCGGAGCCGGTGGGACCGTAGATGACAGCGATGACTGGCTGGACCTGGTAGTTGAGGGAGCGGCAGGTGCCAGCCGGGGTGAGGAAGGGCATGCAGGCGTTGAGGGTGTCGCG	0.666667
AC_000189_1_Porcine_adenovirus	5022	5142	CAGGTTGCGGTTCTCTTGGACGAGGTCCTGCAGGAGGTGTCGGCCTCCCAGGGAGAGGAGGTGGGAGAGGGAGGCGAAGGCCTTGAGGGGCTTGAGGCCCTCGGCGTAGGGCATGTCCTG	0.666667
AC_000189_1_Porcine_adenovirus	5142	5262	CAGGGCCTGGTGGAGCACGCGCATGCGCTCCCAGAGCTCGGTTACATGTCCCACGGTATCGTCCTCCAGCAGGTCTGGTTGTTTCTCGGGTTGGGGTTGCTGCGTGAGTACGGAACGAGG	0.625
AC_000189_1_Porcine_adenovirus	5262	5382	CGGTGGGCGTCGAGCGGGTGGAGGGTCCGGTCCTTCCAGGGCCGGAGGGCCCGCGTGAGGGTGGTCTCGGTGACGGTGAAGGGGGCGGTCTGGGGCTGCTCGGTGGCCAGGGTCCTCTTG	0.741667
AC_000189_1_Porcine_adenovirus	5381	5501	GAGGCTGAGGCGGCTGGTGCTGAAGGTGGCGCTTCCGAGCTGCGCGTCGTTCAGGTAGCACTGGCGGAGGAGGTCATAGGAGAGGTGTTGGGTGGCATGGCCCTTGGCGCGGAGCTTGCC	0.666667
AC_000189_1_Porcine_adenovirus	5502	5622	GGGCCGCGGTGCCCGCAAGCATCGCAAACGGTGTCGCGCAGGGCGTAGAGCTTGGGGGCGAGCAGGACCGTCTCGGAGCTGTGGGCGTCGCTGCGGCAGCGCTCGCACTGGGTCTCGCAC	0.725
AC_000189_1_Porcine_adenovirus	5622	5742	TCGACCAGCCAGGTGAGCTGGGGGTTCTGGGGATCGAAGACGAGGGGGCCCCCGTTCCGCTTGAGGCGGTGTTTACCTTTGGTCTCCATGAGCTCGCGTCCGGCGCGGGTGAGGAAGAGG	0.658333
AC_000189_1_Porcine_adenovirus	5742	5862	CTGTCGGTGTCCCCGTAGACGGAGCGCAGGGGCCGGTCGGCGATGGGGGTGCCGCGGTCGTCGGCGTAGAGGATGAGGGCCCACTCGGAGATGAAGGCACGCGCCCAGGCGAGGACGAAG	0.716667
AC_000189_1_Porcine_adenovirus	5861	5981	GCTGGCGACCTGCGAGGGGTAGCGGTCGTTGGGCACTAATGGCGAGGCCTGCTCGAGCGTGTGGAGACAGAGGTCCTCGTCGTCCGCGTCCAGGAAGTGGATTGGTCGCCAGTGGTAGTC	0.65
AC_000189_1_Porcine_adenovirus	5981	6101	CACGTGACCGGCTTGCGGGTCGGGGGGTATAAAAGGCGCGGGCCGGGGTGCGTGGCCGTCAGTTGCTTCGCAGGCCTCGTCACCGGAGTCCGCGTCTCCGGCGTCTCGCGCTGCGGCTGC	0.725
AC_000189_1_Porcine_adenovirus	6100	6220	CATCTGTGGTCCCGGAGTCTTCAGGTGGGTACGCTACGACAAAGTCCGGGGTGACCTCAGCGCTGAGGTTGTCTGTTTCTATGAAGGCGGAGGAGCGGACGGAGAGGTCGCCGCGGGCGA	0.625
AC_000189_1_Porcine_adenovirus	6220	6340	TGGCTTCGGTGGTGCGGGCGTCCATCTGGCTGGCGAAGACCACCTTCTTATTGTCGAGGCGTGTGGCGAAACTGCCGTAGAGGGCGTTGGAGAGAAGCTTGGCGATGCTGCGGAGCGTTT	0.608333
AC_000189_1_Porcine_adenovirus	6339	6459	TGGTTTCTGTCCCGGTCGGCCTTTTCCTTGGCAGCGATGTTGAGCTGCACGTAGTCTCGGGCGAGGCAGCGCCACTCGGGGAAGATGCTGTTGCGCTCGTCCGGCAGGAGGCGCACGGCC	0.658333
AC_000189_1_Porcine_adenovirus	6459	6579	CAGCCACGGTTGTGGAGGGTGACCACGTCCACGGAGGTGGCTACCTCGCCGCGGAGGGGCTCGTTGGTCCAGCAGAGGCGGCCGCCCTTGCGGGAGCAGTAGGGGGGCAGGACGTCCAGC	0.716667
AC_000189_1_Porcine_adenovirus	6578	6698	CTGGTCCTCGTCGGGGGGGTCGGCGTCGATGGTGAAGAGGGCGGGCAGGAGGTCGGGGTCGAAGTAGCTGAGGGGCTCGGGGCCGTCGAGGCGGTCCTGCCAGCGGCGGGCGGCCAGGGC	0.758333
AC_000189_1_Porcine_adenovirus	6698	6818	GCGGTCGAAGGGGTTGAGGGGTTGGCCGGCGGGGAAGGGGTGGGTGAGGGCGCTGGCATACATGCCGCAGATGTCATAGACGTAGAGGGGCTCCCGCAGGAGGCCGATGAAGTTGGGGTA	0.658333
AC_000189_1_Porcine_adenovirus	6818	6938	GCAGCGGCCGCCGCGCAGGCTCTTCGCGGACGTAGTCATACAGCTCGTGGGAGGGCGCGAGGAGGTTCGGCCGAGGTGCGGCGCCTGGGGCCGGCTGGCGCGGTAGAGGAGCTGCTTGAA	0.725
AC_000189_1_Porcine_adenovirus	6938	7058	GATGGCGTGGGAGTTGGAGCTGATGGTGGGCCTCTGGAAGACATTGAAGGCGGCGTGGGGAAGGCCGGCCTGCGTGTGGACGAAGGCGCGGTAGGACTCTTGCAGCTTGCGGACCAGACG	0.65
AC_000189_1_Porcine_adenovirus	7057	7177	GGGCGGTGACGACGACGTCCTGGGCGCAGTAGCGCAGGGTGGCCTGGACGATGTCGTAAGCGTCCCCCTGGCTCTCCTTCTTCCACAGGTCCTTGTTGAGGAGGTACTCCTGATCGCTGT	0.633333
AC_000189_1_Porcine_adenovirus	7177	7297	CCCAGTACTTGGCGTGTGGGAAGCCGTCCTGATCGCGTAAGTAGTCCCCCGTGCGGTAGAACTCGTTCACGGCATCGTAGGGGCAGTGTCCCTTGTCCACGGCCAGCTCGTAGGCCGCGG	0.641667
AC_000189_1_Porcine_adenovirus	7297	7417	CGGCCTTGCGGAGGCTGGTGTGCGTGAGGGCGAAGGTGTCCCGGACCATGAACTTGACGTACTGGTGCTGGGGGTCCTCGGGGGCCATGACGCCCTCCTCCCAGTCCGCGTAGTCGCGGC	0.691667
AC_000189_1_Porcine_adenovirus	7417	7537	GCGGGCGGAAGGCGGGGTTGGGCAGGTTGAAGCTGATGTCATTGAAGAGGATGCGGCCGTTGCGCGGCATGAAGGTGCGGGTGACCAGGAAGGAGGGGGGCACCTCGCGGCGGTGGGCGA	0.683333
AC_000189_1_Porcine_adenovirus	7536	7656	AGCACCTGCGCGGCCAGGACGATCTCATCGAAGCCCGAGATGTTGTGGCCCACGATGTAGACCTCCAGGAAGAGGGGCGGCCCGCGCAGGCGGCGGCGCCGCAGCTGGGCATAGGCCAGG	0.7
AC_000189_1_Porcine_adenovirus	7656	7776	GGGTCCTCGGGGTCGTCCGGCAGGCCGGGGCCCCGCTCCTGCGCCAGCTCGGCGAGGTCTGGGTTGTGGGCCAGCAGGTGCTGCCAGAGGGTGTCGGTGAGGCGGGCCTGCAGGGCGTGC	0.766667
AC_000189_1_Porcine_adenovirus	7775	7895	CCGCAGGGCCTTGAAGGCGCGGCCGATGGCGCGCTTCTGCGGGCAGAGCATGTAGAAGGTGTGGGCTCGGGTCTCCAGCGCTGCAGGCGGGCTCTGGACGGCCACCACCTGCAGCGCGGC	0.725
AC_000189_1_Porcine_adenovirus	7895	8015	GTCCAGCAGCTCCTCGTCCCCCGAGAGGTGGAAGACCAGCAGGAAGGGCACGAGCTGCTTTCCGAAGCGGCCGTGCCAGGTGTAGGTCTCCAGGTCATAGGTGAGGAAGAGGCGGCGGGT	0.65
AC_000189_1_Porcine_adenovirus	8014	8134	TGCCCTCGGGGGAGCCGATGGGGCGGAAGGCGATGGTCTGCCACCAGTCGGCCGTCTGGCGCTGAACGTGGTGGAAGTAGAAGTCCCGGCGGCGCACGGAGCAGGTGTGGGCGGTCTGGA	0.7
AC_000189_1_Porcine_adenovirus	8134	8254	AGATGCGGCCGCAGTGCTCGCACTTCTGGGCCTCCTGGATGCTCTTGATGAGGTGGCAGCGGCCCTGGGTGAAGAGCAGGCGGAGGGGGAAGGGGAGGCGGGGCGGCGGGCCCTCGGGCG	0.725
AC_000189_1_Porcine_adenovirus	8254	8374	GGGGGTCCCAGCGCACGTGGTGCAGGTGGTGTTGCTGGCGGGTGACCACCTGGACGAAGGTGGGCCCGGCGGCGCGGGCCAGCTCCACCGCGGTCTGGGGGGTAGCCTGCAGGAGGTCGG	0.75
AC_000189_1_Porcine_adenovirus	8374	8494	GGGGCGGGCGCAGGAGGTGCAGCTGGAAGAGGTTGGCCAGGGCGCTGTCCCAGTGGCGGTGGTAGGTGATGCTCCAGCTCTCCCCGTCCTGGGTGGTGCCCTGGAGGCGGAGGGTGGCGC	0.725
AC_000189_1_Porcine_adenovirus	8493	8613	CGGCGCTCGAGCAGGAGCCCCCGCGTGCCGGCCTCCGCGGCCTCGGCGGCGGCGGCCGGTCTCAGGCGGGCAGCTGGGCCAGGGGCACGGGCGCGTTGAGCTCGGGCAGCGGGAGGTGGT	0.816667
AC_000189_1_Porcine_adenovirus	8613	8733	CGCGGCGCAGACGCGAGGCGTGGGCGATGACGCGGCGGTTGATGTTCTGGATCTGCGGGTTCCCGGAGAAGACCACGGGCCCGGTGACTCGGAACCTGAAAGAGAGTTCCACGGAATCAA	0.641667
AC_000189_1_Porcine_adenovirus	8732	8852	ATGTCGGCATCGTGGGTGGCCACCTGGCGCAGGATCTCGGACACGTCCCCGCTGTTTTCGCGGTAGGCGATGTCCTGCATGAACTGCTCGAGCTCGTCCTCGTCCAGGTCCCCGTGGCCG	0.658333
AC_000189_1_Porcine_adenovirus	8852	8972	GCGCGCTCCACGGTGGCGGCCAGGTCGACGGTGATGCGGTTCATGATGGCCACCAGGGCGTTCTCTCCGTTCTCGTTCCACACGCGACTGTAGACCAGCTGGCCGTCGGCGTCCCGCGCG	0.691667
AC_000189_1_Porcine_adenovirus	8971	9091	GCGCATGACTACCTGGGCCAGGTTGAGCGCCACCAGGCGGTTGAAGGGCGCCTGCAGGCGCAGGGCGTGGTGCAGGTAGTTGAGGGTGGTGGCGATGTGCTCGCAGAGGAAGAAGTTTAT	0.633333
AC_000189_1_Porcine_adenovirus	9092	9212	ACCCAGCGGCGCAGGGTCAGCTCGTTGATGTCGCCCAGGTCCTCGAGGCGCTGCATGACCCGGTAGAACTCGGGGGCGAAGCGAAAAAACTCGTGCTGGCGGGCCGAGACCGTGAGCTCC	0.666667
AC_000189_1_Porcine_adenovirus	9211	9331	CTCTTCCAGGGCGGCGATGGCCTCGGCCACCGCCTGCCGCACCTCCTCCTCTAAGGAGGGCGGGGGCGTGCTGGGTCCGGCCACCGCCGCCTCTTCTTCCTCTTCTCCCTCCAGGGGTGG	0.725
AC_000189_1_Porcine_adenovirus	9332	9452	ATCTCCTCGTCTTCTTCTTCTGCTGCTGCTGCCTCCGCGGGGACGGGGGGCGCAGGCCGGGGACGGCGCCGGCGCAAGGGCAGCCGGTCCACGAAGCGCTCGATGACCTCGCCCCGCATG	0.725
AC_000189_1_Porcine_adenovirus	9451	9571	GCGGCGCATGGTCTCGGTGACGGCGCGGCCGCCCTCCCGGGGCCGCAGCTCGAAGGCGCCCCCGCGCAGCGCGGTGCCGCTGCAGAGGGGCAGGCTGAGCGCACTGATGATGCAGCGTGT	0.766667
AC_000189_1_Porcine_adenovirus	9572	9692	AACTCTCTCGTAGGTACCTCCTGCTGTTGCAGCGCTTCGGCAAACTCGCGCACCTGCTCTTCGGACCCGGCGAAGCGTTCGACGAAGGCGTCTAGCCAGCAACAGTCGCAAGGTAAGTTG	0.591667
AC_000189_1_Porcine_adenovirus	9691	9811	GAGCGCGGTGTGCGTCGGGAGCCGGAGGTGCCGGCTGACGAGGAAGTGAAAGTAGGCCGTCTTGAGCTGCCGGATGGCGCGCAGGAGGGTGAGGTCTTTGCGGCCGGCGCGCTGCAGGCG	0.708333
AC_000189_1_Porcine_adenovirus	9811	9931	GATGCGGTCGGCCATGCCCCAGGCCTCCTGCTGGCAGCGGCCGATGTCCTTGAGCTGCTCCTGCAGCAGATGTGCCACGGGCACGTCCCGGTCGGCGTCCAGGTGGGTGCGACCGTAGCC	0.708333
AC_000189_1_Porcine_adenovirus	9930	10050	CCCGCAGGGGGCGCAGCAGCGCCAGGTCGGCCACCACGCGCTCGGCCAGGATGGCCTGCTGCATGCGCTGCAGGGAGTCTGAGAAGTCATCCAGGTCCAGGAACCGGTGGTAGGCGCCCG	0.716667
AC_000189_1_Porcine_adenovirus	10050	10170	TGTTGATGGTGTAGGAGCAGTTGCCCAGCACGGACCAGTTGACCACCTGGTAGTGGGGCTGGATGACCTCGGTGTAGCGCAGTCGACTGTAGGCGCGCGTGTCAAAGATGTAATCGTTGC	0.575
AC_000189_1_Porcine_adenovirus	10169	10289	CAGAGGCGCAGCAGGTGCTGGTAGCCCACGAGCAGGTGGGGCGGAGGGTAGAGGTAGAGGGGCCAGTGTTCCGTGGCCGGTTGGCGGGGGGAGAGGTTCATGAGCATGAGGCGGTGGTAG	0.675
AC_000189_1_Porcine_adenovirus	10289	10409	CGGTAGATGAAGCGGGACATCCAGGCGATGCCGACGGCGGAGACGGAGGCGCGGGTCCACTGGTGGGCGCGGTTCCAAATGTTGCGCACCGGGCGGAAGAGCTCCACGGTGTAAATGGAT	0.65
AC_000189_1_Porcine_adenovirus	10408	10528	TTGCCCCGTGAGGCGGGCGCAGTCGAGGGCGCTCTGTCAAAAAGAACCGGGTGTGGTTGGTTGGTGTGTGGTAGCGATCTATCTTTCTTTGTGATCTTGGTAGTGAAGCCTGCCAGGCTC	0.566667
AC_000189_1_Porcine_adenovirus	10528	10648	CAGCAGGGGGCGTCCGCCGTCTTTCCTTCCTTCCCTATCTGGAGGTGTGTCTCTGTTCTCTTTTTTATTTCATGTAGCCATGCATCCCGTTCTGCGGCAGATGAAGCCGCCGGCCGGCGC	0.583333
AC_000189_1_Porcine_adenovirus	10647	10767	CCCTGGGCGCGGAGGGGGCGACGCGCTCTCGGTCGCCCTCGCCGTCGCTGACGCGGCCGCGCGAGGAGGGGGAGGGCCTGGCGCGGCTGTCGGGCGCGGCGGCCCCCGAGCGGCACCCAC	0.841667
AC_000189_1_Porcine_adenovirus	10767	10887	GGGTGCAGCTCAAGCGAGAGGCCATGGAGGCCTATGTGCCGAGGCAGAATGCGTTCCGCGAGCGACCGGGGGAGGAGGGGGAGGAGATGAGGGACCTGCGGTTCCGCGCGGGGCGGGAGA	0.7
AC_000189_1_Porcine_adenovirus	10886	11006	ATGCAGCTGGACCGGGAGCGAGTGCTCCAGCCCGAGGACTTTGAGGGGCGCGTGGAGGAGGCGGGGGGAGTGAGCGCGGCGCGGGCCCACATGAGCGCGGCCAGCCTGGCCCAGGCCTAC	0.741667
AC_000189_1_Porcine_adenovirus	11006	11126	GAGCAGACGGTACGCGAGGAGGTCAACTTCCAAAAGACCTTCAACAACAACGTGCGCACCCTGGTGAGCCGGGACGAGGTGACCATGGGACTGATGCACCTGTGGGACTTTGTGGAGGCC	0.591667
AC_000189_1_Porcine_adenovirus	11125	11245	CTTCCTGCAGCACCCCCGGTCCCGCGCGCTGACCGCGCAGCTGCTGCTGATCGCGCAGCACTGCCGGGACGAGGGCATGGTGAAGGAGGCGCTGCTGAGCCTGGGCGCGCCCGAGAGCCG	0.741667
AC_000189_1_Porcine_adenovirus	11246	11366	TGGCTGGTGGACCTGGTGAACCTGCTCCAGACCATTGTGGTGCAGGAGCGGTCCATGAGCCTGAGCGAGAAGGTGGCGGCCATCAACTACTCGGTGGCGACCCTGGCCAAGCACTACGCG	0.633333
AC_000189_1_Porcine_adenovirus	11365	11485	GCGCAAGATCTCCACCTTCTACATGCGCGCGGTGGTGAAGCTGCTGGTGCTGGCCGACAACCTGGGCATGTACCGCAACAAGCGGCTGGAGCGCGTGGTCAGCACCTCGCGGCGGCGCGA	0.666667
AC_000189_1_Porcine_adenovirus	11485	11605	GCTCAATGACAAGGAGCTCATGTTTGGCCTCCGCCGGGCGCTGGCCGGGGAGGGCGAGGAGGACCTGGAGGAGGAGGAGGACCTGGAGGAGGCGGAGGAGGAGGAGCTGGAAAGAGGAGG	0.675
AC_000189_1_Porcine_adenovirus	11604	11724	GAGTTCGGTCCCCGGGGACCGCGGCGCGTGAGGTGGCAGTCCCCGCTGACTGCGAGCGATGAGGGTGATGTGTACTGATGGCAACCATCCCCCTTTTTAACAACAACAGCAGCATGGCGG	0.625
AC_000189_1_Porcine_adenovirus	11724	11844	CGAGCTCTGAAGCTGGGGCGGCGGCGGCGGGGGTGAGCGCGGCCTCCCTGGCGCCCGAGCGGGCGACGCGGATGCAGGCGCTGCCCTCCCTGGACGAGCCTTGGGAGCAGGCTCTGCGGC	0.783333
AC_000189_1_Porcine_adenovirus	11843	11963	CGCATCATGGCGCTGACGGCCGACGGGTCTCGGCGCTTCGCGAGCCAGCCCCTGGCCAACCGCATCGGGGCCATCCTGGAGGCGGTGGTGCCTCCGCGCACGAACCCGACGCACGAGAAG	0.725
AC_000189_1_Porcine_adenovirus	11963	12083	GTGCTGACCGTGGTGAACGCGCTGCTGGAGACCTCGGCCATCCGCCCGGACGAGGCCGGCATGGTGTACGATGCGCTGCTGGAGCGGGTCTCCCGCTACAACAGCGGCAACGTGCAGACC	0.683333
AC_000189_1_Porcine_adenovirus	12082	12202	CAACCTGGACCGGCTGTCCCAGGACGTGCGGCAGGTGATCGCCCAGCGCGAGCGCTCGAGCGCCAACAACCTGGGCAGCCTGGCCGCGCTGAATGCCTTCATCGCCTCGCTGCCCGCAAC	0.7
AC_000189_1_Porcine_adenovirus	12202	12322	GGTGGAGCGGGGCCAGGAGAGCTACCTGGGGTTCCTCAGCGCGCTGCGGCTGCTGGTGAGCGAGGTGCCGCAGACGGAGGTGTTCCGCTCGGGGCCGCACACCTTCCTGCAGGCGGCGCG	0.733333
AC_000189_1_Porcine_adenovirus	12321	12441	GGAACGGTTCCAAGACGGTGAACCTCAACCAGGCCATGGAGAACCTGCGGCCCCTGTGGGGGCTGCAGGCCCCCGCTGGGGAGCGCGGGCACGTGTCCTCCCTGCTGACGCCCAACACCC	0.7
AC_000189_1_Porcine_adenovirus	12441	12561	GGCTGCTGCTGCTCCTGGTGGCTCCCTTCGCGGAGGAGATGAACGTCAGCCGGAGCTCCTACATTGGGCACCTGCTGACACTCTACCGCGAGACGCTGGCCAACTTGCATGTGGACGAGC	0.633333
AC_000189_1_Porcine_adenovirus	12560	12680	CGCACGTACCAGGAGATCACCAGCGTCAGCCGGGCGTTGGGCGACGAGGACGACGCGGCGCGGCTGCAGGCCACCCTCAACTTCTTCCTGACCAACCGGCAGCGGCGGCTGCCGGCGGCG	0.725
AC_000189_1_Porcine_adenovirus	12680	12800	TATGCCCTGACCGCCGAGGAGGAGCGCATCCTGCGCTACGTGCAGCAGGCCGTGAGCCTGTACCTGATGCAGGACGGGGCGACGGCCACGGGCGCCCTGGACGAGGCCAGCCGCAACCTG	0.708333
AC_000189_1_Porcine_adenovirus	12799	12919	GGAGCCCAGCTTCTACGCGGCGCACCGGGACTTCATCAACCGCCTGATGGACTACTTCCATCGCGCGGCCGCGGTGGCGCCCAACTACTTTATGAATGCCGTCCTGAACCCCCGCTGGCT	0.641667
AC_000189_1_Porcine_adenovirus	12919	13039	GCCCTCGGAGGGCTTCTTCACCGGCGTGTATGACTTCCCGGAGCAGGACGAGGGGGAGGAGCGGCCCTGGGACGCCTTTGACAGCGACGAGGAGGGCCGCCTCATGCTGCGGTCCGCAGC	0.7
AC_000189_1_Porcine_adenovirus	13039	13159	CTCCTCAGAGCCCTCCTCCTCCTTCACCCCCCTGCCCCTGACCGAGGAGCCGCCCTCGCGGCCCTCCACCCCGGCCCTCTCGCGCGTCCCGTCCCGGGCATCCTCCCTGCTCTCTCTGGC	0.75
AC_000189_1_Porcine_adenovirus	13160	13280	TCTCTGGGAAAGCGGGAGGGAGGGGACTCGCTCGCCTACTCGCCGGCCACGCCCACCTATGGCTCTCGCTGGGGCTCGCGCCGCTCCAGCCTGGCCAGCGGCGCCGACAGCCTGGAGTGG	0.733333
AC_000189_1_Porcine_adenovirus	13279	13399	GGACGCGCTGCTGGCCCCTCCCAAGGATGTGAACGAGCACCCAGGCGCCGCCGCCGGCCGCCGCCGCCGCGCCTCCCGCTCCTCCCTGGAGGAGGACATCGACGCCATCAGCAGCCGGCT	0.758333
AC_000189_1_Porcine_adenovirus	13399	13519	GTTCACCTGGCGCACGCGCGCCCAGGAGATGGGCCTGCCCGTGGCCAGCTTCTCCCGCCGCCACCAGCCGCGCCCCGGGGCCCTCGAAGACGACGAGGAGGAGGAAGACTGGCGCCAGGA	0.741667
AC_000189_1_Porcine_adenovirus	13518	13638	ACCGGTTCTTTCGCTTCGAAGCGCCCGAGGAAAACCCCTTCCGCCACATCGCCCCCAAGGGGCTGTAATGCAAAAAAGCAAAATAAAAAACCCCTCCCGGTCCAACTCACCACGGCCATG	0.558333
AC_000189_1_Porcine_adenovirus	13638	13758	GTTGTCCTTGTGTGCCCGTCAGATGAGGAGGATGATGCCAGCAGCGCCGCCGCAGGGAGCGTCGCCTCCGCCGTCCTACGAGAGTGTGGTGGGGTCTTCGCTCACGGAGCCTCTTTATGT	0.633333
AC_000189_1_Porcine_adenovirus	13757	13877	TGCCGCCGCGGTACCTGGGCCCCACCGAGGGGCGGAACAGCATCCGTTATTCACAGCTCCCGCCGCTCTACGATACCACAAAGATCTATCTGATCGATAACAAGTCGGCGGATATCGCCA	0.591667
AC_000189_1_Porcine_adenovirus	13877	13997	GTCTGAACTACCAAAACAACCACAGTGACTTTCTCACCAGCGTGGTGCAGAACAGCGACTTCACGCCCATGGAGGCGAGCACGCAGACCATCAACCTGGATGAGCGCTCGCGCTGGGGCG	0.591667
AC_000189_1_Porcine_adenovirus	13996	14116	GGGGAGTTTAAGAGCATTCTGACCACCAACATCCCCAACGTGACCCAGTACATGTTCAGCAACAGCTTCCGGGTGCGCCTGATGAGCGCGCGCGATAAAGAGACAAATGCCCCCACCTAC	0.558333
AC_000189_1_Porcine_adenovirus	14116	14236	GAGTGGTTCACCCTGACCCTGCCCGAGGGCAACTTCTCGGACATCGCGGTCATCGACCTGATGAACAACGCGATCGTGGAGAACTACCTGGCGGTGGGGCGGCAGCAGGGGGTCAAGGAG	0.633333
AC_000189_1_Porcine_adenovirus	14235	14355	GGAGGACATCGGGGTGAAGATCGACACGCGCAACTTCCGCCTGGGCTATGACCCGGAGACCAAGCTGGTCATGCCCGGCAGCTACACCAACATGGCCTTTCACCCCGACGTGGTGCTGGC	0.633333
AC_000189_1_Porcine_adenovirus	14355	14475	ACCGGGCTGCGCCATCGACTTCACCTTCTCCCGCCTAAACAACCTGCTGGGCATCCGCAAGCGCTACCCCTACCAGGAGGGCTTCATGCTGACCTACGAGGACCTGGCGGGGGGCAACAT	0.633333
AC_000189_1_Porcine_adenovirus	14474	14594	TCCCCGCGCTGCTGGACCTCACCACCTATGATCAGGAGAACTCCAGCACCATCAAGCCCCTGAAGCAGGACAGCAAGGGTCGCAGCTACCACGTGGGCGAGGACCCCGAGGCGGGGGACA	0.65
AC_000189_1_Porcine_adenovirus	14594	14714	CCTTCACCTACTACCGCAGCTGGTACCTGGCCTACAACTACGGGGACCCGGCCACGGGCACCGCCTCCCAGACGCTGCTGGTCTCCCCGGACGTAACCTGCGGAGTGGAGCAGGTCTACT	0.658333
AC_000189_1_Porcine_adenovirus	14713	14833	TGGAGCCTGCCGGACCTGATGCAGGACCCGGTGACCTTCCGGCCCAGCCAGACGCCGAGCAACTACCCGGTGGTAGCCACGGAGCTACTGCCGCTGCGCTCCCGGGCCTTCTACAACACC	0.683333
AC_000189_1_Porcine_adenovirus	14833	14953	CAGGCCGTGTACTCCCAGCTCCTGCAGCAGGCCACCAACAACACCCTGGTCTTTAACCGCTTCCCGGAGAACCAGATCCTCCTGCGCCCGCCAGAGTCCACCATCACCTCCATCAGCGAG	0.625
AC_000189_1_Porcine_adenovirus	14952	15072	GAACGTGCCCTCGCTGACGGACCACGGCACGCTGCCGCTGCGTAACAGCATCCCCGGGGTGCAGCGGGTAACCGTCACCGACGCGCGGCGCCGCGTGTGTCCCTATGTGTACAAGAGTCT	0.675
AC_000189_1_Porcine_adenovirus	15072	15192	CGGGGTGGTGACCCCGAGGGTGCTCAGCAGCCGAACCTTCTAACCGACAGCCCTACCCGTCACAGGGGAGACAGAGAAAAGACAGCCAGCCCCGCCATGGCCATCCTCGTCTCGCCCAGC	0.658333
AC_000189_1_Porcine_adenovirus	15191	15311	CAACAACTTTGGCTGGGGACTGGGCCTGCGCTCCATGTACGGGGGCGCCCGCCGCCTGTCCCCGGATCACCCCGTGATCGTCCGACGCCACTACCGGGCCAACTGGGCCAGTCTGAAGGG	0.691667
AC_000189_1_Porcine_adenovirus	15311	15431	ACGCGTGGCCCCCAGCACCATAGCGACAACGGATGACCCTGTGGCCGACGTGGTCAACGCGATCGCCGGCGCCACCCGCCGCCGGCGCCGCCATCGTCGACGTCGGAGGGCCGCGCGCGT	0.75
AC_000189_1_Porcine_adenovirus	15430	15550	TCTCCTCCGTGGCCGTCACCGGGGACCCGGTGGCCGATGTGGTCAACGCGGTGGAGGCGGTAGCCCGGCGCCGCCGCGCGCGGCGCCGTTCTTCGCGCATGCAGACCACGGGGGACCCCG	0.766667
AC_000189_1_Porcine_adenovirus	15550	15670	TGGCGGATGTGGTGGCGGCGGTGGAAGCGGTGGCGCGCCGGAGGCGGAGCACCCGGCGGCGGCGCAGGCGCTCCGCGCCGGCCATCCTGGGGGTGCGCCGCAGCCGCCGCCTCCGCAAAC	0.808333
AC_000189_1_Porcine_adenovirus	15669	15789	CGCACCTCGTCCTGAGATTTTTGTGTTTTGTTTTTTCTGCCTCCCGTGGGTGAACAAGTCCATCCATCCATCCAACATCCGTGGCTGCTGTGTCTTTGTCTTTTCTTTGCGTTGCGCCCC	0.508333
AC_000189_1_Porcine_adenovirus	15789	15909	AGTTGAGCCGGCACCGACGCGCTCGGCCATGGCCATCTCGCGCCGCGTGAAAAAGGAGCTGCTGCAGGCGTTGGCGCCCGAGGTGTACGGGGCGCCTAAGAAGGAGGAGAAGGACGTCAA	0.658333
AC_000189_1_Porcine_adenovirus	15908	16028	AAGAGGAGTCCAAAGCTGACCTTAAACCGCTGAAGAAGCGGCGCAAGGCCAAGCGGGGGTTGAGCGACAGCGACGAGGTGCTGGTGCTGGGCACGCGCCCCAGGCGCCGCTGGACGGGGC	0.675
AC_000189_1_Porcine_adenovirus	16028	16148	GGCGCGTGCGCGCCCACCTACCGCCCGGTGCCAGCCTCGCCTACGTCCCGGGTCTTCGGAGGTCGAGCGCCACCAAGCGCTCTGCGGACGAGTTGTATGCGGACACGGACATCCTGCAGC	0.708333
AC_000189_1_Porcine_adenovirus	16147	16267	CAGGCGTCCCAGCGCCTGAACGAATTTGCTTATGGCAAGAGAGCCCGGCGGCAGCGGCGGGCCCGCCCCTCGCCGACCCCCGCGTCCCGCGGCCGGACCACCAAGCGCTCTTATGACGAG	0.716667
AC_000189_1_Porcine_adenovirus	16267	16387	GTCGTGGCAGACAGTGACATCCTGCAGCAACTTGGATCCGGGGACCGCTCCAATGAGTTCTCCTATGGCAAGCGGTCGCTGCTGGGGGAGTCAGGAGACACCGTCCCGGCTGTGGCCGTC	0.633333
AC_000189_1_Porcine_adenovirus	16386	16506	CCCGCTGGAGGAAGGCAGGAACCACACACCCAGCCTGCAGCCGCTCACCGAGCCCATGCCCCTGGTGTCCCCTCGCACGGCCGTCAAGCGCCGGGCGCCCGCCGACGAGCCCACCGCCTC	0.75
AC_000189_1_Porcine_adenovirus	16506	16626	ACTGGTCCCCACCGTGCAGGTCCTGGCCCCCAAGCGTCGTCTGCAGGAGGTGGTGGTGGAGCCGCCCGCTCCAGCACCCACGCCGCCCCTAGCCCCGCGGCGGTCCAGCCGGCGCATCAT	0.741667
AC_000189_1_Porcine_adenovirus	16625	16745	TTCTGGCTCCGCGCCGGGCGGGCCGGCCCCAGGCCGTCGTGGCGCCGCAGCTCAGCGCGGCCGCGGCGCTGGAGCGGGCGGCGGCCGCCGTGCCCCTGCCACCGGACACGGAGGACGACC	0.833333
AC_000189_1_Porcine_adenovirus	16745	16865	TGGTGGAGATGGCAGAGGCTGTCGCCGCGCCCGAGGTGCTGCCCAGCCTCCCCGTCTCCATCATGCCGCCCACCGCCACGGAGGTGGCCCTGCCCGTACAGACCCCACTGCCGCCCGTGG	0.733333
AC_000189_1_Porcine_adenovirus	16865	16985	CGGTGGCCAAGAGCTCCCTGACCCCCGGCCTCCGCGCGCTGATGGGCACCGAGCGGGTGCCGGTTCCAGTCCTGGAGGCGCCCCTGGTGGCCATGCCCGTGCTCCGGGCCACCACCGCCC	0.766667
AC_000189_1_Porcine_adenovirus	16985	17105	GTGCCGAGCCCCCGCGCCGCGTGCCCCGCAGGGCCGTGCGGGACATCCCGGCCAGGCAGCCCCGCACGGTATCCCTGCCCGTGCTCACGGAGCCCGGCCCGGCCACCGCGGTCGCCTCCG	0.816667
AC_000189_1_Porcine_adenovirus	17104	17224	GTGCGCGCGGCAGCCCAAGTCCTGCAGGCGCCCCCCGCCCGACCGGCCACCGTCTCCGTGGGGGTGGGCACCGAGCCGGTGGTGCAGTCCATCACGGTCAAGCGGTCAAAGCGCCTGACC	0.741667
AC_000189_1_Porcine_adenovirus	17225	17345	AGCACCATCGGGGTGCAGACCATCGACGTCACCGTGCCCACCGTCCGCACTGTCAGCGTGGGCACCAACACGCCCCGGCTGAGGAGCGCCTCGGTGGGCGTCCAGACCGCTCCCGAGACC	0.708333
AC_000189_1_Porcine_adenovirus	17344	17464	CCGCTCCCAGGGGGTGCAGGTGGCTTTCCAACCAGCGTGCTAGCCCACCGCACACCCAGGCAGGTGCGGCTGACGGCGGTGGTGCCCCCCACCCCGCGCGCCCCGGTGGTTCCGGTGGCC	0.758333
AC_000189_1_Porcine_adenovirus	17464	17584	CGGCGCCCGCGGCGGTTCCGGTGCCTCCCCCAGCCCCTCCAGCCCCGCGCGCGCCGCGTGCGCCTCGCGCCCCCAGAGCGCCTCGGCGTCGCCGCCGTACCCCGGTGGCGGTGGCAGCGC	0.85
AC_000189_1_Porcine_adenovirus	17583	17703	CCGCCCGCCCGCAGCGGCGGTCCCCCGCCCTCGGCTGCCGAGGCGGCCCATCGTGCTGCCCGGGGTGCGCTATCATCCCAGTCAGGCCATGGCTCCCACCGCCCAACGCGTCATCTGGCG	0.766667
AC_000189_1_Porcine_adenovirus	17703	17823	TTGATTTATTTTTGGAGACCTGACTGTGTTGTGTTCCTTAAATTTTTTATCCTCCTCCTCCTCTGCTGAAGCCAGACGATGCTGACCTACCGGTTGCGGCTGCCCGTGCGGATGCGGAGA	0.5
AC_000189_1_Porcine_adenovirus	17822	17942	ACCGAGACTCCGCGGTGGGTTCCGCGTGGCGCCTCGGCGCAGCGGCGGCAGGCGGCGGTACCGCCGGGGGCCGATGAGGGGTGGCATCCTGCCGGCGCTGGTGCCCATCATCGCGGCATC	0.766667
AC_000189_1_Porcine_adenovirus	17942	18062	CATCTGGGCCATCCCCGGCATCGCCTCGGTGGCGATGAGTGCTAGACAACGCAATTAACGGCGCTGCTGTGTATGTGTGTCTTCCATGTGCCTTCCTTCCTTCGTTCCCAACGGAACAGC	0.575
AC_000189_1_Porcine_adenovirus	18061	18181	CAGCACCGTCTCCATGGAGGACCTAAGCTTTTCCGCGTTGGCTCCACGCTTTGGCACGCGGCCGGTCATGGGCACTTGGAGCGAAATCGGCACGAGTCAGATGAACGGCGGCGCGCTCAG	0.633333
AC_000189_1_Porcine_adenovirus	18181	18301	CTGGAGCAATATCTGGAGCGGGCTGAAGAGCTTTGGTAGTTCTCTGGCCTCCACGGCCAACAAGGCCTGGAACAGCGGGACGGTGACGAGCGTGCGCAACAAGTTGAAGGATGCCGACGT	0.591667
AC_000189_1_Porcine_adenovirus	18300	18420	TGCAGGGGAAGATAGGTGAGGTCATTGCCTCCGGGGTCCACGGTGCCCTGGACGTGGCCAACCAGGCCGTCTCCCACGCCGTGGACCGCCGGTGCAACAGCAGCAGCTGCGGCAGCAGCA	0.683333
AC_000189_1_Porcine_adenovirus	18420	18540	GCTCCTCCGCCAGCAGCAGCAACAGATGGGCCTCGTGGAACCCTCCTATGAGATGGAGACAGACGAGCTGCCTCCTCCCCCCGAGGACCTCTTGCCTCCTCCTCCTCCTCCGCCGCCTGC	0.666667
AC_000189_1_Porcine_adenovirus	18540	18660	CTCGGCCACTCCCGCGCGCCAATCCCGCGGGACGTCCCGCCAAGCGCCCGCCGCCGCCCAGGAGATCATCATCCGCTCCGACGAGCCCCCTCCCTATGAAGAGCTGTATCCCGACAAGGC	0.708333
AC_000189_1_Porcine_adenovirus	18660	18780	CGGGATCCCCGCCACCTTGGAGCTGCGTCCCGAGACCAAACTGCCCGCCGTGGCCCACAATAAGATGCGCCCCCCGCCGCCGCTCACCACCACCACCTCCTCCGCTGCCGCCGCCGCCCC	0.741667
AC_000189_1_Porcine_adenovirus	18779	18899	CCGCCCCGGCCCCCGCGGCTCCTGTGCGTCGGCGTCCGGCCGCGGCTCCGGCCGCGGCTCCGGCGAGTTCCAAAGGCCCCCCAGGTGGGGGTCCGCGCGCGCGGGTGGCAAAACAAACTC	0.791667
AC_000189_1_Porcine_adenovirus	18900	19020	ACACCATTGTGGGACTGGGTGTCCGCACATGCAAGCGCCGTCGTTGTTACTGAGAGAGACAGCATGGAGAAACAACAATGTCTGGATTCAAATAAAGACACGCCTATTCTTCCACGGTGC	0.5
AC_000189_1_Porcine_adenovirus	19020	19140	TCCGCGCTGTGTTATTTTCAACGGGCTGTTTCCTTTTGCATCTCTGTGCCATCGCGCCACGGGGAATTCCGCAGGATGGCGACGCCGTCGATGATGCCGCAGTGGTCCTATATGCACATC	0.566667
AC_000189_1_Porcine_adenovirus	19140	19260	TCCGGGCAGGACGCGTCCGAGTACCTGTCTCCCGGGCTGGTGCAGTTCTCCCAGGCGACGGAGACCTACTTTAACCTGAACAACAAGTTTAGGAACCCCACCGTCGCGCCCACCCACGAT	0.616667
AC_000189_1_Porcine_adenovirus	19259	19379	TGTGACGACGGAGCGCTCGCAGCGGCTGCAGCTGCGCTTCGTCCCCGTGGACAAGGAGGACACTCAGTACACATACAAGACCCGCTTCCAGCTGGCGGTGGGCGACAACCGCGTGTTGGA	0.641667
AC_000189_1_Porcine_adenovirus	19379	19499	CATGGCGAGCACCTTCTTTGACATCCGGGGAACGCTGGACCGGGGACCCTCCTTCAAACCGTACTCGGGCACCGCGTACAACATCATGGCTCCCAAGAGCGCTCCCAACAACTGTCAATA	0.583333
AC_000189_1_Porcine_adenovirus	19498	19618	ATCTAGACCCTAAAGGTGAAACTGAGGCTGGCAAAGTTAATACCATTGCTCAAGCAAGTTTTGTGGGTCCTATTGATGAAACCACGGGAGACATTAAAATTACAGAAGAAGAAGACGAAG	0.408333
AC_000189_1_Porcine_adenovirus	19618	19738	AGACCACCATCGATCCTTTGTATGAGCCCCAACCCCAGCTTGGTCCAAGCTCGTGGTCAGACAATATACCTTCTGCGACTAGCGGAGCTGGAAGAGTTCTCAAACAGACCACACCGCGTC	0.541667
AC_000189_1_Porcine_adenovirus	19737	19857	CAACCTTGTTACGGTTCTTATGCCTCTCCGACAAATATTCACGGTGGGCAAACGAAGGATGACAAGGTTACACCATTGTACTTTACAAACAATCCCGCCACCGAAGCCGAAGCACTCGAA	0.475
AC_000189_1_Porcine_adenovirus	19857	19977	GAAAATGGATTAAAGCCAAATGTCACCCTATACTCAGAGGATGTTGACCTAAAAGCACCAGATACTCATCTGGTCTATGCTGTGAATCAAACCCAGGAATTCGCTCAATATGGACTTGGA	0.416667
AC_000189_1_Porcine_adenovirus	19976	20096	ACAACAGGCCGCTCCAAACAGGGCCAATTACATCGGCTTCAGGGACAACTTTATCGGGCTGTTGTACTACAACAGCAATGGCAACCAGGGCATGCTAGCCGGTCAGGCCTCTCAGCTCAA	0.541667
AC_000189_1_Porcine_adenovirus	20097	20217	GCGGTGGTCGACCTGCAGGACAGGAATACCGAACTCAGCTACCAGCTCTTCCTCGATAGCCTCTATGACAGGTCGAGGTACTTTAGCCTGTGGAACCAGGCCATCGATTCTTATGACAAG	0.533333
AC_000189_1_Porcine_adenovirus	20217	20337	GATGTGCGTGTGCTGGAAAACAATGGCGTGGAGGACGAGATGCCCAACTTTTGCTTTCCCATCGGCGCCATCGAGACCAACATGACATTTACACAGCTCAAAAAGAGTGAGAATGGTGGC	0.508333
AC_000189_1_Porcine_adenovirus	20337	20457	TCAAGAGCCACAACCTGGACAAAGGAGAATGGGGATGATGGCGGAAACGGAGCGGAGCACTACCTGGGCATCGGCAACCTCAACGCCATGGAGATCAATCTCACGGCCAACCTCTGGCGC	0.583333
AC_000189_1_Porcine_adenovirus	20457	20577	AGCTTCCTCTACAGCAACGTGGCGCTGTACCTGCCTGACAAGTACAAGTTTTCCCCGCCCAACGTCCCCATCGACCCCAACACGCACTCCTATGACTACATCAACAAGCGCCTGCCCCTC	0.575
AC_000189_1_Porcine_adenovirus	20577	20697	AACAACCTCATTGATACCTTTGTCAACATCGGGGCGCGCTGGTCCCCGGATGTCATGGACAACGTCAACCCCTTCAACCACCACCGCAACTACGGCCTGCGCTACCGCTCCCAGCTCCTG	0.591667
AC_000189_1_Porcine_adenovirus	20696	20816	GGGCAACGGCCGCTACTGCAAGTTCCACATCCAGGTGCCGCAAAAGTTCTTTGCCCTCAAGAGCCTGCTGCTCCTGCCGGGGGCGACCTACACCTACGAGTGGTCCTTCCGCAAGGACGT	0.616667
AC_000189_1_Porcine_adenovirus	20816	20936	CAACATGATCCTCCAGTCCACGCTGGGCAACGACCTCCGCGCGGACGGGGCCAAAATCAACATCGAGAGCGTCAACCTCTACGCCAGCTTCTTTCCCATGGCCCACAACACCGCCTCCAC	0.608333
AC_000189_1_Porcine_adenovirus	20935	21055	CCCTGGAGGCCATGCTGCGCAACGACACCAACAACCAAACCTTTATTGACTTCCTCTCCTCCGCCAACATGCTCTACCCCATCCCGGCCAACGTCACCAACCTGCCCATCTCCATTCCCA	0.575
AC_000189_1_Porcine_adenovirus	21055	21175	GCCGCAACTGGGCCGCCTTCCGCGGCTGGAGCTTCACGCGGCTGAAGCACAACGAGACCCCCGCCCTGGGCTCGCCCTTCGACCCCTACTTTACCTACTCGGGCTCCATCCCCTACCTGG	0.683333
AC_000189_1_Porcine_adenovirus	21174	21294	GACGGGACCTTCTACCTGGGCCACACCTTCCGCCGCATCAGCATCCAGTTCGACTCCTCCGTGGCCTGGCCGGGCAATGACCGCCTGCTCACTCCCAACGAGTTCGAGGTCAAGCGCACC	0.65
AC_000189_1_Porcine_adenovirus	21294	21414	GTGGACGGGGAGGGCTACACGGTGGCCCAGACCAACATGACCAAAGACTGGTTCCTGGTGCAGATGCTCGCCCACTACAACATCGGCTACCAGGGATACCACCTGCCAGAGGGCTACCGC	0.616667
AC_000189_1_Porcine_adenovirus	21413	21533	CGACCGCACCTACTCCTTCCTGCGCAACTTTGAGCCCATGTGCCGCCAGGTGCCCGACTACGCCAACCACAAAGATGAGTACCTGGAGGTGCCCACCACCAACCAGTTCAACAGCAGCGG	0.608333
AC_000189_1_Porcine_adenovirus	21533	21653	CTTTGTATCCGCGGCCTTCACCGCCGGCATGCGCGAGGGGCACCCATACCCCGCCAACTGGCCCTACCCGCTCATCGGCGAAGACGCCGTGCAGACCGTGACCCAGCGCAAGTTCCTCTG	0.675
AC_000189_1_Porcine_adenovirus	21652	21772	GCGACCGCACGCTCTGGCGCATCCCCTTCTCCTCCAACTTCATGTCCATGGGCACCCTCACCGACCTGGGCCAGAACCTCCTCTACGCCAACTCGGCCCACGCCCTCGACATGACCTTCG	0.65
AC_000189_1_Porcine_adenovirus	21772	21892	AGGTCGACGCCATGGATGAACCCACCCTCTTGTATGTTCTGTTCGAGGTCTTTGACGTCTGCGGCGTGCACCAGCCGCACCGAGGCGTCATCGAGGCCGTCTACCTGCGCACGCCCTTCT	0.616667
AC_000189_1_Porcine_adenovirus	21891	22011	TCCGCCGGGAACGCCACCACCTAAGGCGGAGCCGCGCAGGCATGGGCAGCACCGAGGACGAGCTCCGAGCCATGGCGCGCGACCTCCAGCTGCCCCGCTTCCTGGGCACCTTTGACAAGT	0.7
AC_000189_1_Porcine_adenovirus	22011	22131	CCTTCCCGGGCTTCTTGCAAGAGTCCCAGCGCTGCTGCGCCATCGTCAACACGGCCGCCCGCCACACCGGAGGCCGCCACTGGCTGGCCGTCGCCTGGGAGCCCGCCTCGCGCACCTTCT	0.725
AC_000189_1_Porcine_adenovirus	22130	22250	TACTTCTTTGACCCCTTCGGCTTCTCCGACCGGGAGCTCGCCCAGGTCTATGACTTTGAGTACCAGCGCCTGCTGCGCAAGAGCGCCATCCAGAGCACCCCGGACCGCTGCCTCACGCTC	0.633333
AC_000189_1_Porcine_adenovirus	22250	22370	GTCAAGAGCACCCAGAGCGTGCAGGGACCGCACAGCGCCGCCTGCGGACTCTTCTGCCTCCTCTTCCTCGCCGCCTTTGCCCGCTACCCCGACAGCCCCATGGCCTACAATCCCGTCATG	0.666667
AC_000189_1_Porcine_adenovirus	22369	22489	GGACCTGGTGGAGGGCGTGGACAACGAGCGGCTCTTCGACGCCGACGTCCAGCCCATCTTCCGCGCCAACCAGGAGGCCTGCTACGCGTTCCTCGCTCGCCACTCCGCCTACTTCCGCGC	0.691667
AC_000189_1_Porcine_adenovirus	22489	22609	CCACCGCCACGCCATCATGGAACAGACACACCTGCACAAAGCGCTCGATATGCAATAAAGGCTTTTTATTGTAAGTCAAAAAGGCCTCTTTTATCCTCCGTCGCCTGGGGGTGTATGTAG	0.491667
AC_000189_1_Porcine_adenovirus	22608	22728	GATGGGGGGACTAGGTGAACCCGGACCCGCCGTCGGCTCCCCTCCATCCCCTCTTCTCTCAAAACAGGCTCTCATCGTCGTCCTCCGTTCCCACGGGGAAGATGGTGTTCTGCACCTGGA	0.625
AC_000189_1_Porcine_adenovirus	22728	22848	ACTGGGGCCCCCACTTGAACTCGGGCACCGTCAGTGGAGGCCGCGTCTGCATCAGGGCGGCCCACATCTGTTTGGTCAGCTGCAGGGCCAGCATCACATCGGGGGCGCTGATCTTGAAAT	0.633333
AC_000189_1_Porcine_adenovirus	22847	22967	TCACAATTCTTCTGGGGGTTGCCGCGCGACCCGCGGTACACCGGGTTGTAGCACTGGAACACCAGCACCGCGGGGTGGGTCACGCTGGCCAGAATCTTGGGGTCTTCCACCAGCTGGGGG	0.65
AC_000189_1_Porcine_adenovirus	22967	23087	TTCAGCGCCGCCGACCCGCTCAGCGCGAAGGGGGTGATCTTGCAGGTCTGCCGGCCCAGCAGGGGCACCTGGCGGCAGCCCCAGCCGCAGTCGCACACCAGCGGCATCAGCAGGTGCGTC	0.725
AC_000189_1_Porcine_adenovirus	23086	23206	CTCCGCGTTGCCCATCCGGGGGTAGCAGGCCTTCTGGAAAGCCTTGAGCTGCTCGAAGGCCTGCTGCGCCTTGGAGCCCTCCGAGTAGAAGAGGCCGCAGGACCGCGCCGAGAAGGTGTT	0.658333
AC_000189_1_Porcine_adenovirus	23206	23326	GGGGGCCGACCCCACGTCGTGGCTGCAACACATGGCCCCGTCGTTGCGCAGCTGCACCACGTTGCGGCCCCAGCGGTTGGTGGTGATCTTGGCGCGCTCGGGGGTCTCGCGCAGGGCGCG	0.733333
AC_000189_1_Porcine_adenovirus	23325	23445	GCTGCCCGTTCTCGCTGTTGAGATCCATCTCCACCAGCTGCTCCTTGTTGATCATGGGCAGCCCGTGCAGGCAGTGCAGCCCCTCCGAGCCGCTGCGGTGCTGCCAGATCACGCACCCGC	0.658333
AC_000189_1_Porcine_adenovirus	23445	23565	AGGGGTTCCACTCGGGCGTCTTCAGACCCGCCGCCTTCACCACAAAGTCCAGCAGGAAGCGGGCCATCACTGTCAGCAGGCTCTTTTGCGTGCTGAAGGTCAGCTGGCAGCTGATCTTGC	0.608333
AC_000189_1_Porcine_adenovirus	23564	23684	CGCTCGTTCAGCCAGGCTTGGGCCCCGCGCCGGAAGCACTCCAGGGTGCTGCCGTCCGGCAGCAGCGTCAGGCCCTTGACATCCACCTTCAGGGGGACCAGCATCTGCACAGCCAGATCC	0.683333
AC_000189_1_Porcine_adenovirus	23684	23804	ATGGCCCGCTGCCACTTCTGCTCCTGAGCATCCAGCTGCAGCAGCGGCCGGGCCACCGCCGGGCTCGGGGTCACCGGGCGCGGGGGGCGGGCCCCCTCCTCTTCCTCCCCATCTTCGCCC	0.758333
AC_000189_1_Porcine_adenovirus	23803	23923	CTTCCTCCTCGCGGGCCGCGCCGTCGCCGCTGCCGTCTCTTCAGCCTCGTCCTCCTCCTCCTCGCTGACCAGGGGCTTGGCACGCGCGCGCTTCCGCCGCTCCTGCACGGGCGGAGAGGC	0.75
AC_000189_1_Porcine_adenovirus	23923	24043	CGCGCGCTTGCGGCCTCCCCCGCGCCGGCTGGGGGTCGCGACAGGAGCGTCGTCCACAATCAGCACCCCCTCTTCCCCGCTGTCATAGTCAGACACGTCCGAATAGCGGCGACTCATTTT	0.666667
AC_000189_1_Porcine_adenovirus	24042	24162	TGCTTCCCCTAGATGGAAGACCAGCACAGCGCAGCCAGTGAGCTGGGGTCCTCCGCGGCCCCGACCCTTCCGCCGCCACCACCGCCGCCACCTCCGCCCACGTCACCGCCACCTTCACTG	0.708333
AC_000189_1_Porcine_adenovirus	24162	24282	CAGCAGCGGCAGCAGGAGCCCACCGAAACCGATGACGCGGAGGACACCTGCTCCTCGTCCTCCTCGTCCTCCGCCTCCAGCGAGTGCTTCGTCTCGCCGCTGGAAGACACGAGCTCCGAG	0.675
AC_000189_1_Porcine_adenovirus	24281	24401	GGACTCGGCGGACACGGTGCTCCCCTCCGAGCCCCGCCGGGACGAGGAGGAGCAGGAGGAGGACTCGCCCGACCGCTACATGGACGCGGACGTGCTGCAGCGCCACCTGCTGCGCCAGAG	0.733333
AC_000189_1_Porcine_adenovirus	24401	24521	TACCATCCTGCGCCAGGTCCTGCAGGAGGCCGCCCCCGGCGCAGCCGCGGAGGCCGCCGAGGCGCCCTCGGTGGCGGAGCTCAGCCGCCGCCTGGAAGCGGCCCTCTTCTCCCCCGCCAC	0.783333
AC_000189_1_Porcine_adenovirus	24520	24640	CGCCGCCGCGGCGCCAGGAGAACGGAACCTGCGCCCCGGACCCCCGCCTCAACTTCTACCCGGTCTTCATGCTGCCCGAGGCCCTGGCCACCTACCTCCTCTTCTTCCACAACCAAAAGA	0.666667
AC_000189_1_Porcine_adenovirus	24640	24760	TCCCCGTCAGCTGCCGCGCCAACCGCCCACGAGCCGACGCGCACTGGCGGCTGCCCAGTGGGACCCCCTTACCTGACTATCCAACCACCGACGAGGTTTACAAGATCTTTGAGGGCCTGG	0.658333
AC_000189_1_Porcine_adenovirus	24759	24879	GGGGACGAGGAGCCGGCCTGCGCCAACCAGGACCTGAAAGAGCGCGACAGCGTGTTAGTCGAGCTCAAGCTGGACAACCCCCGCCTGGCGGTGGTCAAGCAGTGCATCGCCGTCACCCAC	0.666667
AC_000189_1_Porcine_adenovirus	24879	24999	TTCGCCTACCCGGCCCTGGCGCTGCCACCCAAGGTCATGAGCACGCTCATGCAGACCCTGCTGGTGCGCCGCGCGAGCCCACTCCCCGACGAGGGCGAGACGCCCCTCGAGGACCTCCTG	0.716667
AC_000189_1_Porcine_adenovirus	24999	25119	GTGGTCAGCGACGAGCAGCTGGCCCGCTGGATGCACACCTCGGACCCCAAGGTCCTGGAGGAGCGGCGCAAGACCGTCACCGCCGCCTGCATGGTCACGGTGCAGCTCCACTGCATGCAC	0.683333
AC_000189_1_Porcine_adenovirus	25120	25240	CCTTCCTCACCTCCCGCGAGATGGTGCGCCGCCTCGGAGAGTGCCTCCACTACATGTTCCGCCAGGGCTACGTCAAGCTAGCTAGCAAGATCGCCAATATGGAACTCTCTAACCTGGTCT	0.583333
AC_000189_1_Porcine_adenovirus	25239	25359	TCCTACTTGGGCATGCTGCACGAAAACAGGCTCGGTCAGCACGTGCTCCACCACACCCTCAAGCATGAGGCGAGACGCGACTACGTCCGGGACACCATTTACCTATACCTGGTCTATACC	0.566667
AC_000189_1_Porcine_adenovirus	25359	25479	TGGCAGACCGCCATGGGGGTCTGGCAGCAGTGCCTCGAGGACCGAAACCTGCGCGCCCTGGAAACGTCTCTGGCTCGCGCTCGCCAGAGCCTGTGGACGGGCTTTGATGAGCGCACTATC	0.658333
AC_000189_1_Porcine_adenovirus	25478	25598	CGCGCAGGACCTCGCCGCGTTCCTTTTCCCCACCAAGCTCGTAGAGACCCTGCAGCGCTCGCTCCCCGACTTTGCCAGCCAGAGCATGATGCATGCCTTCCGCTCCTTCGTCCTCGAGCG	0.65
AC_000189_1_Porcine_adenovirus	25598	25718	CTCCGGCATCCTGCCCGCCGTCTGCAACGCGCTCCCCTCTGACTTTGTGCCCACCGTCTACCGCGAGTGCCCGCCGCCCCTCTGGGCTCACTGCTACCTCCTGCGCCTCGCCAACTTCCT	0.691667
AC_000189_1_Porcine_adenovirus	25717	25837	TCATGTACCACTGCGACCTCGCCGAGGACACCTCCGGCGAGGGCCTCTTTGAGTGCTACTGCCGCTGCAACCTCTGCGCACCGCACCGCTGCCTCGCCACCAACACCGCCCTCCTCAACG	0.666667
AC_000189_1_Porcine_adenovirus	25837	25957	AGGTGCAAGCCATCAACACCTTTGAGCTCCAGCGGCCCCCCAAGCCCGACGGCACCCTGCCACCGCCCTTCAAGCTGACCCCCGGTCTCTGGACCTCCGCCTTCCTCCGCCACTTTGTCT	0.658333
AC_000189_1_Porcine_adenovirus	25956	26076	TCCGAGGACTACCACTCGGACCGCATCCTCTTCTACGAGGACGTGTCCCGCCCCCCCAGGGTGGAGCCCTCCGCCTGCGTCATCACGCACTCGGCCATTCTCGCGCAATTGCATGACATC	0.641667
AC_000189_1_Porcine_adenovirus	26077	26197	AAAAGGCCAGGGAAGAGTTTTTGCTGACCAAAGGCCACGGCGTCTACCTAGACCCCCACACCGGAGAGGAGCTCAACACCGCCGCCCCGTCCACCGCCCACCATGCCGCCCCTCCGGAGG	0.658333
AC_000189_1_Porcine_adenovirus	26197	26317	AAGCCCATCCGCAGCAGCACCAGCACCAGCAGCAGCCGAGCCACCGCCGCCGCCACCACCGCTCCAGCTACGCAGACCGTGTCCGAAGCGAGCTCCACGCCTACGGCGGTGCGACCGGTT	0.708333
AC_000189_1_Porcine_adenovirus	26317	26437	CCTCCCGCGACCCTGTCTCTGGCGGATGCTCTGCCAGAGGAACCCACTCCCGCGATGCTGCTCGAAGAAGAGGCTCTCAGCAGCGAGACCAGCGGCAGCTCCGAAGGCAGTTTGCTCAGT	0.641667
AC_000189_1_Porcine_adenovirus	26436	26556	TACCCTCGAGGAACTGGAGGAGGAGGAGGAACCGGTCACACCGACGAGGCCATCCAAGCCCTCCTACACCAACAGCAGCAGCAGCAAGAGCATCAGCCAGCGCAGGAACTCCGTCGTCCC	0.625
AC_000189_1_Porcine_adenovirus	26556	26676	CAGCGAGGCTCGTAGATGGAATCAGACATCCATCCACCGGAGTAGCCAGCCAGGTAGGACACCTCCGCCCTCGGCCCGCCGACGCTCCTGGCGCCGCTACCGCCACGACATCCTCTCGGC	0.675
AC_000189_1_Porcine_adenovirus	26675	26795	CCCTGGAGTACTGCGCCGGAGACGGAGCCTGCGTGCGCCGGTACCTACTCTACCACCACAACATCAACATCCCTTCCAAGATCATCCGTTACTACAAATCCTCTTCCCGTTCCAGCGATC	0.566667
AC_000189_1_Porcine_adenovirus	26795	26915	TCCAGGAAGGCCGCAGCAGCGGCGGCAGCAGAACCAGCCCACGTCAGCCAGCTGAGAGCTAAGATCTTCCCCACGCTGTACGCCATCTTCCAGCAGAGCCGCGGCGGCCAGGACGCCCTC	0.675
AC_000189_1_Porcine_adenovirus	26914	27034	CAAAATCAGGAACCGCACCCTGCGCTCCCTCACCAAGAGCTGTCTGTATCACCGCGAGGAGGCCAAGCTGGAACGCACGCTCTCGGACGCAGAAGCTCTCTTCGAGAAGTACTGCGCTCG	0.6
AC_000189_1_Porcine_adenovirus	27035	27155	CAGCGGCAGACCCGCCGGTATTTAAGGAGCGGACCCTGCGTGCGGACACACCATGAGCAAACAAATCCCCACCCCGTACATGTGGTCTTATCAGCCACAATCTGGGCGTGCCGCCGGTGC	0.616667
AC_000189_1_Porcine_adenovirus	27154	27274	CCTCCGTCGATTACTCCACCCGCATGAATTGGCTCAGTGCCGGGCCTTCCATGATTGGCCAGGTCAATGACATCCGACACACCAGGAACCAGATTCTCATTCGCCAGGCCCTTATCACCG	0.566667
AC_000189_1_Porcine_adenovirus	27274	27394	AGACGCCACGCCCCGTCCAAAATCCCCCGTCCTGGCCCGCCAGCCTGTTGCCTCAGATGACGCAACCGCCCACCCACCTGCACCTGCCGCGTAACGAAATTTTGGAAGGCAGACTGACTG	0.633333
AC_000189_1_Porcine_adenovirus	27393	27513	GACGCCGGCATGCAATTAGCCGGGGGCGGAGCCCTCGCACCCAGAGACTTATATGCCCTGACCCTCCGCGGCAGAGGCATCCAGCTCAACGAGGACCTACCCCTCTCGGCGAGCACTCTC	0.658333
AC_000189_1_Porcine_adenovirus	27513	27633	CGGCCGGACGGCATCTTCCAGCTCGGAGGCGGAGGCCGCTCCTCCTTCAACCCCACCGACGCCTACCTGACGCTGCAGAACTCCAGCTCCCTTCCCCGCAGCGGCGGCATCGGCAGCGAG	0.708333
AC_000189_1_Porcine_adenovirus	27633	27753	CAATTTGTCCGCGAGTTCGTGCCCACGGTCTACATCAACCCCTTCTCCGGACCGCCCGGGACCTACCCCGACCAGTTCATCGCCAACTACAACATCCTAACGGACTCTGTAGCAGGCTAT	0.575
AC_000189_1_Porcine_adenovirus	27753	27873	GACTGACGGTCCCCAGGGTCAGCAGCGGCTGCGGGAGCTCCTCGACCAGCACCGCCGCCAGTGCCCTAACCGCTGCTGCTTCGCCAGGGAAGGGATTCACCCGGAGTACTTTTGCATCAC	0.658333
AC_000189_1_Porcine_adenovirus	27873	27993	CCGCGAGCACTTTGAGGCCGAGTGCATCCCCGACTCTCTGCAAGAAGGCCACGGTCTGCGCTTCAGCCTCCCCACGCGCTACAGCGACCGCCGCCACCGCGATGGAGACCGCACCATCCT	0.675
AC_000189_1_Porcine_adenovirus	27993	28113	CACTTCGTACTACTGCGGCCCTGCTTCTTTCAAAGTTCGCTGTCTCTGCGGCCATCCTGCTCCTCACCCTCTTCTTCTCGACCTTCTGTGTGAGCTGTACAACCGCTCGTAGCGTCAGCC	0.566667
AC_000189_1_Porcine_adenovirus	28112	28232	CCCTACACCTCCCCTCGCGTCCAATTTCTGTCCGACATAGAACCAGACTCTGACTCTTACTCGGGCTCTGGCTCTGGGGACGATGAAGATTATGAATATGAGCTGGCTACCAACACACCG	0.533333
AC_000189_1_Porcine_adenovirus	28232	28352	AACGAAGACATTCTAGGCAGCATAGTCATCAACAACCAGATCGGGCCCAAGACCCTGGCCCTGGGATACTTTTATGCCGCCATGCAGTTTGTCTTCTTTGCCATCATCATCATCGTCCTC	0.5
AC_000189_1_Porcine_adenovirus	28351	28471	CATCCTCTACTACCGCCGCTACGTGCTGGCCACCGCCCTCATCGTGCAGCGCCAGATGTGGTCCTCCGAGGCCGTCCTGCGGAAAACCTTCTCGGCCACCGTTGTGGTTACTCCCCCAAA	0.633333
AC_000189_1_Porcine_adenovirus	28471	28591	ACAAGTCACCCCCTGCAACTGCTCCTGCCGCTTCGAGGAGATGGTGTTCTACTACACCACCTCCGTCTTCATGGCCCTGGTGGGCCTCATCCTCCTGCTCACCGCCATGGTCCGCCTGGC	0.625
AC_000189_1_Porcine_adenovirus	28590	28710	CCAACTGGATAGTGGATCAGATGCCCAGCAGGAACCGCGCCCCGCCGCTGCCACCGCCCCTCACCTATGTGGGACCCTGCGCCGAGGACCACATCTACGATGAGCCAACCGTAGGGCAAT	0.641667
AC_000189_1_Porcine_adenovirus	28710	28830	ACGTACAGATGAAGTAGCTCCCCCTCTTTCCCATTCCCCCATTTTTCTCTATTCAATAAAGTTGCTTACCTGAGTTCATCCACACTCGGTCTGCCAGTGCAGTCTATCCATGCGCCGTTT	0.475
AC_000189_1_Porcine_adenovirus	28829	28949	TTCCATACTCACATAGCGCAGCCGCGCACGCCTCGCCAGGTGACGAAACTGTCGAAATGTAACATTTCGCGCTTCTGTCAGCAGCACCCCGTTATAGACCAGTTCCACCATGGGACCGAA	0.55
AC_000189_1_Porcine_adenovirus	28949	29069	GAAGCAGAAGCGCGAGCTACCCGAGGACTTCGATCCAGTCTACCCCTATGACGTCCCGCAGCTGCAGATCAATCCACCCTTCGTCAGCGGGGACGGATTCAACCAATCCGTGGACGGGGT	0.6
AC_000189_1_Porcine_adenovirus	29068	29188	TGCTGTCCCTGCACATCGCACCGCCCCTCGTTTTTGACAACACCAGGGCCCTCACCCTGGCCTTCGGGGGAGGTCTACAGCTCTCGGGCAAGCAGCTCGTCGTTGCCACCGAGGGCTCGG	0.658333
AC_000189_1_Porcine_adenovirus	29188	29308	GGCTAACCACCAACCCGGATGGCAAGCTGGTTCTCAAAGTCAAGTCCCCCATCACCCTGACCGCCGAGGGCATCTCCCTGTCCCTGGGTCCCGGTCTTTCTAACTCAGAGACCGGCCTCA	0.608333
AC_000189_1_Porcine_adenovirus	29307	29427	AGTCTGCAAGTCACAGCTCCCCTGCAGTTCCAGGGCAACGCCCTCACTCTTCCCCTCGCCGCCGGTCTCCAAAACACCGATGGTGGAATGGGTGTCAAACTGGGGAGCGGTCTCACCACG	0.616667
AC_000189_1_Porcine_adenovirus	29427	29547	GACAACAGTCAGGCGGTGACCGTTCAGGTGGGAAATGGACTTCAGCTGAACGGCGAAGGACAACTCACCGTCCCCGCCACGGCCCCTTTAGTCTCAGGGAGCGCAGGCATCTCTTTCAAC	0.591667
AC_000189_1_Porcine_adenovirus	29546	29666	CTACTCCAGCAATGACTTCGTCTTAGACAATGACAGTCTCAGTTTGAGGCCAAAGGCCATCTCTGTCACCCCTCCGCTGCAGTCCACAGAGGACACAATCTCCCTGAATTATTCTAACGA	0.491667
AC_000189_1_Porcine_adenovirus	29667	29787	TTTTCTGTGGACAATGGCGCCCTCACCTTGGCTCCAACTTTCAAACCCTACACGCTGTGGACTGGCGCCTCACCCACAGCAAATGTCATTCTAACAAACACCACCACTCCCAACGGCACC	0.541667
AC_000189_1_Porcine_adenovirus	29786	29906	CTTTTTCCTATGCCTGACACGTGTGGGTGGGTTAGTTTTGGGTTCCTTTGCCCTGAAATCATCCATCGACCTTACTAGTATGACCAAAAAGGTCAATTTTATTTTTGATGGGGCAGGTCG	0.441667
AC_000189_1_Porcine_adenovirus	29906	30026	GCTTCAGTCAGACTCCACTTATAAAGGGAGATTTGGATTTAGATCCAACGACAGCGTAATTGAACCCACAGCCGCAGGACTCAGTCCAGCCTGGTTAATGCCAAGCACCTTTATTTATCC	0.466667
AC_000189_1_Porcine_adenovirus	30025	30145	CACGCAACACCTCCGGTTCTTCCCTAACATCATTTGTATACATTAATCAGACATATGTGCATGTGGACATCAAGGTAAACACACTCTCTACAAACGGATATAGCCTAGAATTTAACTTTC	0.391667
AC_000189_1_Porcine_adenovirus	30145	30265	AAAACATGAGCTTCTCCGCCCCCTTCTCCACCTCCTACGGGACCTTCTGCTACGTGCCCCGAAGGACAACTCACCGTCCCCGCCACGGCCCCTTTAGTCTCAGGGAGCGCAGGCATCTCT	0.616667
AC_000189_1_Porcine_adenovirus	30264	30384	TTTCAACTACTCCAGCAATGACTTCGTCTTAGACAATGACAGTCTCAGTTTGAGGCCAAAGGCCATCTCTGTCACCCCTCCGCTGCAGTCCACAGAGGACACAATCTCCCTGAATTATTC	0.483333
AC_000189_1_Porcine_adenovirus	30385	30505	AACGACTTTTCTGTGGACAATGGCGCCCTCACCTTGGCTCCAACTTTCAAACCCTACACGCTGTGGACTGGCGCCTCACCCACAGCAAATGTCATTCTAACAAACACCACCACTCCCAAC	0.525
AC_000189_1_Porcine_adenovirus	30504	30624	CGGCACCTTTTTCCTATGCCTGACACGTGTGGGTGGGTTAGTTTTGGGTTCCTTTGCCCTGAAATCATCCATCGACCTTACTAGTATGACCAAAAAGGTCAATTTTATTTTTGATGGGGC	0.45
AC_000189_1_Porcine_adenovirus	30624	30744	AGGTCGGCTTCAGTCAGACTCCACTTATAAAGGGAGATTTGGATTTAGATCCAACGACAGCGTAATTGAACCCACAGCCGCAGGACTCAGTCCAGCCTGGTTAATGCCAAGCACCTTTAT	0.483333
AC_000189_1_Porcine_adenovirus	30743	30863	TTTATCCACGCAACACCTCCGGTTCTTCCCTAACATCATTTGTATACATTAATCAGACATATGTGCATGTGGACATCAAGGTAAACACACTCTCTACAAACGGATATAGCCTAGAATTTA	0.383333
AC_000189_1_Porcine_adenovirus	30863	30983	ACTTTCAAAACATGAGCTTCTCCGCCCCCTTCTCCACCTCCTACGGGACCTTCTGCTACGTGCCCCAGAGTGCCTAGAGAACCCTGGCCGTCAGCCGGCCTCCCCCTTCCCAGGCCACCC	0.633333
AC_000189_1_Porcine_adenovirus	30982	31102	CGGTACACCACCCGCTCCATGTTTCTGTATGTGTTCTCCTCCCGCCGCTTGTGCAGCACCACCTCCCGCTGCTCGAGCTGAGGATCCGTGATGGACACAAAGCCAGGAAGACACATCCTC	0.591667
AC_000189_1_Porcine_adenovirus	31102	31222	AGCTCCGTGGGGGCGTCCAACAACTGTTTATGTAAAGGAAAATAAAGACTCAGAGAAAATCCAAGTTCATATGATTTTTCTTTTATTGATTGGGGGAATTGATTCAGGTGGGGTGTGCAT	0.4
AC_000189_1_Porcine_adenovirus	31221	31341	TAATCACAAAAATCACATCAGCAGGTACACACCTGAGACATCAGACAGGGGTAAGGACAGCGCCTCAGCTTCTGGAACAGACATCAGAAATATTTAATCTGCTGGTAGCTAACACTCCTT	0.441667
AC_000189_1_Porcine_adenovirus	31341	31461	CCCAACACCATACACTCCTGGAGGGCCCTCTGCCTCTCCTCCTCCCGCTCCGCGTCCCTCTGCCGGGACCACCACTCCCCCTCCGTGAACTGCTGCTTCCTCCCCCGCCGCTGCGCCCCG	0.716667
AC_000189_1_Porcine_adenovirus	31460	31580	GATGGCCTCCGCCGCCAGCTTCAGCCAGTGCCGCAAGCGCTGGGCGCAGCGCCGAGCCACCGGCTCGCTCAGCTCGTGGCAGCGCCGGCACACCAGCACTATGTAATTGGCATAGTCCCC	0.691667
AC_000189_1_Porcine_adenovirus	31581	31701	TCACAGTAGATGACCTCCCCCCAGTGGAACATGCGCAACAGCTTCAGATCACAGTCATACATGATCTTTATGTACATCAGGTGGGCGCCTCGAAACATCACACTGCCCACGTACATCACG	0.508333
AC_000189_1_Porcine_adenovirus	31700	31820	GCGACTCACGCTGGGCAGGTTCACCGCCTCCCTGAACCACCAGAAGATGCGATTGTACTCGCAGCCCCGGATGATCTCGCGCATCAGGGAGCGCATCACCACCTGCCCCGCGCGGCACTC	0.658333
AC_000189_1_Porcine_adenovirus	31820	31940	CAGACTGGACCTTTTCAGACAGTGGCAATGAAAGTTCCACAGCTCGCGCCCGCACAGCGTCTCCGGGCTGAAACATATCTGCTCCAGCTCCAACCCCCCACACAGGCTGTACTGCAGGAA	0.575
AC_000189_1_Porcine_adenovirus	31940	32060	AATCCATTCTTGATGGGAAAGGATGTAGCGCCAGGGGACCACAATCTCCAAACAGGGAACAAAACATACCGCGGCCCGGCTGTTGCGCACGGCCCCCACCGGATGCAACGTGCTCACGGA	0.583333
AC_000189_1_Porcine_adenovirus	32060	32180	GCAGATACGGGTGGGACAGCGGCCCACGTCTCATAGCAAGTCAAGTCCGGAAGTGGCACGGGGTTCGCCACCACTGCTACTGCTGCCGCTGCGCCACCAGCTCCATCGGCTCCTCCATCC	0.65
AC_000189_1_Porcine_adenovirus	32179	32299	CTCCTCCTGTTCCATCGGCTGAGGTGCTGCCTCCTCCTCCTCCTGCCGCTGCTCCATCATGCTCGTCTGCGGTCATCAGGAGTCAAAAAATTCATTGGCCACCGCACGCAGAGAGAACAT	0.575
AC_000189_1_Porcine_adenovirus	32299	32419	GGAGCGCAGGGGCCCAGGTGCCCGGCCCGTGCGCTCGCTCAACTCCCCCAGCAGGTACTCATAGAGATGCTCCTCCAAATCCACCGCAAACCAGGCATGCAGAAACTCTTCCGTTCGAGG	0.633333
AC_000189_1_Porcine_adenovirus	32418	32538	GACCGCCCACGGTAAAGACATAGCCCTCCCGCACCTTCACCGCTGCCAGCTGCACGCGCTCATGTCGCTGGGAGTACACCCGGACCCGGGCCTGGATGTACTCCAGCACCTGATCGCTCA	0.65
AC_000189_1_Porcine_adenovirus	32538	32658	GACACCTCACAGAGATGCCAGCCTGAGCCAGCTTCTCATAGAGAGGTGGCTGAATCTTGAGCTTGAAGCAGCGAGCGGCTAGGCACTCCCCGCCCCCTTGGAACAGGGCGGCCGGGTCAG	0.625
AC_000189_1_Porcine_adenovirus	32658	32778	CCATGGACTTCCTCTACATCCGGGGTCCTGGCCACCTCACAAACTATCTGGCCAATCGCCTGACCACGGGTCACCAGGTAAGGATGATGTCCGTTGTTGCGAATGAGAATGCTCAGAGGT	0.55
AC_000189_1_Porcine_adenovirus	32778	32898	GACTCGGTAGCGTTATCAATCACGTCCCCAAAGGTCCAAAGGTCCCAGTTAGAAGTCAGGTGCTTCAGACCGCAGACACGCCCATAGCAACCAGTGGGAAAAGCCAGCAAGAGATCCGTG	0.541667
AC_000189_1_Porcine_adenovirus	32897	33017	GGGCACATGCACCGAAGCTCCCGCAGGAATCTCCACCCACTCCGAGGCGTAGACCGTGTAAGCTACACACCCCGCCTCCCGAGTGGGAGCAGAAGCATTCTCGCTCAGCCGAAAGAACTT	0.608333
AC_000189_1_Porcine_adenovirus	33018	33138	AGGGTGGCCTGCATATCCTCTTTTACTCACTTGTTAGCAGCTCCACACAGACCAGGGTTGTGTTGGCGGGAATAGGCAGCAGGGGTACGTCCCCAGTGAGGGACACCTGGATGGGGGGGC	0.591667
AC_000189_1_Porcine_adenovirus	33137	33257	CAGAGGATTGATGCCAGGAAGCAGCAGGTACTGGGAAACAGAGACCAGATCCCTCCTCTGAAAAATCTCGCTCAGTCGGACAAACACAGCAAACCCAGTGGGCACGTAGACTAGCACATT	0.516667
AC_000189_1_Porcine_adenovirus	33257	33377	AAAAAGGATCACGCTGGGCTGTTCTGACGTCAGCACCAGATGTCGGGACGTGCGCAGATGAATGCGGTTCTGATGAATTACCGGAGGCCTCTCACCCGCAGCCAACAGCAGACCGGGCTG	0.583333
AC_000189_1_Porcine_adenovirus	33376	33496	GCTGATGCGGTCCCGCAGACATATATGAGTTCAATGTGTGTCTTTTTTCTAAACGTCTAGTGAGTGTGCTCGTCCTGCTCCTGCCAATCAAAATCCGGGCACCAGGGCTGGTGGTTGGAC	0.516667
AC_000189_1_Porcine_adenovirus	33496	33616	CCGATGAAGAAGCGAGGAGAGGCGGCCTCCTGAGTGTGAAGAGTGTCCCGATCCTGCCACGCGAGGTAGGCGAAGTACAGATAGAGCACGGCGAGAACAGTCAGCACCGCGGCCAGCAGC	0.625
AC_000189_1_Porcine_adenovirus	33615	33735	CAGTCGGTCGTGGGCCATGAGAGGGGGCTGATGGGAAGATGGCCGGTGACTCCTCTCGCCCCGCTTTCGGTTTCTCCTCGTCTCGCTCTCAGTGTCTCTCTCTGTGTCAGCGCCGAGACG	0.633333
AC_000189_1_Porcine_adenovirus	33735	33855	AGTGTGAGCGAACACCGCGAGCGGGCCGGTGATATACCCACAGCGGATGTGGCCACGCCTGCGGTCGGTTAATCAGTACCCCATCGTCCGATCGGAATTCCCCCGCCTCCGCGTTAACGA	0.625
AC_000189_1_Porcine_adenovirus	33854	33974	ATTAACCCGCCCAGAAGTCCCGGGAATTCCCGCCAGCCGGCTCCGCCGCGACCTGCGACTTTGACCCCGCCCCTCGGACTTTGACCGTTCCCACGCCACGTCATTTTCCCACGCGACGTC	0.658333
AC_000189_1_Porcine_adenovirus	33974	34094	ACGTTCCCACGCTACGTCACACCCCTCTCCACCAATCACCGCCCGCCGCCCCCAACCCTCTCCGCCAATCACCACGCCACAAAAGGGGCAATAAAAGTGTGCGGTATATTATTGATGATG	0.566667
AC_000191_1_Bovine_adenovirus_A	0	120	CATCATCAATAATATACGGAACACTTTTGCGTGATGACGTTGACGTGCTGTGCGTAAGGGGGCGTGGGAAAATTGTTCAAAGGTCGCTGGGCGGGAGTTTCTGGGAGGGGCGGGGAGTGT	0.533333
AC_000191_1_Bovine_adenovirus_A	119	239	TCCGTGTGCGTGCGAGCGGCGGGGCGAGGCGCTGAGTCAGGTGTATTTATGATGGGGTGTTTAGGGTATCAGCTGTTGGACTTTGACTTTCACTGTCGTAAATTTGCCACTTTATTGGAG	0.516667
AC_000191_1_Bovine_adenovirus_A	239	359	CCCTTTGCCCGCGGACGTGGAGGGATTTTTCCCAATTTATGGCCACTTTTACTGCGATGCCGCACGAAACCTGTCTAAAGGTCTATGCCACGTCTCCCATCATGGGCGGTCTTTTTTCTC	0.525
AC_000191_1_Bovine_adenovirus_A	359	479	TATGCACCACTCCCAGTGAGCTATATATTACCTGCGCAGGTAAAGAGGTGCCACTCTTGACATCATCAATAATATACGGAACACTTTTGCGTGATGACGTTGACGTGCTGTGCGTAAGGG	0.466667
AC_000191_1_Bovine_adenovirus_A	479	599	GGCGTGGGAAAATTGTTCAAAGGTCGCTGGGCGGGAGTTTCTGGGAGGGGCGGGGAGTGTCCGTGTGCGTGCGAGCGGCGGGGCGAGGCGCTGAGTCAGGTGTATTTATGATGGGGTGTT	0.625
AC_000191_1_Bovine_adenovirus_A	598	718	TTAGGGTATCAGCTGTTGGACTTTGACTTTCACTGTCGTAAATTTGCCACTTTATTGGAGCCCTTTGCCCGCGGACGTGGAGGGATTTTTCCCAATTTATGGCCACTTTTACTGCGATGC	0.466667
AC_000191_1_Bovine_adenovirus_A	719	839	GCACGAAACCTGTCTAAAGGTCTATGCCACGTCTCCCATCATGGGCGGTCTTTTTTCTCTATGCACCACTCCCAGTGAGCTATATATTACCTGCGCAGGTAAAGAGGTGCCACTCTTGAC	0.5
AC_000191_1_Bovine_adenovirus_A	839	959	ATCATCAATAATATACGGAACACTTTTGCGTGATGACGTTGACGTGCTGTGCGTAAGGGGGCGTGGGAAAATTGTTCAAAGGTCGCTGGGCGGGAGTTTCTGGGAGGGGCGGGGAGTGTC	0.533333
AC_000191_1_Bovine_adenovirus_A	959	1079	CGTGTGCGTGCGAGCGGCGGGGCGAGGCGCTGAGTCACTGCCCTTTTGCACTGTCTTGTGCTTTGTCACGCGGTTTCGGTTACGCCTGTCAGGCGCCAGAAGCCCTTTCGCCTCGTCACA	0.633333
AC_000191_1_Bovine_adenovirus_A	1078	1198	AGACCGCGCCTTTTCGCTCTATAAAGCCATTTCTCTCCTCTGCTCGTCATTCGCCTCTGCTCCTGAGCCTTCTGTGCTGCCATTTCTAAACTTACACTCCTTGCTGTAGGCCGTGGTCTA	0.516667
AC_000191_1_Bovine_adenovirus_A	1199	1319	TTTGCCAAGAGTAAGTACATCATGGCTGACAAGCTGCTCTTTGTGCGTGTGTCTGACTCGGCTTGCCACGTCTCCCATCATGGGCGGTCTTTTTTCTCTATGCACCACTCCCAGTGAGCT	0.516667
AC_000191_1_Bovine_adenovirus_A	1319	1439	ATATATTACCTGCGCAGGTAAAGAGGTGCCACTCTTGAGTCGAAGAGAGTAGAGTTTTCTCATCTGCTCATTCATTCACCATGAGGCACCTAAGACTCGCTTTTGATGAGCGCTTCTGGA	0.458333
AC_000191_1_Bovine_adenovirus_A	1439	1559	TAGCCGCCGAAGGTTTGCTGGCGGATTCTCCTGCTGATGAAGATGAGGGATTTCATGAGCCTTTGTCTTTGCAGGACTTGATTGAAATTGATGACGCTTCAGACGTGGTTAGCTTATTTT	0.458333
AC_000191_1_Bovine_adenovirus_A	1558	1678	TTCCCTGAACTTGAAGTTCAGCAAGACCTGCCAACAGCGGAGGAGGTTGAGGACTTGTTACACTGTGAGGAGACTGCTGCTGACTTAGAATCTGTTTCTGACTTACCGCCTGTGGAGTCT	0.5
AC_000191_1_Bovine_adenovirus_A	1678	1798	CCTGAACCTCCGGATTCTCACTTTTCCACATTTGAGTTGGATTATCCTGAGATACCCGGCGTGAATTGCTCTGCATGCTCATTTCATCGTCAGGAGACTGGATCTGAGGAGGCTGTATGC	0.491667
AC_000191_1_Bovine_adenovirus_A	1797	1917	CTCGCTCTGCTATATGAGAAAAACGGCTTATGCTGTATATGGTAGGTTGCTTTACATACTTTTCTTTTGATTACTCTTGCATTGCAATATTAGCCTAATGTGTTGATTTGTGCTTGCAGA	0.366667
AC_000191_1_Bovine_adenovirus_A	1918	2038	CCTGTTTCTCCAGCTCCGCCTACTGTTGATGAGCAACATGAGACAGGTGCGCCAGTTTCGTCTCCGCCTGCTGGCCGCAAGCGGCGCCACCAGGATGACCTCATACTGTTTAACCATAAA	0.558333
AC_000191_1_Bovine_adenovirus_A	2038	2158	CGCTGCGCCCAGGATGAACCTTTGGACTTGTCCTTACCCAAGCCCAATGCCCAATAAACTATGTTAATCAGTACCTAGAAAGGTGTGGTCACTGCCTATATAAACTAGGGAGCGCTGCTC	0.491667
AC_000191_1_Bovine_adenovirus_A	2158	2278	AGATGCAGCCTGGCGCTCACTTGGACTACCATGGACATTTCTCTGGGCTTTTGCGAAAAGCTGTCCGATTTCCAATACTTAAGACGGGTGCTGTACTACGCCTCAGCCAGACCAGGTTGG	0.525
AC_000191_1_Bovine_adenovirus_A	2278	2398	TGGACACGCACTCTCTGTGGGGACAGACTCTCAAGTTTGGTTTATAATACAAAAATTGAGCATTGGAAAAACTTAGAGGAAATTTTTAAACGCGATTCAGGTTTCTGGTCTATGCTTTCT	0.383333
AC_000191_1_Bovine_adenovirus_A	2399	2519	GTGGGCGCAGCCTTGGGTTTGAGGCGAAAGTAGTTCCTTGGCTGGATTTTTCGTCTCCAGGGAGAACTGTGGCCAGTTTATCGTTACTAACTTATATTGTTGATACTTTGGATAAACAGA	0.45
AC_000191_1_Bovine_adenovirus_A	2518	2638	ACTCAGCTGAGCCCAGATTACATTTTGGACTCGATTTGCGGCCCAGTATGTTTCAGGCTGAAAACCTTGGTTTCAATCAGGAAAATGCAGCAAGCCGTGCGGGGTCAGGAGGGTCCAATT	0.5
AC_000191_1_Bovine_adenovirus_A	2638	2758	ATAGAGGAAGTGGATTAAACCCAGACGGTATACCATACCAGTCTATATTGATGGAGTTTGCTAGAGATCCATTTTCTACTCATGACAAATATGATTTTGAGACAGTTCAGACTTACTTTC	0.366667
AC_000191_1_Bovine_adenovirus_A	2758	2878	TTAAGCCAGGGGATGATTTAGAAACAGTGATCAGCCAGCATGCTAAAATTGCTTTAGATCCTGAGGTAGAGTATGTGATTGAACATCCAGTAAAGATTCGATCTCTGTGTTATATAATTG	0.375
AC_000191_1_Bovine_adenovirus_A	2878	2998	GCAATGGAGCTAAAATAAAAATAGCATGTCCAGAACACTTTGGAATAGAAATTTATCCAAGAGATCACAGCCCTGGTATAGTTGGAATGTGGCTTGTCACATTTAACAATGTGGTGTTTG	0.375
AC_000191_1_Bovine_adenovirus_A	2998	3118	AAAGGGAACGAAGTATTCCTGGTGGCATTATTCAGAGTAGGACATTCTTTTTGTGCCATGGCTGTAATTTCTTGGGAGCATTGGGAACAGCTGTTTCGGCTCTGGCTGGTGGGGAAGTTA	0.466667
AC_000191_1_Bovine_adenovirus_A	3119	3239	GGGGTGCCATTTCTTTGGATGTTTCAAGTGTGTTGATAGTAGAAGTAAATTTAAGGTGAAAGTTAGCCACTCTGTAATTGAGACTTGTATGGTAGGCATAAGCGCTTCAGGGCCAGTGAG	0.425
AC_000191_1_Bovine_adenovirus_A	3238	3358	GTGTAAAGCATTGTCAAGGATTGAGTGTGTACTGCTTTTTGTTTATGTTAGGAGCTGGTAAGGTTGAGGGAAACAGTGTGATCAACCCAAACAAGTTTTATGAGTCTGCCCTTACAGAGA	0.408333
AC_000191_1_Bovine_adenovirus_A	3358	3478	TGGTGTCTTGCTATGGCAAAATTGTTTTGCCCCTGGCCACTGTTCATATTTCGGCCTCGCCGAAACATCAGTATCCACACTTTGAAGCAAATGTGCTGACAAGATGTAAGGTGTTTGTGG	0.458333
AC_000191_1_Bovine_adenovirus_A	3477	3597	GGCGCCAGGCAAGGCACTTTTACGCCAATGCTTTCATCACTAAGTTATACTTCTATTGTGGCTGACCGCGATGCTTTCAAAAGCCTGAATCTGAATTATACTTTTCACCAAACTACTACT	0.425
AC_000191_1_Bovine_adenovirus_A	3597	3717	ATTTGGAAGCTTCTGAGTGCTGCTGATGCTGACTTTGACCATGGAACTGCCAGAAAGTGCCTGTGTGGTGATTTGCATCCATGTCCTGTGTTGAAGCAGCTTGATTACACAAGCCGGGTT	0.483333
AC_000191_1_Bovine_adenovirus_A	3717	3837	AGGCCTAACCCATACGACCACTCATGTGATTCCAGGGTGTTTTCTGATGACGAGAATTAAGGTAAGCCACGCCCACCATCTATATAAGCGGGAGTAAAAGCGTGGGGTGGTATTTGCACA	0.483333
AC_000191_1_Bovine_adenovirus_A	3838	3958	TGACTGATCAAGGTGACATTCGTACGTGTTTTCTTACAGCGAGACTGCCCAGGTGGGCAGGTGTTCGCCAAAATGTCGTCGGGTCAAATATTTCTGGTGGCGTTGTCGACTCCCCGGAGA	0.525
AC_000191_1_Bovine_adenovirus_A	3957	4077	ACGCTTCTGGCATCTAGATCTAACGCGGCAGCTGCGATGATGACTTTGAGGAACATCGCGACCAGCAGACAGTTGGAAGAGCAGGTGGAGACTTTGCTGGAGCAGAACTTGGATCTGACG	0.533333
AC_000191_1_Bovine_adenovirus_A	4078	4198	CCCAGCTTAATGCCTTGCTGATGCGTGTCAACGCGATTGAACGGCAGCTAGCTGATATGCAGCGCGACTTGGAACCAATCATTCAACAACACAATGCAATAATTTGATCAATAAATCTTT	0.433333
AC_000191_1_Bovine_adenovirus_A	4197	4317	TATTTCTTTGCATGATAATATCGAGTCCAGCGTTGTCTGTCAGCAATTACTTTGCTAATTTTTTCCAAAATAGAGTACAGTTTACATTGCACATTTAGATACATTGGTATAAGTCCTTCT	0.325
AC_000191_1_Bovine_adenovirus_A	4317	4437	GATGGGTGTAGGTATGACCACTGTAGGGCTTCATTTTCTGGACATGTATTATAAATTATCCAGTCATAGTTGGTGTTAATTTTGTGATAGTTGAATATGTCTTTTAGCAGGAGGGAAATT	0.358333
AC_000191_1_Bovine_adenovirus_A	4436	4556	TGGCAATGGCAGTCCTTTAGTGTATTGATTTATAAATCTATTAAGCTGTGAAGGCTGCATTTTAGGAGAGATGATGTGCAGCTTTGCTTGTATTTTTAAATTTGATATGTTCCCAGCGTG	0.366667
AC_000191_1_Bovine_adenovirus_A	4557	4677	TCTTTTCTGGGGTTCATATTGTGCAATACTACCATGACAGAGTAGCCTGTGCATTTTGGAAACTTATCATGTAGTTTAGATGGAAATGCGTGGAAAAACTTTGAAATTCCTTTGTGGGCT	0.383333
AC_000191_1_Bovine_adenovirus_A	4677	4797	CCCAGATCCTCCATACATTCGTCTAGTATTATAGCGATTGGACCTTTTGATGCCGCTTTAGCAAATATGTTTCTGGGGTCGCTCAGGTCATAGTTGTATTCCTGCGTTAGGTCTGAATAT	0.433333
AC_000191_1_Bovine_adenovirus_A	4797	4917	GCCATTTTTATGAATTTTGGCATCAGCGAGCCACTCTGTGGAACTAAGGTCCCCTGAGGCCCCATGCTGTAGTTGCCTTCACAGATCTGTGTTTCCCAAGCACTTATCTCTTGGGGGGGT	0.508333
AC_000191_1_Bovine_adenovirus_A	4916	5036	TATCATGTCAATTTGCGGCACTATAAAGAAAACAGTTTCTGGGGGCGGTGTGATTAACTGTGAGGAAATTATGTTCCTAAGAAGTTGGGATTTGCCGCAGCCTGTGGGGCCGTAAACAAC	0.45
AC_000191_1_Bovine_adenovirus_A	5036	5156	CCCTATGACAGGCTGCATCTGAAAATTAATAGACCTGCATGCCCCTTGCGGGTTCAAATAAGGTACGCATTTATTAAGCAACTCCCTGACACAAACATTTTCTTCAGCCAAATCTAAAAG	0.416667
AC_000191_1_Bovine_adenovirus_A	5156	5276	TAAACTGTGTCCGGCTAATGACATCAGTTGCTGGAAAGAGGAGAACGTGTGAAGAGGTTTTAGGCCTTCAGCAAAAGGCATGCTTTTTAAGCTGTTGTGCAAGACGGTCAGTCTGTCCCA	0.466667
AC_000191_1_Bovine_adenovirus_A	5276	5396	TAGTTCATTTATATGTCCCACGGTAATGTCATCCAGCATTTGTCGCCGTTTCTTGGATTTGGGTTGCTTTTGGAGTAGGGCATTAGTCGATGCTGGTCGAGGTTTACGAGGGTTCTGTCC	0.466667
AC_000191_1_Bovine_adenovirus_A	5395	5515	CTTCCACGGCCTCACTGTCCGAGTCAGAGTTGTCTCTGTCACTGTGAATGGAGCGGCGTTTGCTTGGTTTGTCGCTAGAGTGCGCTTCAGGCTCATCCGGCTGGTCTGAAAGTGGTCTGA	0.558333
AC_000191_1_Bovine_adenovirus_A	5516	5636	CCGTGCTGGCTGTCCGCTAGGTAGCACTGGGCGAGAGTATCATAAGATAGCTCAGTGGTTGCGTGCCCTTTAGCTCTTAGCTTGCCTTTCCCCACGTGACCGCAGTTAGGGCAGTGTATG	0.558333
AC_000191_1_Bovine_adenovirus_A	5636	5756	CTTTTCAACGCATACAGCTTTGGCGCCAGGAATACAGATTCAGGACTGTATGCATCACTCTTGCATTTTTCGCACTGCGTTTCGCATTCTACTAGCCAGGTGATGCTTGGGCAGCTTGGG	0.491667
AC_000191_1_Bovine_adenovirus_A	5756	5876	TCAAACACTAGACTTCCTCCATTTTTTTTAATTCTATGTTTACCTTTTTCTTGCATTAGGCGATGTCCTTCTTCTGTCACGAACAGGCTGTCGGTGTCACCGTACACGGACTTGATTGTG	0.416667
AC_000191_1_Bovine_adenovirus_A	5875	5995	GCGTTGTTCCATGGGCTTTCCCCTGTCGTCGCTGTACAGGAACTCGGCCCACTCCGCCACAAACACTCTTGTCCAAGCTAGCACAAAAGAAGCGATGTGAGAAGCGTACCGGTTGTTTTT	0.533333
AC_000191_1_Bovine_adenovirus_A	5995	6115	GATAAGTAAAGAATTTTGCTCGAGGGTGTGTAAACAAATGTCATCGTCATCGGTGTCCATGAATGTGATTGGCTTGTAAGTGTAGGTCACGTGACCCGCCGTAGGTATAAAAGGGGCGGG	0.466667
AC_000191_1_Bovine_adenovirus_A	6114	6234	GGTCCTCGTCTTCCTCATTTGCTTCTGGCTCGACGTGCGGTGCAGGTGGGTAGGCTACGGTAAATTCTGGCATAAGTTCAGCACTTAAGTTGTCGGTTTCAATGAAAGAAGAGGATTTGA	0.483333
AC_000191_1_Bovine_adenovirus_A	6234	6354	CACTGTAGGTGCCAGTGGCGATGTTTTTTGACATTTCTGATTCAAGCTGGTCAGAAAACACTATTTTTTTGTTATCGAGTTTAGTAGCAAAGCTGCCGTACAGAGCATTTGACAACAGTT	0.4
AC_000191_1_Bovine_adenovirus_A	6353	6473	TTGGCTATGCTGCGCATTGTTTGGTTTTTGTTTTTGTCTGCTTTTTCTTTGGCGGCTATGTTCAGCTGGACATATTCTTTAGCCACGCAACGCCATTCTGGAAATATTGTTGTTCTTTCA	0.408333
AC_000191_1_Bovine_adenovirus_A	6473	6593	TCTGGTAGTATGCGCACTTTCCAGCCTCTGTTGTGCAGGGTTATCATGTCTACTGATGTGGCAACCTCACCGCGGAGAGGCTCGTTTGTCCAGCATAGCCTGCCTCCCTTCCTGGAGCAG	0.558333
AC_000191_1_Bovine_adenovirus_A	6592	6712	GAAGGGCGGGAGCTCGTCCAGGAAGAGTTCGTCTGGAGGGTCGGCGTCCACTGTGAAGATACCTGGCAACAGCGTGTCATCGAAATAATCAATGCGCGAACCATGCGCGCTCAACCTTCT	0.566667
AC_000191_1_Bovine_adenovirus_A	6713	6833	CTCCAGTCTGATGCAGCAACTGCGCGCTCGAATGGGTTCAGCGGCTGCCCCGCTGGAAATGGATGAGTCAATGCGCTTGCATACATTCCACAGATGTCATACACATAAATAGGCTGTTCC	0.525
AC_000191_1_Bovine_adenovirus_A	6833	6953	AGTATGCCGATGTATGTGGGGTAGCAGCGTCCCCCACGGATGCTTTGGCGAACGTAATCATACATCTCGTTTGACGGCGCAAGCAGGGTGTTTGACATGTTGGAACGGTTAGGTTTGATT	0.508333
AC_000191_1_Bovine_adenovirus_A	6954	7074	AGCGATACAAAATTTGTTTGAAGATTGCATGGGAGTTTGAGCTAATTGTTGGTCTTTGAAAAATGTTGAATGCTGCTTCAGGTAAGTCAACTTCTTTCTGAATGAACTGCTGGTATGAGT	0.366667
AC_000191_1_Bovine_adenovirus_A	7073	7193	TTTTGGAGTTTTCTGACCAGCTCAGAGGTGACTAAAACATCTTGGGCGCAATATTCAAGCGTTTGCTGGATGATATCGTAAGCCCCCACGTTTTTTTCTCTCCACAGCGCTTTGTTGAGC	0.458333
AC_000191_1_Bovine_adenovirus_A	7193	7313	TCGTATTCTGCTGTGTCCTTCCAGTACCGAAGGTGTGGGAAACCATCCTCGTCCTGCTGGTAAGAGCCCAGGCGATAAAATTCGTTTACCGCTTCGTACGGACAGCTTCCCTTTTCTACT	0.508333
AC_000191_1_Bovine_adenovirus_A	7313	7433	GGAAGTTCATACGCCGATGCGGCATTTTTCAAGCTTGTGTGTGTCAACGCAAATGTGTCTCTGACCATGAACTTAACGAACTGCATTTTGTAGTCTCCTGCTGTCATTTTTCCCAGTTCC	0.45
AC_000191_1_Bovine_adenovirus_A	7433	7553	CAGTCCTCAAATGTTTTCCTGGAAACAAACTTTGGGTTTGGAAGTCCAAATGTGATGTCATTAAATAAAATCTTTCCATTTCTTGGCATAAAGTTTCTACTTATTTTAAATGCTGGAAGG	0.333333
AC_000191_1_Bovine_adenovirus_A	7552	7672	GACCTCATCTCTGTTGTGAATCACTTGAGCCGCCAGCACGATTTCATCGAAACCGCAGATGTTATGTCCCACCACATATATTTCCATAAACTTAGGGTCTCCGTTTAGTTGACACTTTCT	0.441667
AC_000191_1_Bovine_adenovirus_A	7672	7792	AAGCATCTCAAATGTGATATCATCTACTGCAGCTAGGCCATGTTGCTCTTTAAGCTGTTCCAGATGTGGGTTGTGAGCGAGAAGGTGCTCCCATAGTATGGCGGTCGTGCGCCGCTGTAC	0.508333
AC_000191_1_Bovine_adenovirus_A	7791	7911	CGGCGTCGCGGAACTTTTTAAAAGCTCTTCCCACCTCTCCCTTTGTTGGGGTGATGATATAGTAAGTGTACTTTTCGCGCCACGCTGTCCACTCTAGGTTTATGGCGACATTATTCGCGG	0.5
AC_000191_1_Bovine_adenovirus_A	7911	8031	CTTCTAGCAGCTCGCTGTCCCCAGATAGGTGCATCACTAGCATAAATGGCACCAGTTGTTTGCCAAAGCGCCCGTGCCAGGTGTAAGTCTCCACGTCGTATGTGATGAACAGCCTTTGAA	0.516667
AC_000191_1_Bovine_adenovirus_A	8031	8151	TGTCAACGTACGAGCCTATTGGCTGAAATGGGATAAGTTCCCACCAGTCGGCAGATTTATGATTGACGTGGTGAAAGTAAAAATCACGCCTCCGCACAGAACAAGTGTGAGAATGTTTGT	0.45
AC_000191_1_Bovine_adenovirus_A	8152	8272	AAAGTCTCCACAGAAATCACATTTTTGCGAGGGTGAAATTTCTTTTATTAAAAACACCTTCCCATGTTTGACGAAGAAATTAATTGAAAAAGGTAGGATGCTTTCTTCCATGATTGTGGA	0.341667
AC_000191_1_Bovine_adenovirus_A	8272	8392	CTTTTTTGAAATTCTTCCTTTGTTGTAGATAAAAACACCTCCGTCACTCGGTAGTAGGCTTTCTAACATTGCGAGGGCGTTTCGTGGAGTGACCGCTGCGGCGTTAAAGTGATCAGGCAT	0.458333
AC_000191_1_Bovine_adenovirus_A	8393	8513	TCAAATAGATGAATGTGGAAAAGGTTTGCAAGTGCTGGCTGTAGTGCGCTGTGGTATTTGATTTCGACGTGGGTCCCATCCTCCATTGTCCCACTGCTTGTTAGCGTGGCGCGTTTGGCC	0.508333
AC_000191_1_Bovine_adenovirus_A	8512	8632	CACTACTGTGCCTCTCATTGCTCTTCCGGCGGCGGAAGGCGCACTGCTTCGTTTAGCGCCGGCAGTGGACGCCGTTCTTGACGCAACATTGTTGCTGCGCGTATCACTCGTCGGTTTATA	0.575
AC_000191_1_Bovine_adenovirus_A	8632	8752	TTCTGGATTTCCCTCAGGCCGGAGAACACCACAGGACCGCTCACTCGAAACCTGAAAGATATTTCGATAGAATCAATTTCAGAATCATTGGTGGCCACCTGTCTTAGAATTTCTGTTACA	0.441667
AC_000191_1_Bovine_adenovirus_A	8751	8871	ATCGCCGCTGTTTTCGTGATATGCTATTTCTGCCATAAATTGTTCTATTTCCTCCTCCTCGAGCTCTCCTCTGCCAGCGCGCTCAACGGTGGCTGCCAAATCAACACTTATTCTGTTCAT	0.475
AC_000191_1_Bovine_adenovirus_A	8872	8992	ATAGCAGAAAACGCTTGCTCGCCGTTTTCGTTCCAGACGCGACTGTAGACCAGCCTGCCGTCCTGAGACCTTGCTCTCATGACCACTTGTGCCAGATTTAGCATGACGTATCTTCCGAAT	0.516667
AC_000191_1_Bovine_adenovirus_A	8992	9112	GGGCTCGCGACTCTCAGTTGATGATTTAAGTAGTTGAGAGTGGTGGCGATGTGCTCCGCCACGAAGAAATACATCACCCATCGCCTGAGTGTCAGCTCGTTGATATCCCCAAGCGCTTCT	0.525
AC_000191_1_Bovine_adenovirus_A	9113	9233	AACGCTGTATAACTTCGTAGAAGTTCACAGCAAAACTGAAAAACTGCTGATTTCTGGCCGCAACCGTCAGCTCTTCTTCAAGCAATCTGATTGCTTCAGCCACTGCCGCTCTAACTTCTT	0.45
AC_000191_1_Bovine_adenovirus_A	9233	9353	CTTCAAACGTAGTCTCAGGGCTTTCTTCCTCAACTTCCATTGGCGCCTCTTCCGGTGGTGGAGGCGGCTGTCTTCGGCGCCGTCTGCGCATCGGAAGACGGTCCACGAACTGTTCTATCA	0.575
AC_000191_1_Bovine_adenovirus_A	9354	9474	TTCTCCTCTGGCTCTTCTCATGCTTTCTGTGACTGCCCGGTTTCCTTCTCTTGGTCGTAGCTGGAAAGCGCCTCCACTCATGGCTGTGCCGTGGCAACTGGGGAGGCTCAGTGCGCTAAT	0.566667
AC_000191_1_Bovine_adenovirus_A	9474	9594	AATACATTTTGTCAATATTTGCGCAGGAACTTGTTGCAGCCTCATTGCTTCGCTGATATCGGCAGATTGATCGCTTTCGGCGAACTTCTCCACGAAGGCATTTAACCAATAGCAGTCGCA	0.45
AC_000191_1_Bovine_adenovirus_A	9595	9715	GGTAAGTTTAACTCTTGCTCTTGGGCTAGTGGGAGGTGGCGGCATATTAGAAAGTTGAAATATGCTGTTTTGAGCTTGCGAATCGATGACAGCACCACTAAGTCTTTGCGCCCGGCGTTT	0.475
AC_000191_1_Bovine_adenovirus_A	9714	9834	TTGCACTCTGATTCTGTCAGCCAGCCCCCAGGCTTGGCCCTGGCATGCCCCTATGTCCTTGTATTGTTCCTGGAGCAAGTATTCCACGGGAACGTCGTTTCTATCGACTGAGGTGCGACC	0.558333
AC_000191_1_Bovine_adenovirus_A	9834	9954	AAATCCCCGCATTGGTCGGATAAGAGCTAGGTCTGCTACGATGCGCTCTGCCAGAATAGCCTGCTGGACGGCTGTGAGCGTTTCAGAAAAGTTGTCCATGTCTATGAAGCGATGGTATGC	0.516667
AC_000191_1_Bovine_adenovirus_A	9954	10074	CCCGGTGTTCACAGTGTATGAGCAGTTTGCCATTACTGACCAATTCATTATCTGCGATCCAAAGCTAAGCTGTTCGGTGTATTTTAACCGGCTGTATGCTCTGGCGTCAAAAATGTAGTC	0.45
AC_000191_1_Bovine_adenovirus_A	10074	10194	GTTGCATATCTGCAACAGCTTTTGATATCCAACCAAAAAGTGCGGCGGTGGGTAGTTATATAACGGCCAGTTCCTAGTAGCCGGCTCCCGCGGCGATAGATTCATCAGCATTAGGCGGTG	0.508333
AC_000191_1_Bovine_adenovirus_A	10194	10314	ATATTGGTAGACGTGTCTTGACAGCCATCCGAGCCCGGCTGGTGTGACAGCAGCCCTTGCCCAATCTTGGACACGGTTCCAAATGTTGCGCACTGGCCTAAACACTTCAATTGTGTAAAC	0.516667
AC_000191_1_Bovine_adenovirus_A	10314	10434	GCTCTGGCCGGTCAGGCGCGCGCAGTCGATGGCGTTCTAAAAGAAATAAACAACATGTCCAATGGGATTTGTGCAGATGCATCCGGTGCTGCGCCAGCTGAAACCATTGCCCCATAGTAA	0.533333
AC_000191_1_Bovine_adenovirus_A	10434	10554	GGCATCGCCCGTTGTAACGTGGGCCGATGACGACCCCGCGCCTACGCCGCCCATCCAGGAGGGAGAGGGTGTTGCGCGACTGAACGTGGAGAGCCCCGAGCAACACCCCCGTGTTCAGCT	0.675
AC_000191_1_Bovine_adenovirus_A	10554	10674	TAAGAAGGATGCCGGAGAGGCTTTCGTCCCACCCGCCAATGTATTCAGAGACCGGGAGGGCGAAGAGGAGGCTCAGATGAGGCACATGAGATTTAAAGCGGGAGAACAAATGCATGTCCC	0.541667
AC_000191_1_Bovine_adenovirus_A	10673	10793	CTAAGAAGCGCGTGCTAAGTGATACTGACTTTGAAGTGGATGAGGTGTCCGGGGTGAGCCCAGCCAAGGCTCATATGGCGGCAGCCGATCTGCTGACCGCCTATCAGCAAACTGTCAGAG	0.558333
AC_000191_1_Bovine_adenovirus_A	10793	10913	AGGAGGTCAACTTCCAAAAGACATTTAATAATAATGTTCGAACACTGGTGGCCAGGGAAGAAGTGGCAGTGGGGCTCATGCATTTGTGGGACTTTGTTGAGGCGTACGTTGTAAATCCAT	0.45
AC_000191_1_Bovine_adenovirus_A	10913	11033	CTTCCAAAGCTTTAACTGCCCAGCTATTTCTTATTGTCCAACACTGCCGCGACGAAGGCATTCTAAAGGAATCGCTGTTGAACATTGCAGAGCCAGAGAGCAGGTGGCTGTTAGATCTAA	0.466667
AC_000191_1_Bovine_adenovirus_A	11033	11153	TAAATCTGCTCCAAACGATAGTGGTTCAAGAACGGGGCATGTCCATTACAGAAAAGGTGGCCGCCATTAACTATTCTGTAATAACTCTCAGCAAGCATTATGCCAGGAAAGTTTATAGGA	0.416667
AC_000191_1_Bovine_adenovirus_A	11153	11273	CTCCGTTTGTCCCCATTGACAAGGAAGCAAAGATCACCACTTTTTACATGCGAATTGTGGTTAAACTGTTGGTGTTGAGCGATGACTTGGGCATGTATCGTAATGAGCGCATGGAGCGGG	0.475
AC_000191_1_Bovine_adenovirus_A	11274	11394	AGTCAGCGCTGCCCGCAGACGAGAATTCACAGATAAAGAGCTGATGTTCAGTTTGCGTAAAGCGCTGGCAGGAGAAGACGAGGTATATGACGGCCAATTAGAATCTGCTGTTCAGAGCGT	0.5
AC_000191_1_Bovine_adenovirus_A	11393	11513	TGCCAGGTATAGAATGGGCGCATGAGGATGATGACGACGAGTAGTAAGATGTTATCTTGGTTACAGCCGCCATGTTTCGCTCCCGCAACACCGTGTCTGCGGCGCGCAATCCTAACGCCT	0.541667
AC_000191_1_Bovine_adenovirus_A	11513	11633	TGGCGCGCCTGCAGTCTCAAGCGTCTGGGGACGTGGAATGGGCCGATGCCATTAAGCGTATAATGGCTTTGACCGCCAGATACCCGGAAGCGTTCGCTAGTCAGCCATTTGCAAATAGGA	0.558333
AC_000191_1_Bovine_adenovirus_A	11633	11753	TCAGCGCTATTCTTGAGGCGGTGGTTCCTTCTAGAAAAAATCCGACTCATGAAAAAGTGCTGTCAATTGTCAACGCCTTGGTAGAAACGGGCGCTATTCGTCCTGATGAGGGAGGGCAGG	0.5
AC_000191_1_Bovine_adenovirus_A	11754	11874	GTACAACGCTCTGCTTGAGAGGGTATCTCGATACAACAGTATGAATGTTCAGACTAGTATAGACAGGCTTAGTCAAGATGTGAGAAACGTAGTTGCTCAAAAGGAAAGGATGGTTGGAGA	0.425
AC_000191_1_Bovine_adenovirus_A	11873	11993	AGAACATGGGGTCGATGGTGGCCCTTAATGCATTTTTGTCAACTCTGCCGGCCAATGTGGAGAGAGGGCAGGAAAATTACACAGCTTTCATAAGCGCTTTGAGGCTGTTGGTGTCTGAAG	0.491667
AC_000191_1_Bovine_adenovirus_A	11993	12113	TGCCTCAGACTGAAGTATATCAGTCTGGGCCAAATTACTACCTGCAGACCTCTAGGAATGGCAGTCACACTGTCAACCTGACTAGAGCTTTTGAAAACCTGAGCTCTTTGTGGGGAGTGA	0.475
AC_000191_1_Bovine_adenovirus_A	12112	12232	AATGCGCCAGTGGCCGAACGAAGTGCCATATCTTCCATTCTCACTCCAAACACTAGGCTGCTGCTTCTGCTTATAGCCCCGTTTACAGACGGGGTTAACATTTCCAGAGCTTCATACATT	0.483333
AC_000191_1_Bovine_adenovirus_A	12233	12353	GTTACCTGCTGACCCTATACAGGGAAACTATCGGGCAGGCTCATATTGACGAAAGAACATACAATGAGATTACTAGCGTAAGCCGGGCTGTTGGCAACGAAGACGCTGCAAACCTGCAGG	0.5
AC_000191_1_Bovine_adenovirus_A	12352	12472	GCCACATTGAATTTCCTACTGACAAATCGGCAGTACAGGATCCCTAAAGAGTACTCATTGACGCCAGAGGAGGAGCGAATATTACGTTTTGTGCAGCAGTCTGTCAGCCTGCATATGATG	0.466667
AC_000191_1_Bovine_adenovirus_A	12472	12592	CAAGACGGCAGCACACCTTCTGCCGCCCTTGATGAAACAAGCCGTAATTTTGAACCTAGCTTTTATGCGGGAAATAGGTTATTCATTAACAAGCTGATGGATTATTTTCACAGGGCTGCC	0.45
AC_000191_1_Bovine_adenovirus_A	12592	12712	GCTGTAGCCCCAAACTATTTTATGAACGCGGTTCTAAATCCAAAATGGCTCCCTCCTGAAGGGTTTTTTACTGGCGTCTTTGATTTTCCTGAGGGCGATGACGGTTTTGTGTGGGACGAT	0.466667
AC_000191_1_Bovine_adenovirus_A	12712	12832	ACAGATGTATCTGAGGTTGGGGCGAGAGGTGCCGTTCCGGCGCTAGTGGCCAAGAAAGAGGGAGGGGATGATTCAGATCTGTCCATCACGATCCCCTCTATTCCCAGGCAGTTACGCAGG	0.566667
AC_000191_1_Bovine_adenovirus_A	12831	12951	GGCTTCTGTTGTGTCTGATACTAGCGACATGAGCCGCGGTAGGGTGCGCAGCCGCAGTCGTGTACGACGGCCGGTAGACATAGACATTGGGCGCTGGCTAGAGGACAAAAACACTAATGC	0.566667
AC_000191_1_Bovine_adenovirus_A	12951	13071	GACCCGAGCCTCAGCTGCTATTAATAACGAAATGGAAAATTTAGTCGACAAGATGACTAGATGGCGCACGTATGCCCAGGAGCAAATGGAGGAAGTCAGAGCGCGCTCTCCCATAAAAAT	0.475
AC_000191_1_Bovine_adenovirus_A	13071	13191	AGAACAGGATGATGATGATTGGAGAAACGACAGGTTTTTGAAGTTTGAAGGCAGTGGGGCAGTCAATCTGTTCAGCCACTTAAAGCCAAAAGGCATGGTGTAACAAAAAAAAAAAAAAAT	0.383333
AC_000191_1_Bovine_adenovirus_A	13192	13312	AAGTCACTTACCACAGACATGGTTTGGTTTTGTGATTGCTAGATGATACGAGCCAGGCCAGTGGAATCGCCTCCTCCTTCCTATGAGAGCGTGGTCGGCACTATGGATCCGCTCTACGTG	0.516667
AC_000191_1_Bovine_adenovirus_A	13311	13431	GCCCCCGCGATACTTGGGTCCTACTGAAGGAAGAAGCAGCATCCGTTACTCCCTATTGCCCCCGCTTTATGACACCACCAAGCTTTACTTTATCGATAACAAGTCGGCAGATATTTCGTC	0.5
AC_000191_1_Bovine_adenovirus_A	13432	13552	CTCAATTATCAAAATAACCACAGCAATTACCTCACCAGTGTTGTGCAAAACAGCGACTACACGCCGCAGGAGGCTAGCACGCAAACTATAAACTTTGATGATAGGTCGCGGTGGGGGGCG	0.491667
AC_000191_1_Bovine_adenovirus_A	13552	13672	GACTTTAAAACTATTTTGCATATGAACATGCCCAACGTGACTGAATTTATGTTTAGCAATTCATTCAGGGCTAAATTGATGTCTGCCAAGGTGGGTGGCAACCCAACCTATGAGTGGTTC	0.408333
AC_000191_1_Bovine_adenovirus_A	13673	13793	CTCTCACCATTCCAGAGGGCAACTACTCAGACATTGCAGTCTTAGACTTGATGAATAATGCGATAGTAGAAAATTATCTGCAGGTTGGACGCCAGAATGGAGTAGCGGAAGAAGACATAG	0.441667
AC_000191_1_Bovine_adenovirus_A	13793	13913	GCGTAAAGTTTGACACTAGAAATTTCAGATTGGGCTATGATCCTGTAACCCAGCTTGTAATGCCAGGGAAATATACTTATTTGGCTTTTCACCCAGACATCATACTCGCCCCTGGCTGTG	0.441667
AC_000191_1_Bovine_adenovirus_A	13914	14034	GGTAGACTTTACAACGAGCCGCCTAAACAATCTACTTGGTATTCGAAAAAGGCAGCCATTTCAGGAAGGATTTCAAATAGCCTATGAAGATTTGGTAGGTGGTAATATTCCAGCTCTCCT	0.416667
AC_000191_1_Bovine_adenovirus_A	14034	14154	TGACGTGGACAACTATGATGAGGCAGACCCAGCCACAATTAGGCCTATAGAGGCCGACCCGTCAGGCCGCTCATACCACGTAGGTCAAGACCCGTCTGCTGGTCCCACATTCACGTATTA	0.55
AC_000191_1_Bovine_adenovirus_A	14155	14275	AGGAGTTGGTACGTGGCTTACAACTACGGTGACCCACAGACTGGAATTCGCAGCAGTACGTTGCTGGTGACCCCTGACGTTACGTGTGGTTCAGAGCAAGTATACTGGAGTGTTCCGGAC	0.533333
AC_000191_1_Bovine_adenovirus_A	14275	14395	ATGTATGTAGAGCCTGTGACGTTTAAAGCTAGCCAAAACGTGGCAAATTATCCTGTAATTGGGGCAGAGCTCATGCCCGTTCAGTCGCGCAGTTATTATAACGCGCAGGCTGTGTATTCG	0.475
AC_000191_1_Bovine_adenovirus_A	14396	14516	AAATGATTCAAGAAAGCACTAATCAGACACTGGTTTTTAACCGCTTTCCCGACAACCAGATTTTGGTGCGGCCGCCCGAATCTACTATCACGTTCGTCAGTGAAAACGTGCCAGCGCAGA	0.475
AC_000191_1_Bovine_adenovirus_A	14516	14636	CTGATCACGGAACGCTCCCCATCAGAAACAGTGTGTCTGGGGTGCAGCGAGTCACTCTGACTGACGCTAGGCGCAGAGCCAGTCCTTACGTTTACAAAAGCATAGCCATAGCTCAGCCAA	0.541667
AC_000191_1_Bovine_adenovirus_A	14636	14756	AGGTTCTGTCCAGCAGGACGTTCTAAAATGGCGATTTTAGTGTCCCCAAGCAACAACACAGGGTGGGGGATTGGATGCAAAAGCATGTATGGCGGCGCCCGCACGCTATCAGCAAACTTT	0.516667
AC_000191_1_Bovine_adenovirus_A	14755	14875	TCCAGTGCTCGTGCGAAAGCACTACAGGGCCGTCGTGGGGAAGCAGGAAAGGGCGCGTTGTCGCACCAACAGTTGAGGTTACAGACGACCCTGTGGCCGATGTAGTCAACGCCATTGCTG	0.591667
AC_000191_1_Bovine_adenovirus_A	14875	14995	GTCAGACACGCCGCCGACGCGGAGCCAGGCGCCGCAGGCGCGCTACGGCAGCGGTGCGCGCCGCTAGAGCGTTGGTGCGAAATGCACGGCGCACGCTAGCCCGTAGGGGGCGCATGCGGA	0.741667
AC_000191_1_Bovine_adenovirus_A	14995	15115	GAACCCGGAATCCAGTGGCTGACGTGGTGAGAGCAGTGGAAGCCATCGCACGCGCAAACCCACGCCGTCGAAGCGCTAGGTTGATGGCGCGTGCTGCCAACGCACCGCCTCCACGTCCGC	0.658333
AC_000191_1_Bovine_adenovirus_A	15116	15236	CGCGAGGAATATCTATTGGGTGCGAGACAGTAATGGAGTCCGCGTTCCTGTGACGTCCCGCCCTCCAAGAACTGTGGGGACTGTGGTTTAATAAAGCCTCGTTTGCTGCATCACACAGCG	0.541667
AC_000191_1_Bovine_adenovirus_A	15236	15356	CGTGCCTGTTCGTGCTTTGTGCCAACGTCAATGTCTTCGCGAAAGATAAAAGAAGAGATGCTTGAAATCGTGGCGCCAGAGATCTATGCGCCTAGACGCCGGCGTAGTGTTAAAGTTGAG	0.5
AC_000191_1_Bovine_adenovirus_A	15357	15477	CAAAAACGAGGATTAAGGTCCCAAAAGATGAAATAAAATCTAAACGCAAGTGGAGGCGTCCTGGCATGGCTGACATAGATGAGGTCGAAATACTGGGAGCCACTGCTCCTAGGCGCCCGT	0.491667
AC_000191_1_Bovine_adenovirus_A	15476	15596	TATCAGTGGCGCGGTAGGCGCGTACAGCGCATATTGCGTCCAGGAACGGCCGTGGTGTTTACACCGGGCGCTCGTAGTCGGGAACGAGCAAGCAAGCGTTCTTCCGACGAAATGTTTGCG	0.591667
AC_000191_1_Bovine_adenovirus_A	15596	15716	GACGCAGATATACTGGAACAGTTTGAAAGTGGAGATGGCGAGTTTAGATACGGAAAGCGTGGCCGGTCTGAGGCGCTAGTGTTGGACGCCTCTAACCCAACTCCGAGCATGCAGCCTGTA	0.533333
AC_000191_1_Bovine_adenovirus_A	15715	15835	AACGCCGCAGGTACCTATCATGACACCTTCGGTGGCAGCTAAGCGCGGCGCTAGCGCAGTGCCCACGGTGCAAGTACTGGCGCCAAAGAAGCGACGCATAGACGCAGTAGCGACAGACGA	0.608333
AC_000191_1_Bovine_adenovirus_A	15835	15955	TGTATTTGTCGCTCCTTCTCCACTTAGCGAGATGGACACCGTAGAGCCAGGCACGGCCGTCCTTCTTCCTTCTAGAGCAGTTAAGCGAGTTAGGAAGAGACGCGGAGTTGAAGAAATCAA	0.508333
AC_000191_1_Bovine_adenovirus_A	15955	16075	GAGCGATCCTATGGTTCTTGAAGAAGTAAAGGTTAGGGATGTAAAACCGATCGCTCCTGGGATAGGCGTGCAGACAATAGACGTGAAAGTGCCGGCGGCTCCTCCAGAAATAAAGCCACC	0.508333
AC_000191_1_Bovine_adenovirus_A	16075	16195	AGTGTCAGTGGTGGAGAAGATGGACATAAGCACAGCTCCCGCGTCACGAATCACCTATGGGCCCGCCAGCAAGATATTTCCACAGTACCGACAGCATCCGAGTCAAATGGGATTTCCAAA	0.516667
AC_000191_1_Bovine_adenovirus_A	16194	16314	AAGTAGTTCGCACTCGAAGGCGCGCGGTTAGGAGGAGACGAAGGCGGGCGGCGCCCATTGGTGTTGAAATTACAGCCGCGCGAAGACGGGCGCTAGGCGCCGCATATTGCTTCCGCCTGT	0.625
AC_000191_1_Bovine_adenovirus_A	16314	16434	TCGCTATCACCCGTCCCTGCAGACGGCGCCTCGCTCTCAGGTCGCAATCTGGCGTTGATCGATCATGCGAATAAATTCCTGTGGTACTGCGTTTAGGCACCTATCTAACGCGATGGCTGG	0.558333
AC_000191_1_Bovine_adenovirus_A	16433	16553	GCGTCCCGAGAATCACGTACCGAGTCCGCGTGCCCGTGCACACACGAGTGCGGCGAAGTGGAAGACTGGCGCGGCGCGCGCCTCGACGAAGGGGACTTAAGGGCGGCTTTCTACCCGCTC	0.675
AC_000191_1_Bovine_adenovirus_A	16554	16674	AATACCTATCATAGCGGCGGCAATTGGCGCTGCGCCCGGCATTGCATCCGTAGCAATACAGGCCGCCCGCCGCAAATAAAGTTAGTTACTGTCTCCAAGACTCATTGTTATCTTTATTTG	0.491667
AC_000191_1_Bovine_adenovirus_A	16673	16793	GCGCCAGCTGCCTGCCTGCGCCCGTCGCCATGGAAGGAATTAATTTCTCCGCGTTGGCTCCCAGATGCGGGTCAAGACCCATGCTTAGCAGTTGGTCTGATATCGGAACAAGCTCCATGA	0.575
AC_000191_1_Bovine_adenovirus_A	16794	16914	CGGCGGAGCATTTAACTGGGGAAACCTATGGAGCGGCGTTAAGTCGTTTGGCAGCTCCATTAAAAACTGGGGCAATCGCGCCTGGAACAGTAGCACTGGGCAGGCGTTGCGCCAAAAGCT	0.558333
AC_000191_1_Bovine_adenovirus_A	16914	17034	GAAAGACAGCAACCTGCAGGAAAAGGTGGTAGAGGGGTTGGCTAGTGGCATTCACGGCGCTGTAGATATTGCTAACCAGGAGATTGCTAAGGCGGTGCAGAAGCGCTTAGAGTCTAGGCC	0.533333
AC_000191_1_Bovine_adenovirus_A	17034	17154	GACCGTTCAAATAGAGGATCCAGATTTAATGTCAACAGCCGAAGAACTGGATCGTGGAAAAACCGGCTCCGTCCACTAAAGCGCCAGTTAAAGCCACTGTAGAAGAGTGTAGCGAAAAAA	0.458333
AC_000191_1_Bovine_adenovirus_A	17153	17273	ACCGCCCGTCCGACGAAGAAGAGATAGTCATTCGTACAGAGGAGCCGCCCAGATACGAAGACATTTTCCCCAATAACTCCGCGGTTCCAATAAGCCTGCGCCCTACAGCGGTTAGGCCGT	0.558333
AC_000191_1_Bovine_adenovirus_A	17274	17394	TGCTCCAGTAGTCACTGTACCGGCGGCCCGCCCCGTAACCACGGAAATTGTAGAAGTTCCTCCAACGAGACCTAGCGCTCGTCCGGCGGTGGTGCCTTCTAGAACAACAAGAGGATGGCA	0.583333
AC_000191_1_Bovine_adenovirus_A	17394	17514	GGGGACGCTCAACAGCATAGTGGGCCTAGGTGTTCGATCAGTAAAACGAAGACGCTGTTTTTAAGCATCTCGCTGCTCTTTCCAAGCGCGCCCCAGTGATACCCGGCCGCGAAGATGGCG	0.566667
AC_000191_1_Bovine_adenovirus_A	17514	17634	ACTCCATCGATGATGCCCCAGTGGTCGTACATGCACATCGCCGGGCAGGATGCCTCAGAGTACCTGTCTCCCGGCCTGGTGCAGTTCGCGCAGGCCACAGAGACCTACTTTAAGCTGGGT	0.6
AC_000191_1_Bovine_adenovirus_A	17634	17754	AACAAGTTTAGAAACCCCACTGTGGCTCCAACGCATGACGTCACCACAGAGCGGTCACAGCGGCTGCAGCTGCGATTTGTTCCAGTTGACCGTGAAGACACGCAGTACACTCACAAGACC	0.541667
AC_000191_1_Bovine_adenovirus_A	17755	17875	GATTTCAGTTGGCTGTGGGCGACAACCGAGTACTTGACATGGCGAGCACTTACTTTGACATCCGCGGTACTTTGGACAGAGGTCCAAGCTTTAAGCCATACAGCGGCACGGCATACAACG	0.525
AC_000191_1_Bovine_adenovirus_A	17874	17994	GCTCTAGCCCCTAAGGGGTCTATCAATAACACTTTCGTATCCGTGGCTGGAAACAACAACGCCAAAGCTTTTGCGCAAGCCCCTCAGTCGGCAACAGTAGACGGAACTACGGGCGCCATC	0.541667
AC_000191_1_Bovine_adenovirus_A	17994	18114	CAAATAGACGGCGCCGCCATCGACAACACCTACCAGCCAGAACCTCAAATAGGAGAGGAATCTTGGTTGTCCGGCACTGTGAACCCAATCGCGCAGGCTACCGGAAGAATACTGAATACA	0.525
AC_000191_1_Bovine_adenovirus_A	18113	18233	ATCTACTGATCCCCTGCCATGTTACGGGTCTTATGCCGCTCCTACGAACATTGAGGGAGCCCAAACTCTTAACAACAATTTGATACAAGTGAATTTTGTGGCTGGAGGCGCGCCTGGCGC	0.508333
AC_000191_1_Bovine_adenovirus_A	18233	18353	CCCAGACGTAGGCATGATTATGGAAGACGTGGCTCTGCAAACCCCAGACACACATTTAGTGTACAAGGTGCCAGCCGCCAACGTAGGCAACACGGCGGCCTTAGCGCAGCAAGCTGCGCC	0.583333
AC_000191_1_Bovine_adenovirus_A	18353	18473	AAACAGAGCAAACTATATTGGCTTCAGAGACAATTTCATCGGTCTAATGTACTACAACAGCAATGGAAACCTAGGGGTTTTGGCGGGGCAGGCTTCGCAATTGAATGCCGTCGTGGACCT	0.466667
AC_000191_1_Bovine_adenovirus_A	18473	18593	GCAAGACAGAAATACAGAGTTGTCTTACCAGCTTATGCTCGACAACCTGTATGACAGAAGCCGGTATTTTAGCATTTGGAACCAGGCTGTAGACAGCTATGACCCGGATGTTAGGATAAT	0.441667
AC_000191_1_Bovine_adenovirus_A	18593	18713	AGAGAACCACGGAGTGGAAGATGAATTGCCAAACTACTGCTTCCCAATAAGCGGAATAGTTCCTGGCACCACCTCTACTAGAGTCACCAGAAACGGTGGAAACTGGGAAGCCACGGCAAA	0.5
AC_000191_1_Bovine_adenovirus_A	18714	18834	AACGATCCGGCGTATGTCAACAAAGGCAATTTAGACTGTATGGAAATAAACCTCGCGGCTAATCTGTGGCGCGGGTTCCTATATTCTAATGTTGCCCTGTACTTGCCAGACGACCTTAAG	0.466667
AC_000191_1_Bovine_adenovirus_A	18833	18953	GTTCACACCGCCAAATGTCACACTTCCTAACAACACCAATACGTATGCATACATGAACGGTCGCGTTCCAGCGGCTGGGTTGGTTGACACTTACGTCAACATTGGCGCTCGGTGGTCGTT	0.516667
AC_000191_1_Bovine_adenovirus_A	18954	19074	GATGTGATGGATAACGTGAACCCATTCAACCATCACAGAAACGCGGGCCTGCGCTACCGCTCTCAACTTCTAGGCAATGGCCGGTACTGTCATTTTCACATCCAAGTTCCGCAGAAGTTT	0.5
AC_000191_1_Bovine_adenovirus_A	19074	19194	TTCGCCATCAAGAACCTTCTTCTGCTGCCTGGGACGTACACTTACGAATGGTCTTTCAGAAAAGACGTTAACATGGTTCTTCAGAGCACTCTTGGGAATGATCTGCGTGTGGACGGAGCC	0.491667
AC_000191_1_Bovine_adenovirus_A	19195	19315	CCATCACAATTGAGAGCGTTAACCTGTATGCCAGCTTTTTCCCAATGGCACACAATACCGCATCCACTCTTGAAGCCATGCTGCGCAATGACACAAACGACCAATCGTTCATCGACTACC	0.483333
AC_000191_1_Bovine_adenovirus_A	19314	19434	CTGTCTTCAGCCAACATGTTGTATCCAATTCCTGCCAATGCCACTAACCTGCCAATTTCCATCCCATCTCGCAACTGGGCCGCCTTCCGCGGATGGAGCTTCACCAGAATTAAGCAGAAA	0.508333
AC_000191_1_Bovine_adenovirus_A	19434	19554	GAAACACCCGCCTTGGGCTCTCCATTCGACCCCTACTTCACATACTCAGGCACTATACCATACTTGGACGGCACCTTTTATCTCAATCACACCTTCAGAAGGGTGTCTATACAGTTTGAT	0.475
AC_000191_1_Bovine_adenovirus_A	19553	19673	TTCGTCGGTGCAGTGGCCGGGCAACGACCGCTTGCTCACACCAAATGAGTTTGAGATTAAAAGGCTAGTGGATGGAGAGGGGTACAATGTAGCTCAGAGCAACATGACAAAGGACTGGTT	0.508333
AC_000191_1_Bovine_adenovirus_A	19673	19793	TCTAGTGCAGATGCTTGCAAATTACAACATTGGCTACCAGGGCTATCATCTCCCGGATGGCTATAAAGATCGCACATATTCTTTTCTGAGAAACTTTCAGCCAATGACTAGGCAGATAGT	0.425
AC_000191_1_Bovine_adenovirus_A	19793	19913	GGACCAAACTAACGTGCCCGCGTATCAGAATGTCCCAATCACCCACCAGCACAATAATTCTGGCTTTACTGGATTTGCCAGTCCAGCGCTGCCGCGTGAGGGACACCCGTATCCAGCTAA	0.541667
AC_000191_1_Bovine_adenovirus_A	19914	20034	TGGCCGTATCCACTGATTAGCGCTACTGCAGTGGCCACGCAAACACAGCGAAAGTTCCTATGTGACAGGACGCTGTGGCGCATTCCATTCTCGTCCAACTTTATGTCTATGGGATCGCTT	0.516667
AC_000191_1_Bovine_adenovirus_A	20033	20153	TACCGATCTGGGGCAGAACCTGCTGTATGCAAATGCTGCTCACGCCTTAGACATGACCTTTGAAGTGGACGCGATGGACGAGCCCACGCTGCTTTATGTTTTATTTGAAGTGTTTGACGT	0.491667
AC_000191_1_Bovine_adenovirus_A	20154	20274	GTTCGCGTTCACCAGCCTCACAGGGGAGTCATCGAAACTGTCTACCTCAGAACTCCATTCTCTGCCGGCAACGCCACTACATAAGCATGGGATCCAGGGAAGAGGAACTGCGCGCCATTG	0.558333
AC_000191_1_Bovine_adenovirus_A	20274	20394	TGCGCGACCTCGGAGTTGGGCCATACTTCCTGGGGACGTTCGACAAACGCTTTCCTGGTTTTCTAAATAACTCAAAGCCGAGCTGCGCCATCGTGAATACCGCAGGTAGAGAAACAGGCG	0.541667
AC_000191_1_Bovine_adenovirus_A	20394	20514	GCGCGCATTGGCTGGCCCTGGCTTGGTTCCCTAAATCTAAGGCTTTTTACTTTTTTGATCCATTTGGATTCAGTGATAGCAAACTGAAGCAGATATATGAGTTTGAGTATGAAGGTCTGC	0.433333
AC_000191_1_Bovine_adenovirus_A	20514	20634	TGCGCCGCAGCGCCTTGGCGGCTACTGGCGATGGCTGCATAAACCTGGTTAAGAGCAGTGAATCGGTACAGGGTCCGAACAGCGCCGCCTGTGGCTTATTTTGCTGCATGTTTTTACATG	0.558333
AC_000191_1_Bovine_adenovirus_A	20634	20754	CTTTTGCTCACTGGCCCCACAGTCCTATGACCCACAACCCCACCATGGACTTGTTGACTGGTGTGCCTAACCATAACATTATGTCACCTAGCGCCCAGCCCACACTGCGAGAAAATCAAG	0.525
AC_000191_1_Bovine_adenovirus_A	20754	20874	TCAAGCTTTATAAGTTTCTAGCAGCCCATTCTCAGTACTTTCGCACCCATCGCCCCCAAATTGAACGAGACACCTCTTTTAATAAACTGCTGGAATCAAAATTGCAATAAATGATTTTAT	0.375
AC_000191_1_Bovine_adenovirus_A	20874	20994	TTTGAATCAACATTTGAGCAGCGTGGTGTGTTCAAAATAACGCGTCGTCGGCGTCTTCCTGACCGGTGGGTAGGATGGTGTTCTGCACTCTGTACTGGGGAAGCCACTTAAATTCTTGCA	0.491667
AC_000191_1_Bovine_adenovirus_A	20993	21113	ACGACAATGGGCGGTTTCGTGCCAACCATTGAATTCCAGATTTGCTTTGCGAGCTGCAGCCCCATGACTACATCTGTCGAGCTGATCTTAAAGTCGCAATTCTTCTGAGGGTTTGCTTTG	0.483333
AC_000191_1_Bovine_adenovirus_A	21114	21234	TATTGCGAAATACAGGGTTGCAGCACTGAAATACAAGCACTGCAGGGTGGTCTAGGGTGGCCAACACCTTAGCGTCGTCAATCAAGGCGCGATCTATGCTGTTGAGTGCAGTCATCGCGA	0.516667
AC_000191_1_Bovine_adenovirus_A	21233	21353	AACGGCGTGACCTTGCACGTCTGCTTTCCAAGCAGGGGTAGAGGCTGATGACCGTAGTTACAATCACATACCAGCGGCATTAAGAGCATCTCACCAGCTTTTGGCATGTTGGGATACATC	0.508333
AC_000191_1_Bovine_adenovirus_A	21354	21474	CCTTTACAAAAGCGCCTATCTGCTTGAAGGCCATCAGCGCCTTGGGGCCATCTGTGTAAAAATACCCACAAGACTGAGAGCTAAAACTGTTGATTGGAGACTTTAGATCATGATAGCAAC	0.45
AC_000191_1_Bovine_adenovirus_A	21473	21593	CTCATCGCGTCGCTATTCTTGACTTGAACCACGCTGCGGCCCCAGCGGTTGGTGACAATCTTCGCGCGCTCAGGTGTATCCTTCAATGCTCGCTGGCCATTTTCGCTGTTAATGTCCATC	0.55
AC_000191_1_Bovine_adenovirus_A	21594	21714	CAATGATCTGCTCCTTGTTTATCATGGGCAAGCCGTGCAAACAATACAATTTGTCCTCGTCTGCCTTGTGCTCCCACACAACACAACCAGATGGGTTCCAATCTGCCGCCGTTATATCGG	0.491667
AC_000191_1_Bovine_adenovirus_A	21713	21833	GCGCCGCGCAGAATGAAATCCAGCAAAAAACGCGCTATCACCGTCTGCAGGCTCTTCTGAGTAGAAAACGTGAGTTGGATGAATTTTTTTCGATCATTCATCCACGCCTGGGCTGCTTTT	0.483333
AC_000191_1_Bovine_adenovirus_A	21833	21953	TTCAGGCACTCCATGGTGCCGGAATCAGGAAGCAAGGTAAGGTCTTTTATGTCCACTTTCAGTGGCACGAGAATAGACACAGCCAAATCCATTGCGCGTTGCCACTTCTGCTCATTTTTG	0.483333
AC_000191_1_Bovine_adenovirus_A	21953	22073	TCAATCAACTGACGCCCCATACGAGCGACCTGGGATAGCTGCGGGTCTTGGTTCTTCTTGCGTCCCTGGGGCGATCTAGAAGGGCCTGGCTGCTCATCGTCGGTGTCGGAAATTGGTTTC	0.575
AC_000191_1_Bovine_adenovirus_A	22073	22193	GATTTTTTACGCTGCGGGCCATCCAGTAACGCTTCGGCGCTCTGCGGCGCAGCGTCCTCACTGACGGCTTTGCGGCGTCTGGCAACGCGCTTTGGCTTCGGTGTTTCGTCAATGAACAGC	0.6
AC_000191_1_Bovine_adenovirus_A	22192	22312	CTTGCCCTCGTCGCCGCTGCTTTCAGACACATCCTCATAGTGATACCGGCTCATTTTCCTTCTAGATGGAAGAACACAGCGGTCAGTCCAGCTCCGAGCCGGCGCCGAATCACGAGCCCG	0.583333
AC_000191_1_Bovine_adenovirus_A	22312	22432	CGGAGCTTAGCTTAGAAGATGCTTTGTCTCCCCAACCCGCGGTTGAAAGCGCCGCTCCGGGTTCCGAGGATGAAAGCGAAGCTCTCAAACACTACATTGACTCCGACGTGCTATTTAAGC	0.533333
AC_000191_1_Bovine_adenovirus_A	22432	22552	ACATCGCTAGACAGAGTCGCATCCTCAAAGATAGCCTCGCCGACCGCTTTGAAGTGCCTACAGACGCGCTAGAACTAAGTCTAGCGTATGAGCGCTCTCTATTTTCTCCATCTACCCCAC	0.516667
AC_000191_1_Bovine_adenovirus_A	22552	22672	CCAAGAAGCAAGAAAACGGCACCTGCGAGCCAAACCCTCGAATCAATTTCTACCCAACCTTCATGCTGCCAGAAACACTGGCAACATATCACATATTCTTTTTTAACCACAAAATTCCGC	0.441667
AC_000191_1_Bovine_adenovirus_A	22671	22791	CTGTCGTGTCGCGCTAATCGCAGTCGAGCCGATGAAAAGTTAATGCTAACAGAAGGAGACTGCATACCTGATTTTCCAACCACGGATCGGGTTCCAAAAATCTTCGAAGGTTTGGGCTCA	0.483333
AC_000191_1_Bovine_adenovirus_A	22791	22911	GAAGAGACAGTGGCCTCCAACTCACTAGAAGAGAAAAGAGACAGCGCTTTAGTAGAACTGCTTAACGACTCGCCGCGGCTCGCGATTATAAAGCGCTCCACAGCGCTGACTCATTTCGCA	0.516667
AC_000191_1_Bovine_adenovirus_A	22910	23030	ATATCCCGCCATAAACATGCCGCCAAAAGTGATGAGTTGTGTCATGGAGGAAATGATTGTGAAAAAGGCCGAACCCGTGGGAGAAGAGTCGACACCTGACGGTCCAGAAGGGGGCGCGCC	0.541667
AC_000191_1_Bovine_adenovirus_A	23030	23150	AGTTGTCAGTGACGCAGAATTGGCCAAGTGGCTTGGAAGTAGCGACGCCACCCTGCTCGAAGACAGGCGAAAACTGATGATGGCCGTTGTTCTAGTAACAGCTCAGCTGGAGTGCATGAA	0.525
AC_000191_1_Bovine_adenovirus_A	23149	23269	AAAGGTTTTTTACTTCTTCTGACATGATCAGAAAGCTAGGTGAAACGCTACACTACACTTTCAGGCACGGATACGTCAAACAAGCCTGTAAAATATCAAATGTCGAACTACCAAACCTGG	0.4
AC_000191_1_Bovine_adenovirus_A	23269	23389	TATCATACATGGGCATACTTCATGAAAACAGACTAGGTCAGCACGTACTGCACAACACACTCCGCGATGAACAGAGGCGGGACTACATTAGAGACACCATCTTTCTGATGCTTTTGTACA	0.45
AC_000191_1_Bovine_adenovirus_A	23389	23509	CATGGCAGACAGCGATGGGAGTGTGGCAACAATGTCTTGAGGTCGAAAACATCAAAGAACTAAGTAAACTGCTCAGACGAAAGAGACGGGCGCTTTGGACAGGCTTTGATGAGCGAACAA	0.483333
AC_000191_1_Bovine_adenovirus_A	23509	23629	CCGCCGGCGACCTAGCCGACATAATCTTTCCGTCAAAACTGCTATCGACATTGCAAGCCGGGCTACCGGATTTTACAAGCCAGAGCATGATGCAAAATTTCCGCAGCTTCATATTAGAAA	0.483333
AC_000191_1_Bovine_adenovirus_A	23628	23748	AGGTCTGGAATATTGCCAGCATTATGCAACGCCATACCTTCAGACTTTGTGCCAATAGAATACAAAGAGTGCCCGCCTCCGCTATGGGCATACTGTTATTTGCTAAAATTGGCAAACTAC	0.441667
AC_000191_1_Bovine_adenovirus_A	23749	23869	TAATGTTCCACTCTGACGTAGCTTTTAATATGGAAGGAGAGGGGCTATTTGAGTGCTACTGTCGCTGTAACTTGTGCACCCCTCACCGCTGTCTTGCAACCAACACTGCCTTACTAAACG	0.475
AC_000191_1_Bovine_adenovirus_A	23868	23988	GAGGTGCAGGCCATTGGCAGTTTTGAGCTTCAAAGGCCCCCAAATCCTGACGGGTCTATGCCTCCCACACTGAAATTAACGGCGGGGGCTTGGACCTCGGCATATTTGAGAAAATTTGAA	0.516667
AC_000191_1_Bovine_adenovirus_A	23988	24108	CCTGCAGACTACCGTCACGATCAAATTCGATTCTATGAGGACCAATCAAAACCACCAAAATCCGAGCCATCTGCCTGCATCATCACGCAAGCCGCCATTCTCGCCCAATTACATGACATA	0.483333
AC_000191_1_Bovine_adenovirus_A	24108	24228	AAAAAAGAGCGGGAAAAATTCTTGCTTAAAAAGGGCCACGGCGTGTACCTAGACCCCAAAACAGGCGAAGAGCTCAACACGCTAGAGCCATCAGTCTCTCACAATGCCGCGAGCCGTCAG	0.516667
AC_000191_1_Bovine_adenovirus_A	24228	24348	ACCGACCAGTCTAAATTTGACAAAACCGAAGTCGCGGAAAAAAGCCGCGCCAGAACCCCCTCCTCCAACGCCAGACGAGGAAACTCTGGAGAGCATTCCAGGCGAGGACGTAGAGGAGGA	0.558333
AC_000191_1_Bovine_adenovirus_A	24348	24468	ATGGGACGATATAGACAGTTTGGTCGCGGAGGAGAGCGAGATGGAGGACGAGGAATTGGAGGATGGCGAGACATCAGTCTCGGAGCTATTAAAGAAGGATCAGCCTCCGCCGCTCCCGCC	0.566667
AC_000191_1_Bovine_adenovirus_A	24469	24589	AAAACAAGGAAGGCCCCAAAACAGCGTAGATGGGACCAAACTCCAACATCGGCCCCTGGTAAGCAGAACTCGTCGGTGGGAGGAAAATACAAGTCGTGGCGTCCCCACAAACATCACATA	0.516667
AC_000191_1_Bovine_adenovirus_A	24588	24708	AATTACGGCTCTGCTGGCAAGCGGGTATGACGTGTCCTTCGCCCGCAGATTTATGCTTTACCGCCACGGAATAAACGTTCCAAAAAATGTAATCCATTACTACAATTCCCAATGCAGGAC	0.466667
AC_000191_1_Bovine_adenovirus_A	24708	24828	AGAATCCCCAGAAGAAGTCTGGAAAGCGAACAATCCAGTCAGCCAGTACATCCGCAGAGCCGGCGACGACCCAAGAGCTGAGAGCTAAAATATTCCCAACGTTGTACGCCATATTCCAGC	0.516667
AC_000191_1_Bovine_adenovirus_A	24827	24947	CAAAGCAGAGGTGGCGGAGTATCTCTAAAGATAAAGAACCGATCCTTAAGATCCCTCACAAAAAGCTGCCTTTACCACAAGCAGGAGAGTCAGCTGCAGAGAACCTTGGAAGACGCCGAG	0.491667
AC_000191_1_Bovine_adenovirus_A	24947	25067	GCTCTACTCCAGAAGTACTGTTCCGGGCTGAGAGGCTCTGCGCCTTATATCTCAGCTCAGCATGAGTAAAGACATCCCCACCCCTTACGTATGGACTTTCCAGCCCCAATTGGGGCAGGC	0.55
AC_000191_1_Bovine_adenovirus_A	25067	25187	TGCCGGCGCGTCACAAGACTATTCGACTCGCATGAACTGGCTAAGTGCAGGTCCTTCAATGATTAACCAGGTGAACTCTGTCCGAGCCGACCGAAACAGAATCTTATTGCGTCAAGCTGC	0.516667
AC_000191_1_Bovine_adenovirus_A	25188	25308	GTATCGGAAACGCCCAGACTCGTCCGCAACCCGCCAACGTGGCCTGCCCAATACCTATTTCAGCCAATTGGCGCGCCTCAGACCTTTGAGCTTCCCAGGAATGAGTCATTGGAGGTGGCA	0.575
AC_000191_1_Bovine_adenovirus_A	25307	25427	AATGAGTAACTCGGGCATGCAATTAGCCGGGGGCGGGACGCATCGCACTAAGGATATAAAACCAGAAGACATAGTGGGACGCGGCCTAGAGCTGAACAGCGACATTCCGAGCGCTTCGTT	0.541667
AC_000191_1_Bovine_adenovirus_A	25428	25548	TTGCGTCCTGACGGAGTTTTCCAGCTTGCCGGAGGTAGCCGTTCCTCTTTCAACCCAGGACTGAGTACCTTGCTCACGGTACAACCTGCTTCAAGCCTGCCTAGGTCCGGAGGAATCGGC	0.575
AC_000191_1_Bovine_adenovirus_A	25547	25667	CGAAGTGCAATTTGTGCACGAGTTTGTGCCGTCCGTGTACTTTCAGCCTTTTTCAGGACCACCTGGAACATATCCAGACGAATTTATCTACAACTACGACATAGTCTCAGATTCCGTCGA	0.458333
AC_000191_1_Bovine_adenovirus_A	25667	25787	CGGTTATGACTGATACAGAGTCTGATCTTTCGCTGTTTGGTGTCTGCCGGCTGCACTACTCCCGCTGCCAGTCTACCAACTGCTTCTGGAAGCAGGGAATTCTGCCAACCTACCAGTGCA	0.533333
AC_000191_1_Bovine_adenovirus_A	25786	25906	ATTTTAGACGCGGACCTCCACGCCGACTGCGTGCCAGACTCCCTGCAAGCCGGCCACAGCCTGCGGCTCGAACTGCCACACCGTTTTGCCTGTTATCAAACCTCAAATCACGGATTGCCT	0.583333
AC_000191_1_Bovine_adenovirus_A	25907	26027	TCGTGTGCTCCAGCAATGTCAAGTCAAGCAGCTTCAAAGTTACATGCTCCTGTTCCAGTACTGGGATGCATCTGGCGCTCGCCGATGCTCTCTGTGATCTTGTTAACCATTCTATGGCAG	0.5
AC_000191_1_Bovine_adenovirus_A	26027	26147	ATGAAGAGCGCTAAATCGCTGCCGCACAACCACACAGCGGTAATCCCCAGGAGTGTCTGCGTGGCCAACGTTTCCTGTACAGGTGTGGTGAGTGCGACGGCGACCCTCACAGACGCCCAG	0.6
AC_000191_1_Bovine_adenovirus_A	26148	26268	CTACCGCATCAGCCGCGCGCCACCAGTGGGTATGCGTAGTATCCATCAACTCCAGCAGCGACACAACGTGTGTTTGGAACGGTTGGACATACAAAGAATTTCCGCTTGAAATTCAATTGG	0.508333
AC_000191_1_Bovine_adenovirus_A	26268	26388	ACGAACGCTTAGCCGACACCCCTGTGGACTGTGTGGAAGGAAGGCGCCGCACAACATTTGACCTAAGAGCTCTGTGTCGGTTTCGCTACACGCCTCTATATGTTTTGAAATTAGCCATAC	0.508333
AC_000191_1_Bovine_adenovirus_A	26388	26508	CAATCTATGCGACTGTGCTTACCATTGTGGGGGCGCTCATTGCGTTTCCGGCTCTGCGCTCCCCTCTCGCCATCAGCATGCTCCCAGCAGCCATGGCAGATAATGGCTACCACCACCACC	0.591667
AC_000191_1_Bovine_adenovirus_A	26507	26627	CACACCTGCGCGCCGTTGCTACTGACCATATTAATGTTAATCGCCATGCTGTGTAAGGTCACGAAGCCCACAAACAAACTTTTCATCTTAGCTCTTCTTAGTCTAGCTGTGCCAGGAAAT	0.458333
AC_000191_1_Bovine_adenovirus_A	26628	26748	GTTTGAACCAGTACAGTGTGCTAGAAGGGAGTCCATGTGAACTTAAATCTGCAACAAAACGCTACACCAAAGCCTCATGGTATCGCGACTCTGAATCTGCGCTGCTTTCTCCTTTCGCCA	0.475
AC_000191_1_Bovine_adenovirus_A	26747	26867	ACAATCAGTCAATCCTCAGTAACATACTCTTCCCCATCCTCCAGAATAATCCTAGCTTCAAACTTGTCTCTAATTTTTACTTCTGTAAAACCTTCAGACAACGGATCCTATTTTCTAAGC	0.375
AC_000191_1_Bovine_adenovirus_A	26867	26987	ATCGACTATCGCGAATTTATCAAGTATGACCTGCTTGTTAGTCCTAAAATTCAAATCAACCTAGCCATACAAACACAGCCAGGAGTTAATCACACATGCATAATTTCTGCCACTTGCAGC	0.4
AC_000191_1_Bovine_adenovirus_A	26987	27107	CCACACAGCGCCCAGTACAGGTCAGTGATCAAGTGGCAGAACCACACTTACCATTCAAAAGCGCTTTTCACAGTTTTCACTGAGCAGTTAAATAACAACATAACATGCACAGTGTCTTCT	0.441667
AC_000191_1_Bovine_adenovirus_A	27108	27228	CTCTTGAAACTAATTCCAAGTCTTTAACAGCGTCACAAATGTGTGTTTTTCACAATCCTAATGACTTCAGCCCTCTAATCATTGTAGGTGTTTTAACTCTTGTGTTCATAGCCATATGGA	0.366667
AC_000191_1_Bovine_adenovirus_A	27227	27347	ATCATCTCTATGTTTCATACTGTACGCGTCCCAATCTTTAAGTATGAACTGGTGATATAAATCAATAAACTCACGTGATTATTAGACGCAGCTTCTCCGGGTCTTCTTTTCCCCAACAAT	0.383333
AC_000191_1_Bovine_adenovirus_A	27348	27468	TATTACAGCTCCTTCGTCAAGACTGACATAACGCAACTTAAGCAGGTAAGCTAACTTTCTAAATTGCCTAAAAGGCAGCAAAACACTACCTAACGGCACTCCATTATACTTTATCTCCAT	0.391667
AC_000191_1_Bovine_adenovirus_A	27467	27587	TTGCAGTTATCCGCAATGAAGCGCTCGATTCCGTCAGATTTCGATCCAGTATATCCCTATGGAAAAAGACCTTCACTTAATATCATGCCGCCATTTTACAGCCAAGACGGTTTTCAAGAA	0.425
AC_000191_1_Bovine_adenovirus_A	27587	27707	GCACCAACCGCCACCCTCTCACTCAAAATCACAGACCCAATAACGTTTAATTCCAGCGGGGCACTTTCAGTTAAAGTGGGAGGGGGAATAACTATTAACCAAAACGGCCAATTAGAAACT	0.458333
AC_000191_1_Bovine_adenovirus_A	27707	27827	ACTAACGCGACCACAGCAGTTAACCCACCATTAGAGTATGCTAATGGGGCGATAAGCCTAAATACCGGAAACGGACTGGCAGTTGACTCAACTCAAAATCTGACAATTCTTACATCGAGC	0.458333
AC_000191_1_Bovine_adenovirus_A	27828	27948	CACTTGCCGTGTCACAATCTGGTTTAACGCTGAACACAGGTGATGGCCTAGAGGTGGATGGTGATGAAGTGAAAGTTAAGAGCGGGCAAGGTGTGAGTGTAGGCACTACTGGAGTTGGGA	0.508333
AC_000191_1_Bovine_adenovirus_A	27948	28068	TAAATGCCGCCTCATACTTTGCCTTTCCCTCAAATGTATTATCCCTCCTTACTACAGCTCCTTTAAGTGTATCCAGCGGCTCTCTTGGAGTAGAGCTAGGCAACGGATTACAAGTGTCAA	0.45
AC_000191_1_Bovine_adenovirus_A	28068	28188	ATGACCAACTGACGCTCAACACACAGCCACTATTTACATTTTCCAACGGGGCAATGGGGCTGGCAGTCGGCAACGGAATCCAAATAGAAAATAACGCTGTCGCCATTTATGCCCAACCAT	0.483333
AC_000191_1_Bovine_adenovirus_A	28187	28307	TATTTCCAATACACCAACAGAGCCCTGGGCCTTCGCCTTGGAAATGGCCTGCAGACCGAAAATAATGCAATTGCCTTATATTGTCAGCCGTACTTCCAATATACAGATAACGCACTAGCG	0.458333
AC_000191_1_Bovine_adenovirus_A	28307	28427	CTGCGGCTAGGGCAAGGACTGCAAATCTCCAACAATCAAGTAGCTTTATATGCTCAGTCTTACTTTCAATATACCAATAATGCATTGGCATTGCGCTTAGCGAACGGTTTAGGCACGTCT	0.441667
AC_000191_1_Bovine_adenovirus_A	28426	28546	TAACAATAACGTTGTTGTAAATTATGGAAAAGGCTTATTTATAAACTCAAGCGATTCAAACAAATTGCAAGTGAATATTAGATCTCCGCTAAACTACTATGGCAGTTCACACACAATTGG	0.325
AC_000191_1_Bovine_adenovirus_A	28547	28667	CTAAATACAGGAAACGGTCTAACTGTTACTAGTCTTGGCGCGCTAGGTGGCAATGTATCCGTTAATATTGGAAGCGGGCTATCTTTTAGCTCAACTGGGCAGGTGCAGGCTTCATTAGGA	0.466667
AC_000191_1_Bovine_adenovirus_A	28666	28786	AAACGGGCTCCAAATCGCTTCCAGTGCCATAGAAGTCAAACTAGGCAACGGTTTACAGTTTGACAATGGCGCCATTTCCCTATCAGGGTCATCTCCCGCCTACACAGACTACACTTTATG	0.483333
AC_000191_1_Bovine_adenovirus_A	28786	28906	GACTACTCCGGACCCCTCTCCAAACGCTACCATCAGCGCAGAATTAGATGCCAAGCTGGTGCTTAGTATTTCAAAAGCAGGAAGCACTGCTATCGGCACCATCGGTGTAGTTGGATTGAA	0.5
AC_000191_1_Bovine_adenovirus_A	28905	29025	AAGGGCCTCTATTAAGTTTGGCCGAGCAAGCCATCAATGTTGAAATTTACTTTGACACCAGCGGTAATATTATTTTTAGCACAAGCACGCTGAAGTCATACTGGGGATTTAGGTCTGGTG	0.425
AC_000191_1_Bovine_adenovirus_A	29025	29145	ATTCATATGATCCAAACTCCACACTTAATCCTCTTTATTTAATGCCAAATCAGACCGCATACCCTCCAGGGCGACAAACCATAACCCAAATAGCCTCACTTGAAGTGTACTTAGGTGGGG	0.433333
AC_000191_1_Bovine_adenovirus_A	29145	29265	ATACTACCAAACCTGTTCTTTTAGAGGTAGCTTTTAACACCGCAAGTAGTGGCTACTCCCTGAAGTTTACTTGGCGAAACTTGGCCAGCTATGCCGGACAGACCTTCGCTGTATCCCTTG	0.475
AC_000191_1_Bovine_adenovirus_A	29265	29385	GAACCTTCACATATATCACACAACAATAAATAAGTTTTAACATCTTTATTTGAGTCGTGAATTTTGTGGCATCACTCTTACAGTCATTCCACCACCACCACTCCATGCAACCTTATACAC	0.366667
AC_000191_1_Bovine_adenovirus_A	29384	29504	CAAGCCTTTCAAAATGCATTCCAGTGTTATAACAATCAGCTTTTTTATGCAATTTTACAGCATGTTCATAACATTCAAAGTCAGGGGAAGTTATAGAGACAAAGCCAGCGGGCATAGACT	0.375
AC_000191_1_Bovine_adenovirus_A	29505	29625	CAAAGATGGTTTCAGGTCTAAAAGTTTGGATGCGTGTCCACAGTGTGGTGAGGCTGATTCTCCGGAGGTTCTTTCTGGAGCAGATAGCACTTGGGGCAGCCGCAGCGGTACTTCGTCATC	0.525
AC_000191_1_Bovine_adenovirus_A	29624	29744	CCTCACTTTGCAGATCGGAGTCCCTCTCGCAATCGCTAGAGTCTCCACTCCAGGAACAAGACGAAGTTCCAGACTCGGTGTCGCTGACTCGTCCCAGATCTGACATTCTGAAGCCTCAAG	0.541667
AC_000191_1_Bovine_adenovirus_A	29745	29865	CCTTCTAGTCCACACAAGTCGGACAAAGAACACCTGGCATACCACCCAAACGGAACATCGATCGACACATTAAACTTCATTACTCTAGAACTGCCCGCAGTTAATAACATATCACTTTCC	0.441667
AC_000191_1_Bovine_adenovirus_A	29864	29984	CGCACACAAATGAGCCGTTTCCCCACTTCTAATAGGGGCCGGGTTATGTGAGCGAAAAAGACAGCGAGGAATTCGCCGCCTACCTTCCCATTCTTTCCTTTCGCTTTCGCTCATCCTAGC	0.525
AC_000191_1_Bovine_adenovirus_A	29984	30104	CCATCGCCGCTCAAATCTTAATTTATTCCTTGGCTCGCAAGCGTCATGCCCACAATCATCATATTCACAATCAGCATATTTATACATCAAGACAGGCGTGCCGGCGCGCAAAGCGATAGG	0.475
AC_000191_1_Bovine_adenovirus_A	30104	30224	GCCTTCTTCTTCCCCCCACCAAGGCAGCTCTATGGTAAATCCTGGAGAGGTGCATAGTGACAAATGACTGCTAAATGCCCAAGAAAACACTTTTAGATCTGGATTAAACAATGATGAAAG	0.433333
AC_000191_1_Bovine_adenovirus_A	30224	30344	CATCCCAACTCCATAATAGCCGTCCGGATTTCTAATCTTTACATCAAACACTATTACAGTTTTTTCTTTTGTGAGAATTACATCTTCTTCAAGACACAGATGAACCACCGTCTTGTCGCT	0.383333
AC_000191_1_Bovine_adenovirus_A	30343	30463	TGTTAAAGATTGGCCGGTGTTTGCATTTCTCCCCAACCTCGATATTAATTGGAGGCGTGCTCATTCTGAAAGAGATTTTTTTTCAATTGAAATTTTTACTACTGGCTCTCCAGGATTAGC	0.391667
AC_000191_1_Bovine_adenovirus_A	30464	30584	TAAATCACATAGTCTACCCACTCATACATTTTACACACTATATTTTTAATCAAATTTGGCTCATGGGTGATGTCTGCATACAGCCATGGAACTAAACATGAAACACTGAAATCATAACCG	0.35
AC_000191_1_Bovine_adenovirus_A	30584	30704	GGGGGTATAAACACTTCATGATCTAAGCAGAAGTCGCTCTCCCCATATGGCAGGAAAACCATTTTCTTAGGTGCCAGCAGCCACACTTCATTATCCGACTTAAGTATCGGAGCAAGTGCA	0.466667
AC_000191_1_Bovine_adenovirus_A	30704	30824	TCTGGACCGGTGTAGACAAATAACTTCAACTGCATCTGCAACACAAATGCGATTTACGCGTCAAGCGCTTAATCAAGCGTTGCTTGTTGCGCTCATACTCGCTAGGTGGCAGTGAAAGAA	0.466667
AC_000191_1_Bovine_adenovirus_A	30824	30944	TGTTACATGCACTGCCAGCAAGCAGTAACACCGTTCTAGTTCTCTCTGCACATGCTAATGCGGCCACCTGTGTCATTTCATGACAGTGTCTACAAATTATTACAAGATACACCCCGGTAT	0.45
AC_000191_1_Bovine_adenovirus_A	30944	31064	AACCTATGCAAAACACCGCCCCTTCAAACCTAAGATTACGAATTCGTGGCACATCGCCCCAGTAATTAATCTTTATAAAAATCAAATGCAAACCCCTAAACATAATACTACCCTCATATA	0.375
AC_000191_1_Bovine_adenovirus_A	31063	31183	AACAGCCTAAAGCTTAAATCTTTGTTAGTCAGTGGCCTATAAAATGGAAACCTAATATTGTATTCTGTCCCACCCACCAGCTCTTTCACAATGTCAGTAATAAAGCGCCTGCGTGACAAG	0.408333
AC_000191_1_Bovine_adenovirus_A	31183	31303	GCTTCCAAAGTGCTCCCTTCATGCAAATCATGACAACAAACAGACCATTTAAAGCCTTTATTCCTTTTGAACATTAATTCAATGTCTCCACCACATTCAACTTTTAAGCGAGTCCCCAAG	0.391667
AC_000191_1_Bovine_adenovirus_A	31302	31422	GCACAGATAATCTTTCAACAATCTATATTGCCAAGAAACAAGAATACTTTTCCATGGAATTGGAATTTCTAAATTCATAGCCAATGGCAGAGCTGACTGTGGAGAATCAACATAAGAAAT	0.341667
AC_000191_1_Bovine_adenovirus_A	31423	31543	ATTTTGTGCTGAAATTTCGACCGAGTGGACTCCGCTGTCATCTGTAATTAAAGATATTTAACATATTTTTGAGACATTGGCAGGCCATACTTCATAAGCTGCAACAGCTCTCTCTGCCTA	0.4
AC_000191_1_Bovine_adenovirus_A	31543	31663	ACTACCTCTTTTTTGCTTGGCTGTTTAGGGCCAGAGCAGCAACCCACAGCTCTTTTTAATAGGCGCCTAGTTCGTTTTGCACACACCTTGGCTTGAATTTCAGATAAATTACATGACCTG	0.441667
AC_000191_1_Bovine_adenovirus_A	31664	31784	AAATAACTATTAAAAAATTTCCATACAAACCATCCACATATACAGCCTCTCCAAAATTTAATTTACGAATTCTCTTCATGTCGCCATCTAAAATTACTCTGATGTATATAAGGTGGATCC	0.308333
AC_000191_1_Bovine_adenovirus_A	31784	31904	CACGAATGTAAACACTACCCATGTACATCAACCCCTCTGGTAAATTCTTATTCACACACCCCCTGTAAAACCAAAATAGCTGATTGTAAAATGTCCCTTTTAAAACCTCTTGAAACAGTC	0.383333
AC_000191_1_Bovine_adenovirus_A	31904	32024	CAGTAAGCACTTTACGGGAAGACAAGCACTGAAGACTGCCAGAGTTGTCACAATGGCAATGTAAATACCATCTTGATTGCAATGAAGAAAAATCAGGTTGAAGATCTTTAGAGAACACAG	0.4
AC_000191_1_Bovine_adenovirus_A	32024	32144	AACACATCTCTAGTTCAACGCCGTCACACAAATGGCGCTTCAAAAACACAAACTCATGATGACTTAATATATGCATCCATGGCACCGGCAGTTCCAAGCACATAGCAAAACAGGCAGCAG	0.45
AC_000191_1_Bovine_adenovirus_A	32145	32265	GCGCGGTGAGCGAACAAAGGCTACTGGATGACTGTCTGTTGAATTGCAACAAATTAGGCCGCTGCCTGGAACCTCAAAATGCTCCATCCTCAATCTTAAGCAGAAGCTGTCGCAGTTTAG	0.491667
AC_000191_1_Bovine_adenovirus_A	32265	32385	GTTCGACGGAACTCCAGGAGCAGAAAGCCTCAGCAACCTCTTCGGGCACTCCCTCGCCCCTAGGGCCGCAATTGATGTAATTGGCCAACACAAAACCAACGTAGTGCACTTGGCGCATTA	0.55
AC_000191_1_Bovine_adenovirus_A	32385	32505	GAGTCTGGTCTGCTTTCCTGGTGAAATGAATTTTCGCAGTTGACTGATTGGAAGAGTAAATAATTGAGATTATCTCTGATGATTTCTGCAACGCAAGCGCCTCAGTTGAAATGCTCATTG	0.408333
AC_000191_1_Bovine_adenovirus_A	32504	32624	GGGTAATAATCACGAAGAATGCGCTTCTTAAAGTGAAGACGTCTGGATGTCATTACTGCAATAATGCAACAGTGATTGTTTTACATTCTTCCAGACTCACATCCTCACCGATTAATCTAA	0.383333
AC_000191_1_Bovine_adenovirus_A	32624	32744	GGTAATCATACAAAGCCTCATGTAGGTAATCCCGCAAATCCGAAACTAAGAAGTCTTCATCACTGCCTCCATTAGTCAGCAAAGCGTCCATAGAGCTTCCAGCAAGGCAAAATAATCAAC	0.433333
AC_000191_1_Bovine_adenovirus_A	32744	32864	ATAGTTGCCTCAAGATCCGTATGATGATAGGAGCTAACGTACAGCAAGTTAGAACCAGAGAAATATAAAGAAGCTCTGGCAGTCACAAAAGCCTTTGCCATAGATGAAACAGAAGCAATG	0.408333
AC_000191_1_Bovine_adenovirus_A	32865	32985	AAGATTCTCTATTCTCCACCTGAAGGCGAGATGTAAGGCAATGGGGAATGGAAATCTGCATCATCTCCCCGTCTCTAACAGGTGGTGCCATTATACTCCAGTAGATCCAAATCCGCCTTC	0.475
AC_000191_1_Bovine_adenovirus_A	32984	33104	CCCCTCGCTCAGTGTCGTCAAGTGTATCAACCTCCTGAACCTCAGGCAATGAGATCTTTTGGATGACAAGCTGAGCTACGCGCTGGCCTGGCGAAATAAGGACGTGATGATTCCCATGGT	0.525
AC_000191_1_Bovine_adenovirus_A	33105	33225	AAAGAGCAGGACGAACACCTCTCCCCTGTAGTCGCTGTCAATCACGCCAGCGCCCACATCCAAGCCTTGAGTCACAGACAAGCCAGAGCGAGGTGCAACGCGTCCGTAGTGTCCCTCAGG	0.591667
AC_000191_1_Bovine_adenovirus_A	33225	33345	AATACGGAGCTTTAGGCCAGTAGGCACAAGAGCGCGAGATCCAGCCTGAATCTCAACGTAATGCGAAGCGCACAAATCATATCCAGCCGCACCATTAGAAGCTCTTTTAGGAGGCACAGC	0.508333
AC_000191_1_Bovine_adenovirus_A	33345	33465	CGAGTCAGACACACGCACAAAGAGCAGCTTGTCAGCCATGATGTACTTACTCTTGGCAAAGTAGACCACGGCCTACAGCAAGGAGTGTAAGTTTAGAAATGGCAGCACAGAAGGCTCAGG	0.5
AC_000191_1_Bovine_adenovirus_A	33464	33584	GAGCAGAGGCGAATGACGAGCAGAGGAGAGAAATGGCTTTATAGAGCGAAAAGGCGCGGTCTGTGACGAGGCGAAAGGGCTTCTGGCGCCTGACAGGCGTAACCGAAACCGCGTGACAAA	0.566667
AC_000191_1_Bovine_adenovirus_A	33585	33705	CACAAGACAGTGCAAAAGGGCAGTGACTCAGCGCCTCGCCCCGCCGCTCGCACGCACACGGACACTCCCCGCCCCTCCCAGAAACTCCCGCCCAGCGACCTTTGAACAATTTTCCCACGC	0.641667
AC_000191_1_Bovine_adenovirus_A	33704	33824	CCCCCTTACGCACAGCACGTCAACGTCATCACGCAAAAGTGTTCCGTATATTATTGATGATGTCAAGAGTGGCACCTCTTTACCTGCGCAGGTAATATATAGCTCACTGGGAGTGGTGCA	0.483333
AC_000191_1_Bovine_adenovirus_A	33825	33945	AGAGAAAAAAGACCGCCCATGATGGGAGACGTGGCATAGACCTTTAGACAGGTTTCGTGCGGCATCGCAGTAAAAGTGGCCATAAATTGGGAAAAATCCCTCCACGTCCGCGGGCAAAGG	0.516667
AC_000191_1_Bovine_adenovirus_A	33945	34065	GCTCCAATAAAGTGGCAAATTTACGACAGTGAAAGTCAAAGTCCAACAGCTGATACCCTAAACACCCCATCATAAATACACCTGACTCAGCGCCTCGCCCCGCCGCTCGCACGCACACGG	0.525
AC_000191_1_Bovine_adenovirus_A	34065	34185	ACACTCCCCGCCCCTCCCAGAAACTCCCGCCCAGCGACCTTTGAACAATTTTCCCACGCCCCCTTACGCACAGCACGTCAACGTCATCACGCAAAAGTGTTCCGTATATTATTGATGATG	0.533333
KC885955_1_Influenza_A_virus	0	120	ATGGAAGACTTTGTGCGACAATGCTTCAATCCAATGATCGTCGAGCTTGCGGAAAAGGCAATGAAAGAATATGGGGAAGATCCGAAAATCGAAACAAACAAATTCGCATCAATATGCACA	0.408333
KC885955_1_Influenza_A_virus	115	235	GCACACACTTAGAAGTCTGCTTCATGTACTCTGATTTCCACTTCATCGACGAACGAGGCGAATCAACTATTATAGAATCTGGCGATCCAAATGTGCTGCTGAAACACCGATTTGAAATAA	0.416667
KC885955_1_Influenza_A_virus	231	351	ATAATCGAAGGGAGAGACCGAACAATGGCCTGGACAGTGGTGAATAGTATCTGCAACACCACGGGAGTCGAAAAACCCAAATTTCTCCCGGATCTGTATGACTACAAGGAAAACCGATTC	0.466667
KC885955_1_Influenza_A_virus	347	467	ATTCATTGAAATTGGAGTGACGAGGAGGGAAGTCCACATATATTACCTAGAGAAAGCCAACAAAATAAAATCCGAGAAGACACACATCCACATTTTCTCATTCACTGGAGAAGAGATGGC	0.4
KC885955_1_Influenza_A_virus	463	583	TGGCCACCAAAGCAGATTACACTCTTGACGAAGAAAGCAGGGCAAGAATCAAAACCAGGCTGTTCACCATAAGGCAGGAAATGGCCAGCAGGGGTCTATGGGATTCCTTTCGTCAGTCTG	0.5
KC885955_1_Influenza_A_virus	579	699	TCTGAAAGAGGCGAAGAAACAATTGAAGAGAGATTTGAAATCACAGGAACCATGCGCAGGCTTGCCGACCAAAGTCTCCCACCGAACTTCTCCAGCCTTGAAAACTTTAGAGCCTATGTG	0.466667
KC885955_1_Influenza_A_virus	695	815	TGTGGATGGATTCGAACCGAACGGCTGCATTGAGGGCAAGCTTTCTCAAATGTCAAAAGAAGTGAACGCCAGAATCGAGCCATTTCTAAGGACAACACCACGCCCTCTCAGATTGCCTGA	0.491667
KC885955_1_Influenza_A_virus	811	931	CTGATGGGCCTCCCTGCTCTCAGCGGTCGAAATTCTTGCTGATGGATGCTCTGAAATTAAGCATTGAGGACCCGAGCCACGAAGGGGAGGGGATACCGCTATATGATGCGATCAAATGCA	0.525
KC885955_1_Influenza_A_virus	928	1048	GCATGAAAACGTTCTTCGGGTGGAAGGAGCCCAACATTATCAAACCACATGAGAAAGGCATAAACCCCAATTATCTCCTGACTTGGAAGCAGGTGCTAGCAGAACTTCAGGACATTGAAA	0.45
KC885955_1_Influenza_A_virus	1043	1163	TGAAAATGAAGAGAAGATTCCAAGGACAAAGAACATGAAGAAAACAAGCCAATTAAAGTGGGCACTCGGTGAGAACATGGCACCGGAGAAGGTGGACTTTGAGGATTGCAAAGATGTCAA	0.425
KC885955_1_Influenza_A_virus	1160	1280	CAACGACCTGAAACAGTACGACAGTGATGAGCCAGAGCCCAGATCACTAGCATGTTGGATCCAGAGTGAATTCAACAAGGCATGTGAATTGACTGATTCAAGCTGGGTAGAACTTGATGA	0.458333
KC885955_1_Influenza_A_virus	1276	1396	ATGAAATAGGGGAAGATGTTGCTCCAATCGAACACATTGCAAGCATGAGACGGAACTATTTCACAGCAGAGGTGTCCCACTGCAGGGCTACTGAATATATAATGAAGGGAGTGTACATAA	0.433333
KC885955_1_Influenza_A_virus	1393	1513	TAAATACAGCTTTGCTCAATGCATCTTGTGCAGCCATGGATGACTTTCAACTGATCCCAATGATAAGTAAATGCAGAACCAAAGAAGGAAGACGGAAAACAAACCTATATGGATTCATTA	0.375
KC885955_1_Influenza_A_virus	1509	1629	ATTATAAAAGGAAGGTCTCACTTGAGGAATGATACCGACGTGGTAAACTTTGTAAGTATGGAATTTTCCCTTACCGACCCAAGGTTGGAACCACATAAATGGGAAAAGTATTGTGTTCTT	0.383333
KC885955_1_Influenza_A_virus	1625	1745	TCTTGAAATAGGGGACATGCTCCTGCGAACTGCAGTAGGCCAAGTGTCTAGACCCATGTTTCTGTATGTGAGAACCAATGGGACCTCCAAGATCAAGATGAAATGGGGTATGGAAATGAG	0.466667
KC885955_1_Influenza_A_virus	1741	1861	TGAGACGCTGCCTTCTTCAATCTCTCCAACAGATTGAGAGCATGATTGAAGCTGAATCCTCCGTCAAAGAGAAAGACCTGACCAAGGAATTCTTTGAAAACAAATCTGAAACATGGCCAA	0.425
KC885955_1_Influenza_A_virus	1857	1977	CCAATTGGAGAATCACCCAAAGGAGTGGAGGAAGGTTCCATCGGGAAGGTGTGCAGAACCTTACTAGCAAAATCTGTATTCAACAGTCTATATGCATCTCCGCAACTCGAGGGGTTCTCA	0.475
KC885955_1_Influenza_A_virus	1972	2092	TCTCAGCTGAATCGAGAAAACTGCTACTCATTGTTCAGGCGCTTAGGGATAACCTGGAACCTGGAACCTTCGATCTTGAAGGGCTATATGAAGCAATCGAGGAGTGCCTGATTAATGATC	0.458333
KC885955_1_Influenza_A_virus	2089	2209	ATCCCTGGGTTTTGCTTAATGCATCTTGGTTCAACTCCTTCCTCACACATGCACTAAGATAGTTGTGGCAATGCTACTATTTGCTATCCATACTGTCCAAAAAAGTACCTTGTTTCTACT	0.4	NC_007359_1_Influenza_A_virus:2113-2233
KC885956_1_Influenza_A_virus	0	120	ATGAACACTCAAATCCTGGTATTCGCTCTGATTGCGATCATTCCAACAAATGCAGACAAAATCTGCCTCGGACATCATGCCGTGTCAAACGGAACCAAAGTAAACACATTAACTGAAAGA	0.416667
KC885956_1_Influenza_A_virus	113	233	TGAAAGAGGAGTGGAAGTCGTCAATGCAACTGAAACAGTGGAACGAACAAACATCCCCAGGATCTGCTCAAAAGGGAAAAGGACAGTTGACCTCGGTCAATGTGGACTCCTGGGGACAAT	0.483333
KC885956_1_Influenza_A_virus	227	347	GACAATCACTGGACCACCTCAATGTGACCAATTCCTAGAATTTTCAGCCGATTTAATTATTGAGAGGCGAGAAGGAAGTGATGTCTGTTATCCTGGGAAATTCGTGAATGAAGAAGCTCT	0.416667
KC885956_1_Influenza_A_virus	340	460	AAGCTCTGAGGCAAATTCTCAGAGAATCAGGCGGAATTGACAAGGAAGCAATGGGATTCACATACAGTGGAATAAGAACTAATGGAGCAACCAGTGCATGTAGGAGATCAGGATCTTCAT	0.433333
KC885956_1_Influenza_A_virus	454	574	CTTCATTCTATGCAGAAATGAAATGGCTCCTGTCAAACACAGATAATGCTGCATTCCCGCAGATGACTAAGTCATATAAAAATACAAGAAAAAGCCCAGCTCTAATAGTATGGGGGATCC	0.4
KC885956_1_Influenza_A_virus	567	687	GGGATCCATCATTCCGTATCAACTGCAGAGCAAACCAAGCTATATGGGAGTGGAAACAAACTGGTGACAGTTGGGAGTTCTAATTATCAACAATCTTTTGTACCGAGTCCAGGAGCGAGA	0.45
KC885956_1_Influenza_A_virus	681	801	GCGAGACCACAAGTTAATGGTCTATCTGGAAGAATTGACTTTCATTGGCTAATGCTAAATCCCAATGATACAGTCACTTTCAGTTTCAATGGGGCTTTCATAGCTCCAGACCGTGCAAGC	0.433333
KC885956_1_Influenza_A_virus	794	914	TGCAAGCTTCCTGAGAGGAAAATCTATGGGAATCCAGAGTGGAGTACAGGTTGATGCCAATTGTGAAGGGGACTGCTATCATAGTGGAGGGACAATAATAAGTAACTTGCCATTTCAGAA	0.433333
KC885956_1_Influenza_A_virus	908	1028	TCAGAACATAGATAGCAGGGCAGTTGGAAAATGTCCGAGATATGTTAAGCAAAGGAGTCTGCTGCTAGCAACAGGGATGAAGAATGTTCCTGAGATTCCAAAGGGAAGAGGCCTATTTGG	0.45
KC885956_1_Influenza_A_virus	1021	1141	TATTTGGTGCTATAGCGGGTTTCATTGAAAATGGATGGGAAGGCCTAATTGATGGTTGGTATGGTTTCAGACACCAGAATGCACAGGGAGAGGGAACTGCTGCAGATTACAAAAGCACTC	0.45
KC885956_1_Influenza_A_virus	1136	1256	CACTCAATCGGCAATTGATCAAATAACAGGAAAATTAAACCGGCTTATAGAAAAAACCAACCAACAATTTGAGTTGATAGACAATGAATTCAATGAGGTAGAGAAGCAAATCGGTAATGT	0.341667
KC885956_1_Influenza_A_virus	1249	1369	GTAATGTGATAAATTGGACCAGAGATTCTATAACAGAAGTGTGGTCATACAATGCTGAACTCTTGGTAGCAATGGAGAACCAGCATACAATTGATCTGGCTGATTCAGAAATGGACAAAC	0.391667
KC885956_1_Influenza_A_virus	1363	1483	ACAAACTGTACGAACGAGTGAAAAGACAGCTGAGAGAGAATGCTGAAGAAGATGGCACTGGTTGCTTTGAAATATTTCACAAGTGTGATGATGACTGTATGGCCAGTATTAGAAATAACA	0.391667
KC885956_1_Influenza_A_virus	1476	1596	AATAACACCTATGATCACAGCAAATACAGGGAAGAGGCAATGCAAAATAGAATACAGATTGACCCAGTCAAACTAAGCAGCGGCTACAAAGATGTGATACTTTGGTTTAGCTTCGGGGCA	0.416667
KC885956_1_Influenza_A_virus	1590	1710	GGGGCATCATGTTTCATACTTCTAGCCATTGTAATGGGCCTTGTCTTCATATGTGTAAAGAATGGAAACATGCGGTGCACTATTTGTATATAAGTTTGGAAAAAACACCCTTGTTTCTAC	0.383333
KC885957_1_Influenza_A_virus	0	120	ATGGCGTCTCAAGGCACCAAACGATCCTATGAACAGATGGAAACTGGTGGGGAACGCCAGAATGCTACTGAGATCAGGGCATCTGTTGGAAGAATGGTTAGCGGCATTGGGAGATTCTAC	0.5
KC885957_1_Influenza_A_virus	116	236	CTACATACAGATGTGTACAGAACTCAAACTCAGTGACAATGAAGGGAGGCTGATTCAGAACAGTATAACAATAGAGAGAATGGTACTCTCTGCATTTGATGAAAGAAGGAACAGATACCT	0.391667
KC885957_1_Influenza_A_virus	233	353	CCTGGAAGAGCACCCCAGTGCAGGAAAGGACCCTAAGAAAACTGGAGGTCCAATTTACAGGAGAAGAGACGGAAAATGGGTGAGAGAGCTGATCCTGTATGACAAAGAGGAAATCAGGAG	0.491667
KC885957_1_Influenza_A_virus	349	469	GGAGAATTTGGCGACAAGCGAACAATGGAGAGGATGCAACTGCTGGTCTTACCCATCTGATGATATGGCATTCCAACCTGAATGATGCTACCTATCAGAGAACGAGAGCTCTCGTGCGTA	0.483333
KC885957_1_Influenza_A_virus	466	586	GTACTGGAATGGATCCCCGGATGTGCTCTCTGATGCAAGGATCAACTCTCCCGAGGAGATCTGGAGCTGCAGGTGCAGCAGTGAAGGGGATAGGGACAATGGTGATGGAACTGATTCGGA	0.541667
KC885957_1_Influenza_A_virus	582	702	CGGATGATAAAACGAGGGATCAACGACCGGAATTTCTGGAGAGGCGAAAATGGAAGAAGGACAAGAATTGCATATGAGAGAATGTGCAACATCCTCAAAGGGAAATTCCAAACAGCAGCA	0.441667
KC885957_1_Influenza_A_virus	699	819	GCACAAAGGGCAATGATGGATCAAGTGCGAGAGAGCAGAAATCCTGGGAATGCTGAAATAGAAGATCTCATTTTTCTGGCAAGGTCTGCACTCATCCTGAGAGGATCAGTAGCTCATAAA	0.45
KC885957_1_Influenza_A_virus	815	935	TAAATCCTGCTTGCCTGCTTGTGTGTACGGACTTGCAGTGGCTAGTGGATATGACTTTGAGAGAGAAGGGTACTCCTTGGTTGGAATAGATCCTTTCCGTCTGCTTCAAAACAGCCAGGT	0.475
KC885957_1_Influenza_A_virus	932	1052	GGTCTTTAGTCTCATTAGACCAAATGAGAACCCAGCACATAAGAGCCAACTAGTGTGGATGGCATGCCACTCTGCAGCGTTTGAGGACCTTAGGGTCTCAAGTTTCATTAGAGGGACAAG	0.475
KC885957_1_Influenza_A_virus	1048	1168	CAAGAATGGTCCCAAGAGGACAGCTATCCACTAGAGGGGTTCAAATTGCTTCAAATGAGAACATGGAAGCAATGGACTCCAATACTCTTGAACTGAGAAGTAGATATTGGGCTATAAGAA	0.416667
KC885957_1_Influenza_A_virus	1166	1286	AACCAGAAGCGGAGGGAACACCAACCAACAGAGGGCATCTGCAGGACAGGTCAGCGTTCAACCCACTTTCTCAGTACAGAGAAACCTTCCTTTCGAAAGAGCAACCATTATGGCAGCATT	0.5
KC885957_1_Influenza_A_virus	1283	1403	ATTTACAGGAAATACTGAGGGTAGAACGTCTGACATGAGGACTGAAATCATAAGAATGATGGAAAGTGCCAGACCAGAAGATGTGTCATTCCAGGGGCGGGGAGTCTTCGAGCTCTCGGA	0.475
KC885957_1_Influenza_A_virus	1400	1520	GGACGAAAAGGCAACGAACCCGATCGTGCCTTCCTTTGACATGAATAATGAAGGATCTTATTTCTTCGGAGACAATGCAGAGGAGTATGACAATTGAAGAAAAATACCCTTGTTTCTACT	0.408333
KC885958_1_Influenza_A_virus	0	120	ATGAATCCAAATCAGAAGATTCTATGCACTTCAGCCACTGCTATCATAATAGGCGCAATCGCAGTACTCATTGGAATAGCAAACCTAGGATTGAACATAGGACTGCATCTAAAACCGGGC	0.425
KC885958_1_Influenza_A_virus	119	239	CTGCAATTGCTCACACTCACAACCTGAAACAACCAACACAAGCCAAACAATAATAAACAACTATTATAATGAAACAAACATCACCAACATCCAAATGGAAGAGAGAACAAGCAGGAATTT	0.358333
KC885958_1_Influenza_A_virus	238	358	TCAATAACTTAACTAAAGGGCTCTGTACTATAAATTCATGGCACATATATGGGAAAGACAATGCAGTAAGAATTGGAGAGAGCTCGGATGTTTTAGTCACAAGAGAACCCTATGTTTCAT	0.366667
KC885958_1_Influenza_A_virus	356	476	ATGCGACCCAGATGAATGCAGGTTCTATGCTCTCAGCCAAGGAACAACAATCAGAGGGAAACACTCAAACGGAACAATACACGATAGGTCCCAGTATCGCGCCCTGATAAGCTGGCCACT	0.5
KC885958_1_Influenza_A_virus	475	595	TATCATCACCGCCCACAGTGTACAACAGCAGGGTGGAATGCATTGGGTGGTCAAGTACTAGTTGCCATGATGGCAAATCCAGGATGTCAATATGTATATCAGGACCAAACAACAATGCAT	0.45
KC885958_1_Influenza_A_virus	593	713	ATCTGCAGTAGTATGGTACAACAGAAGGCCTGTTGCAGAAATTAACACATGGGCCCGAAACATACTAAGAACACAGGAATCTGAATGTGTATGCCACAACGGCGTATGCCCAGTAGTGTT	0.45
KC885958_1_Influenza_A_virus	713	833	CACCGATGGGTCTGCCACTGGACCTGCAGACACAAGAATATACTATTTTAAAGAGGGGAAAATATTGAAATGGGAGTCTCTGACTGGAACTGCTAAGCATATTGAAGAATGCTCATGTTA	0.416667
KC885958_1_Influenza_A_virus	831	951	TACGGGGAACGAACAGGAATTACCTGCACATGCAGGGACAATTGGCAGGGCTCAAATAGACCAGTGATTCAGATAGACCCAGTAGCAATGACACACACTAGTCAATATATATGCAGTCCT	0.458333
KC885958_1_Influenza_A_virus	950	1070	TGTTCTTACAGACAATCCCCGACCGAATGACCCAAATATAGGTAAGTGTAATGACCCTTATCCAGGTAATAATAACAATGGAGTCAAGGGATTCTCATACCTGGATGGGGCTAACACTTG	0.425
KC885958_1_Influenza_A_virus	1068	1188	TGGCTAGGGAGGACAATAAGCACAGCCTCGAGGTCTGGATACGAGATGTTAAAAGTGCCAAATGCATTGACAGATGATAGATCAAAGCCCATTCAAGGTCAGACAATTGTATTAAACGCT	0.433333
KC885958_1_Influenza_A_virus	1188	1308	GACTGGAGTGGTTACAGTGGATCTTTCATGGACTATTGGGCTGAAGGGGACTGCTATCGAGCGTGTTTTTATGTGGAGTTGATACGTGGAAGACCCAAGGAGGATAAAGTGTTGTGGACC	0.483333
KC885958_1_Influenza_A_virus	1306	1426	CCGGCGATAGTATAGTATCGATGTGTTCCAGTACAGAATTCCTGGGACAATGGAACTGGCCTGATGGGGCTAAAATAGAGTACTTCCTCTAAGATGAAGAAAAAGACCCTTGTTTATTCT	0.425
KC885959_1_Influenza_A_virus	0	120	ATGAGTCTTCTAACCGAGGTCGAAACGTACGTTCTCTCTATCATTCCATCAGGCCCCCTCAAAGCCGAGATCGCACAGAGACTTGAGGATGTTTTTGCAGGGAAGAACGCAGATCTCGAG	0.5
KC885959_1_Influenza_A_virus	110	230	AGATCTCGAGGCTCTCATGGAGTGGATAAAGACAAGACCAATCCTGTCACCTCTGACTAAGGGGATTTTAGGGTTTGTGTTCACGCTCACCGTGCCCAGTGAGCGAGGACTGCAGCGTAG	0.525
KC885959_1_Influenza_A_virus	220	340	TGCAGCGTAGACGGTTTGTCCAAAACGCCCTAAATGGGAATGGAGACCCAAACAACATGGACAAGGCGGTTAAATTATACAAGAAACTGAAGAGGGAAATGACATTTCATGGAGCAAAGG	0.441667
KC885959_1_Influenza_A_virus	330	450	GGAGCAAAGGAAGTTGCACTCAGTTACTCAACTGGTGCGCTTGCCAGCTGCATGGGTCTCATATACAACAGAATGGGGACTGTGACCGCAGAAGGGGCTCTTGGACTAGTATGTGCCACT	0.525
KC885959_1_Influenza_A_virus	441	561	TGTGCCACTTGTGAGCAGATTGCTGACGCACAACATCGGTCCCACAGGCAGATGGCGACTACTACTAACCCACTAATTAGGCATGAGAATAGAATGGTACTAGCCAGCACTACGGCTAAG	0.5
KC885959_1_Influenza_A_virus	551	671	TACGGCTAAGGCTATGGAGCAGATGGCTGGATCAAGTGAACAGGCAGCGGAAGCCATGGAAGTTGCAAGTCAGGCTAGGCAAATGGTGCAGGCTATGAGAACAGTTGGGACTCACCCTAA	0.525
KC885959_1_Influenza_A_virus	661	781	CTCACCCTAACTCCAGTACAGGTCTAAAAGATGATCTTATTGAAAATTTGCAGGCCTACCAGAACCGGATGGGAGTGCAATTGCAGCGGTTCAAGTGAGCCTCTAGTCGTTGCAGCTAAC	0.475
KC885959_1_Influenza_A_virus	771	891	TGCAGCTAACATTATTGGGATATTGCACTTGATATTGTGGATTCTTGATCGTCTTTTCTTCAAATGCATTTATCGTCGTTTTAAATACGGTTTGAAAAGAGGGCCTTCTACGGAAGGAAT	0.366667
KC885959_1_Influenza_A_virus	882	1002	GGAAGGAATGCCTGAGTCTATGAGGGAAGAATATCGGCAGGAACAGCAGAATGCTGTGGATGTTGACGATGGTCATTTTGTCAACATAGAGCTGAAGTAAAAAACTACCTTGTTTCTACT	0.425
KC885960_1_Influenza_A_virus	0	120	ATGGATTCCAATACTGTGTCAAGCTTCCAGGTAGACTGCTTTCTTTGGCATGTCCGCAAACGATTTGCAGACCAAGAAATGGGTGATGCCCCATTTCTAGACCGGCTTCGCCGAGATCAG	0.491667
KC885960_1_Influenza_A_virus	105	225	CTTCGCCGAGATCAGAAGTCCCTGAGAGGAAGAAGCAGCACTCTTGGTCTGGACATCAGAACTGCCACGCGTGAAGGAAAGCATATAGTGGAGCGGATTTTAGAGGAAGAGTCAGATGAA	0.5
KC885960_1_Influenza_A_virus	212	332	AGAGTCAGATGAAGCATTTAAAATGAGTATTGCTTCAGTGCCAGCTCCACGCTATCTAACTGACATGACTCTTGAAGAAATGTCAAGAGATTGGTTAATGCTCATTCCCAAACAGAAAAT	0.383333
KC885960_1_Influenza_A_virus	318	438	CCCAAACAGAAAATAACAGGGTCCCTATGCATTAGAATGGACCAAGCAATAGTGGACAAAAACATCACATTGAAAGCAAATTTCAGTGTGATTTTCAATCGGCTTGAAGCCCTGATACTA	0.391667
KC885960_1_Influenza_A_virus	425	545	AGCCCTGATACTACTTAGAGCTTTTACGGAAGAAGGAGCAATTGTAGGCGAAATCTCACCATTACCTTCTCTTCCAGGACATATTGACAAGGATGTCAAAAATGCAATTGAGATCCTCAT	0.408333
KC885960_1_Influenza_A_virus	531	651	ATTGAGATCCTCATCGGAGGATTTGAATGGAATGATAACACAGTTCGAGTCTCTGAAACTCTACAGAGATTCGCTTGGAGAAGCAGCGATGAGGATGGGAGATCTCCACTCTCTACAAAG	0.45
KC885960_1_Influenza_A_virus	638	758	ACTCTCTACAAAGTAGAAACGGGAAATGGAGAGAACAGTTAAGCCAGAAGTTCGAAGAAATAAGATGGTTGATTGAAGAAGTACGACATAGATTAAAAATTACGGAGAATAGCTTTGAGC	0.366667
KC885960_1_Influenza_A_virus	744	864	GAATAGCTTTGAGCAAATAACTTTTATGCAAGCCTTACAACTATTGCTTGAAGTGGAGCAAGAGATAAGAACTTTCTCGTTTCAGCTTATTTAATGATAAAAAACACCCTTGTTTCTACT	0.333333
KC885961_1_Influenza_A_virus	0	120	ATGGATGTCAATCCGACTTTACTTTTCTTGAAAGTGCCAGTGCAAAATGCTATAAGTACCACTTTCCCTTATACTGGAGACCCTCCATACAGCCATGGAACAGGAACAGGATACACCATG	0.433333
KC885961_1_Influenza_A_virus	116	236	CATGGACACAGTCAACAGAACACATAAATACTCAGAAAAAGGAAAGTGGACAACGAACACAGAGACTGGAGCACCCCAACTCAATCCAATTGATGGACCATTACCTGAGGACAACGAGCC	0.458333
KC885961_1_Influenza_A_virus	232	352	AGCCGAGTGGGTATGCACAAACGGATTGTGTATTGGAAGCAATGGCTTTCCTTGAAGAATCTCACCCAGGGATCTTTGAAAACTCGTGTCTCGAAACGATGGAAATTGTTCAGCAAACAA	0.441667
KC885961_1_Influenza_A_virus	347	467	AACAAGAGTGGATAAACTGACCCAAGGCCGCCAGACCTATGACTGGACGTTGAATAGAAATCAGCCGGCTGCTACCGCATTGGCCAACACTATAGAGGTATTCAGATCGAATGGCCTGAC	0.5
KC885961_1_Influenza_A_virus	463	583	TGACAGCCAATGAATCAGGAAGGTTGATCGATTTCCTCAAGGACGTGATGGATTCAATGGATAAGGAAGAAATGGAGATTACAACACATTTCCAGAGGAAGAGGAGAGTGAGGGACAACA	0.433333
KC885961_1_Influenza_A_virus	578	698	CAACATGACCAAGAAAATGGTCACACAGAGAACAATAGGAAAGAAAAAACAAAGACTGAACAAAAGGAGCTACCTAATAAGAGCACTGACATTGAACACAATGACAAAGGATGCTGAAAG	0.375
KC885961_1_Influenza_A_virus	695	815	AAGAGGCAAGCTGAAAAGGAGGGCAATCGCAACACCCGGGATGCAAATCAGAGGATTCGTGTATTTTGTAGAAGCACTAGCGAGGAGCATCTGTGAGAAACTTGAGCAATCTGGCCTCCC	0.5
KC885961_1_Influenza_A_virus	810	930	CTCCCTGTCGGAGGGAATGAGAAGAAAGCTAAATTGGCAAATGTTGTGAGGAAGATGATGACTAATTCACAAGATACAGAGCTCTCCTTCACAATTACTGGGGACAACACCAAATGGAAT	0.425
KC885961_1_Influenza_A_virus	926	1046	GAATGAGAATCAAAACCCCCGGATGTTTCTAGCAATGATAACATACATCACAAGAAACCAGCCAGAATGGTTTAGAAATGTCTTAAGCATTGCTCCTATAATGTTCTCAAACAAGATGGC	0.383333
KC885961_1_Influenza_A_virus	1041	1161	ATGGCGAGATTAGGAAAAGGGTACATGTTCGAAAGTAAGAGTATGAAGTTACGGACACAAGTACCAGCGGAAATGCTCGCAAATATTGACCTGAAATACTTCAACAAATCAACAAGAGAG	0.4
KC885961_1_Influenza_A_virus	1157	1277	AGAGAAAATCGAGAAAATAAGACCTCTACTGATAGATGGCACAGCCTCATTGAGTCCTGGAATGATGATGGGCATGTTCAACATGTTGAGTACAGTCTTAGGAGTTTCAATTCTGAATCT	0.4
KC885961_1_Influenza_A_virus	1272	1392	AATCTCGGGCAGAAGAAGTACACCAAAACCACATATTGGTGGGACGGACTCCAATCCTCAGATGACTTCGCCCTCATAGTGAATGCACCGAATCATGAGGGAATACAGGCAGGAGTAGAT	0.483333
KC885961_1_Influenza_A_virus	1389	1509	GATAGGTTCTATAGAACCTGCAAATTAGTTGGGATAAACATGAGCAAGAAGAAATCCTACATAAATCGGACAGGAACATTCGAATTCACAAGCTTTTTCTACCGCTATGGATTCGTAGCT	0.383333
KC885961_1_Influenza_A_virus	1504	1624	TAGCTAACTTCAGTATGGAGTTGCCCAGTTTTGGAGTGTCCGGGATTAATGAGTCAGCTGACATGAGCGTTGGTGTTACAGTAATAAAGAACAATATGATAAACAACGATCTTGGACCAG	0.416667
KC885961_1_Influenza_A_virus	1620	1740	CCAGCAACAGCCCAAATGGCCCTTCAGCTATTTATCAAAGACTACAGATACACATACCGATGTCACAGGGGTGATACGCAAATTCAAACGAGGAGAGCATTCGAGCTGAAGAAGCTGTGG	0.475
KC885961_1_Influenza_A_virus	1735	1855	TGTGGGAGCAGACCCGTTCGAAGGCAGGACTGTTGGTTTCAGATGGAGGGCCAAACCTGTACAATATCCGGAACCTCCACATTCCAGAGGTCTGCTTGAAATGGGAATTGATGGATGAAG	0.508333
KC885961_1_Influenza_A_virus	1851	1971	GAAGACTACCAAGGCAGGTTGTGTAATCCTATGAACCCGTTTGTCAGTCATAAGGAAATTGATTCAGTCAACAATGCTGTGGTGATGCCAGCTCATGGCCCAGCCAAAAGCATGGAGTAT	0.458333
KC885961_1_Influenza_A_virus	1966	2086	AGTATGATGCCGTTGCAACCACACATTCATGGATTCCTAAGAGGAATCGCTCCATTCTCAACACCAGCCAAAGGGGGATTCTTGAGGACGAACAGATGTACCAGAAGTGCTGCAACCTAT	0.475
KC885961_1_Influenza_A_virus	2082	2202	CTATTCGAAAAGTTCTTCCCCAGCAGTTCGTACAGGAGGCCAGTTGGAATTTCCAGCATGGTGGAGGCCATGGTGTCTAGGGCCCGAATTGATGCACGAATTGACTTCGAATCTGGAAGG	0.508333
KC885961_1_Influenza_A_virus	2197	2317	GAAGGATTAAGAAAGAAGAGTTCGCTGAGATCATGAAGATCTGTTCCACCATTGAAGAGCTCAGACGGCAAAAATAGTGAATTTAGCTTGTCCTTCATGAAAAAATGCCTTGTTTCTACT	0.383333
KC885962_1_Influenza_A_virus	0	120	ATGGAAAGAATAAAAGAACTAAGAGATTTGATGTCACAGTCTCGCACTCGCGAGATACTGACAAAAACAACTGTGGACCATATGGCCATAATCAAGAAATATACATCAGGAAGACAGGAG	0.391667
KC885962_1_Influenza_A_virus	115	235	AGGAGAAGAATCCTGCCCTTAGGATGAAGTGGATGATGGCAATGAAATATCCAATTACGGCAGACAAAAGGATAATGGAGATGATCCCGGAAAGAAATGAGCAAGGTCAGACCCTTTGGA	0.441667
KC885962_1_Influenza_A_virus	231	351	TGGAGCAAGACAAATGATGCTGGATCAGACAGAGTGATGGTGTCACCTCTGGCTGTGACGTGGTGGAACAGAAATGGACCAACGACAAGCACAGTCCATTATCCAAAGGTCTATAAAACC	0.475
KC885962_1_Influenza_A_virus	346	466	AAACCTATTTTGAAAAGGTCGAAAGGCTAAAACATGGAACCTTCGGCCCCGTTCACTTCAGAAACCAGGTTAAAATACGCCGCAGGGTCGACATAAACCCGGGCCATGCAGATCTTAGTG	0.475
KC885962_1_Influenza_A_virus	462	582	AGTGCTAAAGAAGCACAGGATGTCATCATGGAGGTCGTATTCCCAAACGAAGTTGGAGCCAGAATATTGACATCAGAGTCACAGTTAACGATTACCAAGGAAAAGAAGAAGGAGCTTCAG	0.433333
KC885962_1_Influenza_A_virus	577	697	TTCAGGACTGCAAAATTGCCCCTTTAATGGTGGCTTACATGTTGGAGAGAGAACTGGTTCGCAAAACAAGATTCCTACCAGTAGCTGGAGGGACAAGCAGCGTGTATATCGAGGTGTTGC	0.475
KC885962_1_Influenza_A_virus	693	813	TTGCATTTGACCCAAGGGACCTGCTGGGAGCAAATGTACACACCGGGAGGGGAAGTGAGAAATGATGATGTTGATCAGAGTTTAATTATTGCTGCTAGAAATATTGTTAGAAGAGCAACA	0.425
KC885962_1_Influenza_A_virus	808	928	CAACAGTATCAGCAGACCCGTTGGCTTCGCTTTTGGAGATGTGCCATAGTACACAGATTGGCGGGGTTAGGATGGTTGACATCCTTAGACAAAACCCAACAGAAGAACAGGCTGTGGATA	0.483333
KC885962_1_Influenza_A_virus	924	1044	GATATATGTAAGGCAGCAATGGGTCTAAGGATCAGTTCATCCTTCAGCTTTGGAGGTTTCACTTTCAAAAGGACAAGTGGGTCATCTGTCAAAAGGGAAGAAGAAGTGCTCACAGGCAAC	0.441667
KC885962_1_Influenza_A_virus	1039	1159	GCAACCTCCAAACATTGAAAATAAGAGTACATGAAGGATATGAGGAATTCACAATGGTCGGGCGAAGAGCAACAGCCATTCTAAGGAAAGCAACCAGAAGACTGATCCAACTGATAGTGA	0.425
KC885962_1_Influenza_A_virus	1155	1275	GTGAGTGGGAAAGACGAGCAATCAATCTCCGAGGCAATCATAGTGGCAATGGTATTCTCACAAGAGGATTGTATGATAAAGGCAGTGAGAGGTGATTTGAACTTTGTCAACAGAGCAAAC	0.433333
KC885962_1_Influenza_A_virus	1270	1390	CAAACCAGCGGCTAAATCCCATGCATCAACTCCTGAGGCATTTCCAAAAGGATGCAAAGGTCCTGTTTCAAAACTGGGGAATTGAACCCATTGACAATGTAATGGGGATGATCGGAATAT	0.441667
KC885962_1_Influenza_A_virus	1386	1506	ATATTGCCTGACATGACCCCCAGCACAGAGATGTCATTGAGAGGAGTGAGAGTTAGTAAAATGGGAGTAGATGAATATTCCAGCACTGAGAGAGTGGTCGTGAGTATTGATCGTTTCTTG	0.441667
KC885962_1_Influenza_A_virus	1501	1621	TCTTGAGGGTCCGAGACCAGAGGGGAAACGTACTCCTGTCTCCTGAAGAGGTTAGTGAAACACAGGGAACAGAAAAGCTGACTATAACATATTCATCGTCCATGATGTGGGAGATCAATG	0.466667
KC885962_1_Influenza_A_virus	1617	1737	AATGGTCCGGAATCAGTGCTAGTTAACACATATCAATGGATCATTAGAAATTGGGAAAATGTAAAGATTCAATGGTCCCAAGATCCTACAATGCTATACAATAAGATGGAATTTGAACCC	0.358333
KC885962_1_Influenza_A_virus	1732	1852	AACCCTTTCAATCCCTAGTGCCTAAAGCTGCCAGAGGCCAATATAGTGGGTTCGTGAGGGTTCTATTCCAACAGATGCGTGACGTACTGGGAACATTTGACACTGTCCAAATAATAAAGC	0.458333
KC885962_1_Influenza_A_virus	1848	1968	AAGCTATTACCATTTGCAGCAGCCCCGCCGGAGCAGAGTAGGATGCAGTTCTCTTCTCTAACTGTGAATGTGAGGGGTTCCGGAATGAGAATAGTTGTGAGAGGCAATTCTCCTGTGTTC	0.491667
KC885962_1_Influenza_A_virus	1963	2083	TGTTCAACTACAACAAGGCAACCAAGAGGCTTACGGTGCTTGGAAAGGATGCAGGTGCATTGATGGAAGACCCCGATGAGGGAACAGCAGGAGTGGAATCTGCGGTATTGAGGGGATTTC	0.508333
KC885962_1_Influenza_A_virus	2079	2199	TTTCTGATTCTGGGCAAAGAAAACAAAAGATATGGGCCAGCATTGAGCATCAACGAATTGAGCAATCTTGCGAAAGGAGAGAAGGCTAATGTGTTGATAGGGCAAGGAGACGTTGTGTTG	0.433333
KC885962_1_Influenza_A_virus	2194	2314	TGTTGGTGATGAAACGGAAACGGGACTCTAGCATACTTACTGACAGTCAGACAGCGACCAAAAGGATTCGGATGGCCATCAATTAATGTCGAATTGTTTAAAAACGACCTTGTTTCTACT	0.416667
KU131570_1_Human_coronavirus	0	120	CTCTTCCGATCTAATTGCGTGCGTGCAACCCGCTTCACTGATCTCTTGTTAGATCTTTTTGTAATCTAAACTTTATAAAAACATCCACTCCCTGTAATCTATGCTTGTGGGCGTAGATTT	0.4
KU131570_1_Human_coronavirus	119	239	TTTCATAGTGGTGTTTATATTCATTTCTGCTGTTAACAGCTTTCAGCCAGGGACGTGTTGTATCCTAGGCAGTGGCCCTCCCATAGGTCACAATGTCGAAGATCAACAAATACGGTCTCG	0.45
KU131570_1_Human_coronavirus	239	359	AACTACACTGGGCTCCAGAATTTCCATGGATGTTTGAGGACGCAGAGGAGAAGTTGGACAACCCTAGTAGTTCAGAGGTGGATATGATTTGCTCCACCACTGCGCAAAAGCTGGAAACAG	0.483333
KU131570_1_Human_coronavirus	358	478	GACGGAATTTGTCCTGAAAATCATGTGATGGTGGATTGTCGCCGACTTCTTAAACAAGAGTGTTGTGTGCAGTCTAGCCTAATACGTGAAATTGTTATGAATGCAAGTCCATATTATTTG	0.391667
KU131570_1_Human_coronavirus	478	598	GAGGTGCTACTTCAAGATGCTTTGCAGTCCCGTGAAGCAGTTTTGGTTACAACCCCCTTAGGTATGTCCTTAGAGGCATGCTATGTGAGAGGTTGTAATCCTAAAGGATGGACCATGGGT	0.475
KU131570_1_Human_coronavirus	597	717	TTTGTTTCGGCGTAGAAGTGTGTGTAACACTGGTCGTTGCACTGTTAATAAGCATGTGGCCTATCAGTTATATATGATTGATCCTGCGGGTGTCTGTCTTGGTGCAGGTCAGTTCGTGGG	0.466667
KU131570_1_Human_coronavirus	717	837	TTGGGTCATACCCTTAGCCTTTATGCCTGTGCAATCCCGGAAATTTATTGTTCCATGGGTTATGTACTTGCGTAAGCGTGGCGAAAAGGGTGCTTACAATAAAGATCATGGATGTGGCGG	0.458333
KU131570_1_Human_coronavirus	837	957	TTTTGGACATGTTTATGATTTTAAAGTTGAAGATGCTTATGACCAGGTGCATGATGAGCCTAAGGGTAAGTTTTCTAAGAAGGCTTATGCTTTAATTAGAGGGTATCGTGGTGTTAAACC	0.366667
KU131570_1_Human_coronavirus	957	1077	ACTTCTCTATGTAGACCAGTATGGTTGTGATTATACTGGTAGTCTTGCAGATGGCTTAGAGGCTTATGCTGATAAGACATTGCAAGAAATGAAGGCATTATTTCCTATTTGGAGTCAGGA	0.391667
KU131570_1_Human_coronavirus	1076	1196	AACTCCTTTTTGATGTAATTGTGGCATGGCATGTTGTGCGTGATCCACGTTATGTTATGAGATTGCAGAGTGCTGCTACTATACGTAGTGTTGCATATGTTGCTAATCCTACTGAAGACT	0.408333
KU131570_1_Human_coronavirus	1197	1317	GTGTGATGGTTCTGTTGTTATAAAAGAACCTGTGCATGTTTATGCAGATGACTCTATTATTTTACGTCAATATAATTTAGTTGACATTATGAGTCATTTTTATATGGAGGCAGATACAGT	0.316667
KU131570_1_Human_coronavirus	1317	1437	TGTAAATGCTTTTTATGGCGTTGCTTTGAAAGATTGTGGTTTTGTTATGCAGTTTGGTTACATTGATTGCGAACAAGACTCGTGTGATTTTAAAGGTTGGATTCCTGGTAACATGATAGA	0.358333
KU131570_1_Human_coronavirus	1437	1557	TGGTTTTGCTTGCACCACTTGTGGTCATGTTTATGAAGTAGGTGATTTGATAGCACAATCTTCAGGTGTTTTGCCTGTTAATCCTGTATTGCATACTAAGAGTGCAGCAGGTTATGGTGG	0.416667
KU131570_1_Human_coronavirus	1556	1676	GTTTTGGTTGTAAAGATTCTTTTACTCTGTATGGCCAAACTGTAGTTTATTTTGGAGGTTGTGTGTATTGGAGTCCAGCACGTAATATATGGATTCCTATATTAAAATCCTCTGTTAAGT	0.341667
KU131570_1_Human_coronavirus	1676	1796	CATATGACAGTTTGGTTTATACTGGAGTTTTAGGTTGCAAGGCTATTGTAAAGGAAACAAATCTCATTTGCAAAGCTCTGTACCTTGATTATGTTCAACACAAGTGTGGCAATTTACATC	0.358333
KU131570_1_Human_coronavirus	1795	1915	CAACGGGAGTTGCTAGGTGTTTCAGATGTGTGGCATAAACAATTGCTATTAAATAGAGGTGTTTATAAACCTCTGTTAGAGAATATTGATTATTTTAATATGCGACGCGCTAAATTTAGT	0.341667
KU131570_1_Human_coronavirus	1916	2036	TAGAAACTTTTACTGTTTGTGCAGATGGCTTTATGCCTTTTCTTTTAGATGATTTAGTTCCACGCGCATATTATTTGGCAGTAAGTGGTCAAGCATTTTGTGATTATGCAGATAAACTTT	0.341667
KU131570_1_Human_coronavirus	2035	2155	TGCCATGCTGTTGTGTCTAAGAGTAAAGAGTTACTTGATGTGGCTCTGGATTCTTTAGGTGCAGCTATACATTATTTGAATTCTAAGATTGTTGATTTGGCTCAACATTTTAGTGATTTT	0.35
KU131570_1_Human_coronavirus	2155	2275	GGAACAAGTTTCGTTTCTAAAATTGTTCATTTCTTTAAGACTTTTACTACTAGCACTGCTCTTGCATTTGCATGGGTTTTATTTCATGTTTTGCATGGTGCTTATATAGTAGTGGAGAGT	0.341667
KU131570_1_Human_coronavirus	2274	2394	TGATATATATTTTGTTAAAAACATTCCTCGTTATGCTAGTGCTGTTGCACAAGCATTTCAGAGTGTTGTTAAAGTTGTACTGGACTCTTTAAGAGTTACTTTTATTGATGGCCTTTCTTG	0.333333
KU131570_1_Human_coronavirus	2395	2515	TTTAAGATTGGACGTAGAAGAATTTGTCTTTCAGGCAGAAAAATTTATGAAGTTGAGCGTGGCTTGTTACATTCATCCCAATTGCCATTAGATGTTTATGATTTAACCATGCCTAGTCAA	0.35
KU131570_1_Human_coronavirus	2514	2634	AGTTCAGAAAGCCAAGCAAAAACCTATTTATTTAAAAGGTTCTGGTTCTGATTTTTCATTAGCGGATAGTGTAGTTGAAGTTGTTACAACTTCACTTACACCATGTGGTTATTCTGAACC	0.35
KU131570_1_Human_coronavirus	2634	2754	ACCTAAAGTTGCAGATAAAATTTGCATTGTGGATAATGTTTATATGGCCAAGGCTGGTGATAAATATTACCCTGTTGTGGTTGATGATCATGTTGGACTCTTGGATCAAGCATGGAGAGT	0.383333
KU131570_1_Human_coronavirus	2753	2873	TTCCTTGTGCTGGACGGCGTGTTACATTTAAGGAACAGCCTACAGTAAAGGAGATTATAAGTATGCCTAAGATTATTAAGGTTTTTTATGAGCTTGACAACGATTTTAATACTATTTTAA	0.333333
KU131570_1_Human_coronavirus	2873	2993	ATACTGCGTGTGGAGTGTTTGAAGTGGATGATACTGTTGATATGGAGGAATTTTATGCTGTGGTGATTGATGCCATAGAAGAGAAACTTTCTCCATGTAAGGAGCTTGAAGGTGTAGGTG	0.416667
KU131570_1_Human_coronavirus	2993	3113	CTAAAGTTAGTGCCTTTTTACAGAAATTAGAGGATAATCCCCTATTTTTATTTGATGAGGCTGGCGAAGAAGTTTTTGCTCCTAAATTGTATTGTGCCTTTACAGCTCCTGAAGATGATG	0.366667
KU131570_1_Human_coronavirus	3113	3233	ACTTTCTTGAGGAAAGTGATGTTGAAGAAGATGATGTAGAAGATGAGGAAACTGATTTAACTGTCACAAGTGCTGGACAGCCTTGTGTTGTTAGTGAACAGGAGGAATCTTTTGAAGTCT	0.391667
KU131570_1_Human_coronavirus	3232	3352	TTAGAGGACACTTTGGATGATGGTCCAAGTGTGGAGACATCTGATTCACAAGTTGAAGAAGATGTAGAAATGTCGGATTTTGTTGATCTTGAATCTGTGATTCAGGATTATGAAAATGTT	0.366667
KU131570_1_Human_coronavirus	3352	3472	TGTTTTGAGTTTTATACTACAGAGCCAGAATTTGTTAAAGTTTTGGGTCTGTATGTGCCTAAAGCAACTCGCAACAATTGCTGGTTGCGCTCAGTTTTGGCAGTGATGCAGAAATTGCCC	0.416667
KU131570_1_Human_coronavirus	3471	3591	CTGTCAATTTAAAGATAAAAATTTGCAGGATCTTTGGGTGTTATACAAGCAACAGTATAGTCAGTTGTTTGTTGATACCTTGGTTAATAAGATACCTGCTAATATTGTACTTCCACAAGG	0.333333
KU131570_1_Human_coronavirus	3591	3711	TGGTTATGTTGCTGATTTTGCATATTGGTTTTTAACCTTATGTGATTGGCAGTGTGTTGCATACTGGAAATGCATTAAATGTGATTTAGCTCTTAAGCTTAAAGGCTTGGATGCTATGTT	0.35
KU131570_1_Human_coronavirus	3711	3831	CTTTTATGGTGATGTTGTCTCACATATATGCAAGTGTGGTGAGTCTATGGTACTTATTGATGTTGATGTGCCATTTACAGCCCACTTTGCTCTTAAAGATAAGTTGTTTTGTGCATTTAT	0.358333
KU131570_1_Human_coronavirus	3831	3951	TACTAAGCGTATTGTGTATAAAGCAGCTTGTGTTGTGGATGTTAATGATAGTCATTCTATGGCTGTTGTTGATGGTAAACAAATTGATGATCATCGTATCACTAGTATTACTAGTGATAA	0.333333
KU131570_1_Human_coronavirus	3950	4070	AGTTTGATTTTATTATTGGGCATGGTATGTCATTTTCAATGACTACTTTTGAAATTGCCCAATTGTATGGTTCTTGTATAACACCTAATGTGTGTTTTGTTAAAGGTGATATAATTAAAG	0.291667
KU131570_1_Human_coronavirus	4071	4191	GTCTAAGCTTGTTAAAGCAGAAGTTGTTGTAAACCCCGCTAATGGCCATATGGCACATGATGGTGGTGTTGCAAAAGCTATTGCAGTAGCAGCTGGACAGCAGTTTGTTAAAGAGACTAC	0.441667
KU131570_1_Human_coronavirus	4190	4310	CCGATATGGTTAAGTCTAAAGGAGTTTGTGCTACTGGAGATTGTTATGTCTCTACGGGGGGCAAATTATGTAAAACTGTGCTTAATGTTGTTGGACCTGATGCGAGAACACAGGGTAAAC	0.425
KU131570_1_Human_coronavirus	4310	4430	AAAGTTATGTATTGTTAGAGCGTGTTTATAAACATCTTAATAATTATGACTGTGTTGTTACAACTTTGATCTCAGCTGGTATATTTAGTGTGCCTTCTGATGTGTCTTTAACATATCTAC	0.308333
KU131570_1_Human_coronavirus	4429	4549	CTTGGTACTGCTAAGAAACAAGTTGTTCTTGTTAGCAATAATCAAGAGGATTTTGATCTTATTTCTAAGTGTCAGATAACTGCTGTTGAGGGCACTAAGAAATTGGCAGCGCGTCTTTCT	0.383333
KU131570_1_Human_coronavirus	4549	4669	TTTAACGTTGGACGTTCCATTGTTTATGAAACAGATGCTAATAAGTTGATTTTAATCAATGACGTTGCATTTGTTTCGACATTTAATGTTTTACAGGATGTTTTATCCTTAAGACATGAT	0.3
KU131570_1_Human_coronavirus	4668	4788	TATAGCACTTGATGATGATGCACGAACCTTCGTTCAGAGCAATGTTGATGTTCTACCTGAGGGTTGGCGTGTTGTCAATAAGTTTTATCAAATTAATGGTGTTAGAACCGTTAAGTATTT	0.375
KU131570_1_Human_coronavirus	4788	4908	TGAGTGTACTGGAGGCATAGATATATGCAGCCAGGATAAAGTTTTTGGTTATGTACAGCAGGGTATTTTTAATAAGGCTACTGTTGCTCAAATTAAAGCCTTGTTTTTGGATAAAGTGGA	0.366667
KU131570_1_Human_coronavirus	4907	5027	ACATCTTGTTAACTGTTGATGGTGTTAATTTCACTAATAGGTTTGTGCCTGTTGGTGAAAGTTTTGGTAAGAGTCTAGGAAATGTGTTTTGTGATGGAGTTAATGTCACGAAGCATAAGT	0.358333
KU131570_1_Human_coronavirus	5027	5147	GTGATATAAATTATAAAGGTAAAGTCTTTTTTCAGTTTGATAATCTTTCTAGTGAAGATTTAAAGGCTGTAAGAAGTTCCTTTAATTTTGATCAGAAGGAATTGCTTGCCTATTACAACA	0.283333
KU131570_1_Human_coronavirus	5146	5266	ATGCTTGTTAATTGTTTTAAGTGGCAGGTTGTTGTTAATGGTAAGTATTTCACTTTTAAGCAAGCTAATAACAATTGTTTTGTTAATGTTTCTTGCTTAATGCTTCAGAGTTTGCATCTG	0.308333
KU131570_1_Human_coronavirus	5266	5386	ACATTTAAAATTGTTCAATGGCAAGAGGCATGGCTTGAATTTCGTGCTGGCCGCCCTGCTAGATTTGTAGCCTTGGTTTTGGCCAAAGGTGGGTTTAAATTTGGAGATCCTGCTGATTCT	0.441667
KU131570_1_Human_coronavirus	5385	5505	TAGAGATTTCTTGCGTGTTGTGTTTAGTCAAGTTGATTTGACTGGGGCAATATGTGATTTTGAAATTGCATGTAAATGTGGTGTAAAGCAGGAACAGCGTATTGGTCTGGACGCTGTTAT	0.391667
KU131570_1_Human_coronavirus	5505	5625	GCATTTTGGTACATTGAGTCGTGAGGATCTTGAGATTGGTTATACCGTGGACTGTTCTTGCGGTAAAAAGCTAATTCATTGTGTACGATTTGACGTACCATTTTTAATTTGCAGTAATAC	0.375
KU131570_1_Human_coronavirus	5624	5744	CACCTGCTAGTGTAAAATTACCTAAGGGTGTAGGAAGTGCAAATATTTTTATAGGTGATAAGGTTGGTCATTATGTTCATGTTAAGTGTGAACAATCTTATCAGCTTTATGATGCTTCTA	0.341667
KU131570_1_Human_coronavirus	5744	5864	ATGTTAAGAATGTTACAGATGTTACTGGCAAGTTGTCAGATTGTCTGTATCTTAAAAATTTGAAACAAACTTTTAAATCGGTGTTAACCACCTATTATTTGGATGATGTTAAGAAAATTG	0.291667
KU131570_1_Human_coronavirus	5863	5983	GAGTATAAACCTGACTTGTCACAATATTATTGTGACGGAGGTAAGTATTATACTCAGCGTATTATTAAAGCCCAATTTAAAACATTCGAGAAAGTAGATGGTGTGTATACTAATTTTAAA	0.308333
KU131570_1_Human_coronavirus	5983	6103	TTGATAGGACACGCCGTCTGTGACAGTCTTAATGCTAAGTTGGGTTTTGATAGCTCTAAAGAGTTTGTTGAATATAAGATTACTGAGTGGCCAACAGCTACAGGTGATGTGGTGTTGGCT	0.425
KU131570_1_Human_coronavirus	6102	6222	TAATGATGATTTGTATGTTAAGAGATATGAGAGGGGTTGTATTACTTTTGGTAAACCTGTTATATGGTTAAGCCATGAGAAAGCTTCCCTCAATTCTTTAACATATTTTAATAGACCTTC	0.316667
KU131570_1_Human_coronavirus	6222	6342	ATTGGTTGATGATAATAAATTTGATGTTTTAAAAGTGGATGATGTTGATGATAGTGGTGACAGCTCAGAGGGTGGTGCCAAAGAAACCAAAGAAATCAACATTATTAAGTTAAGTGGTGT	0.341667
KU131570_1_Human_coronavirus	6341	6461	TTAAAAAACCATTTAAGGTTGAAGATAGTGTCATTGTTAACGATGATACTAGTGAAACCAAATACGTTAAGAGTTTGTCTATTGTTGATGTGTATGATATGTGGCTTACAGGTTGTAAGT	0.316667
KU131570_1_Human_coronavirus	6461	6581	ATGTTGTTAGAACTGCTAATGCTTTGAGCAGAGCAGTTAACGTACCTACAATACGTAAGTTTATAAAATTTGGTATGACTCTTGTTAGTATACCAATTGATTTGTTAAATTTAAGAGAGA	0.308333
KU131570_1_Human_coronavirus	6580	6700	ATTAAGCCTGCTGTTAATGTGGTTAAAGCTGTGCGAAATAAAACTTCTGCATGCTTTAATTTTATTAAATGGCTTTTTGTCTTATTATTTGGCTGGATTAAAATATCCGCTGATAATAAA	0.3
KU131570_1_Human_coronavirus	6700	6820	GTAATTTACACCACAGAAATTGCATCAAAGCTTACGTGTAAGCTTGTAGCTTTAGCTTTTAAAAATGCATTTTTGACATTTAAGTGGAGTATGGTTGCTAGAGGTGCTTGCATTATAGCG	0.358333
KU131570_1_Human_coronavirus	6819	6939	GACTATATTTCTATTGTGGTTTAATTTTATATATGCCAATGTAATTTTTAGTGATTTTTATTTGCCTAAAATCGGTTTCTTGCCGACTTTTGTTGGTAAGATTGCACAGTGGATTAAGAA	0.291667
KU131570_1_Human_coronavirus	6939	7059	CACTTTTAGTCTTGTAACTATTTGTGATCTATATTCCATTCAGGATGTGGGTTTTAAGAATCAGTATTGTAATGGAAGTATTGCATGTCAGTTCTGCTTGGCAGGATTTGATATGTTAGA	0.341667
KU131570_1_Human_coronavirus	7058	7178	ATAATTATAAAGCCATTGATGTAGTACAGTATGAAGCTGATAGGAGAGCATTTGTTGATTATACAGGTGTGTTAAAGATTGTCATTGAATTGATAGTAAGTTACGCCCTGTATACGGCAT	0.341667
KU131570_1_Human_coronavirus	7178	7298	GGTTTTATCCATTGTTTGCCCTTATCAGTATTCAGATCTTGACCACTTGGCTGCCTGAGCTTTTTATGCTTAGTACATTACATTGGAGTTTTAGGTTGTTGGTGGCTTTAGCTAATATGT	0.383333
KU131570_1_Human_coronavirus	7297	7417	TTACCAGCACATGTGTTTATGAGGTTTTATATTATTATTGCCTCTTTTATTAAGCTCTTTAGCTTGTTTAAGCATGTTGCCTACGGTTGTAGTAAATCTGGTTGTTTGTTTTGTTACAAG	0.325
KU131570_1_Human_coronavirus	7417	7537	AGGAATCGTAGTCTACGTGTTAAATGTAGTACTATCGTTGGTGGCATGATACGTTATTACGATGTTATGGCTAATGGTGGCACTGGCTTTTGTTCAAAACATCAATGGAATTGCATTGAT	0.383333
KU131570_1_Human_coronavirus	7536	7656	TTGTGATTCTTATAAACCAGGTAATACTTTTATTACTGTTGAGGCCGCTCTTGATCTATCTAAGGAATTGAAACGGCCCATTCAGCCTACAGATGTTGCTTATCATACGGTTACTGATGT	0.383333
KU131570_1_Human_coronavirus	7656	7776	TAAGCAAGTCGGTTGTTCTATGCGCTTGTTCTATGATCGTGATGGACAGCGCACATATGATGATGTTAATGCTAGTTTGTTTGTGGATTATAGTAATTTGCTACATTCTAAGGTTAAGAG	0.375
KU131570_1_Human_coronavirus	7775	7895	GTGTGCCTAATATGCATGTTGTGGTAGTGGAAAATGATGCTGATAAAGCCAATTTTCTGAATGCTGCTGTATTTTATGCACAGTCTTTGTTTAGACCTATTTTAATGGTTGATAAAAATC	0.341667
KU131570_1_Human_coronavirus	7895	8015	TGATAACTACTGCTAACACTGGTACGTCTGTTACAGAAACTATGTTTGATGTTTATGTGGATACATTTTTGTCTATGTTTGATGTGGATAAAAAGAGTCTTAATGCTTTAATAGCAACTG	0.325
KU131570_1_Human_coronavirus	8014	8134	GCGCATTCTTCTATAAAACAGGGTACGCAGATTTATAAAGTTTTGGATACCTTTTTAAGCTGTGCTCGTAAAAGTTGTTCTATTGATTCAGATGTTGATACTAAGTGTTTAGCTGATTCT	0.341667
KU131570_1_Human_coronavirus	8134	8254	GTCATGTCTGCTGTATCGGCAGGTCTTGAATTGACGGATGAAAGTTGTAATAACTTGGTGCCAACATATTTGAAGAGTGACAACATTGTAGCAGCTGATTTAGGTGTTCTGATTCAAAAT	0.391667
KU131570_1_Human_coronavirus	8254	8374	TCTGCAAAGCATGTGCAGGGTAACGTTGCTAAAATAGCTGGTGTTTCCTGTATATGGTCTGTGGATGCTTTTAATCAGTTTAGTTCTGATTTCCAGCATAAATTGAAGAAAGCATGTTGT	0.383333
KU131570_1_Human_coronavirus	8374	8494	AAAACTGGTTTGAAACTGAAGCTTACTTATAATAAGCAGATGGCTAATGTCTCTGTTTTAACTACACCCTTTAGTCTTAAAGGGGGTGCAATTTTTAGTTATTTTGTTTATGTGTGTTTT	0.316667
KU131570_1_Human_coronavirus	8493	8613	TGTGTTGAGTGTGGTCTGTTTTATTGGACTGTGGTGCTTAATGCCCACTTACACAGTACACAAATCAGATTTTCAGCTTCCCGTTTATGCCAGTTATAAAGTTTTAGATAATGGTGTTAT	0.375
KU131570_1_Human_coronavirus	8613	8733	TAGAGATGTTAGCGTTGAAGATGTTTGTTTCGCTAACAAATTTGAGCAATTTGATCAATGGTATGAGTCTACATTTGGTCTAAGTTATTATAGTAACAGTATGGCTTGTCCCATTGTTGT	0.341667
KU131570_1_Human_coronavirus	8732	8852	TTGCTGTAATAGATCAGGATTTTGGCTCTACAGTGTTTAATGTCCCTACCAAAGTGTTACGATATGGTTATCATGTGTTGCACTTTATTACACATGCACTTTCTGCTGATGGAGTGCAGT	0.391667
KU131570_1_Human_coronavirus	8852	8972	GTTATACTCCACATAGTCAAATATCGTATTCTAATTTTTATGCTAGTGGCTGTGTGCTTTCCTCTGCTTGCACTATGTTTACAATGGCCGATGGTAGTCCACAACCTTATTGTTATACAG	0.383333
KU131570_1_Human_coronavirus	8971	9091	GATGGGCTTATGCAAAATGCTTCTCTGTATAGTTCATTGGTACCTCACGTGCGGTATAATCTTGCTAATGCTAAAGGTTTTATCCGTTTTCCAGAAGTGTTGCGAGAAGGGCTTGTACGT	0.425
KU131570_1_Human_coronavirus	9091	9211	ATCGTGCGTACTCGTTCTATGTCGTATTGCAGAGTTGGGTTATGTGAGGAAGCTGATGAGGGTATATGCTTTAATTTTAATGGTTCTTGGGTGCTTAATAATGATTATTATAGATCATTG	0.366667
KU131570_1_Human_coronavirus	9210	9330	GCCTGGGACCTTTTGTGGTAGAGATGTTTTTGATTTAATTTATCAGCTATTTAAAGGTTTAGCACAGCCTGTGGATTTTTTGGCATTGACTGCTAGTTCCATTGCTGGTGCTATACTCGC	0.408333
KU131570_1_Human_coronavirus	9330	9450	TGTAATTGTTGTTTTGGTGTTTTATTACCTAATAAAGCTTAAACGTGCTTTTGGTGATTACACCAGTGTTGTTTTTGTTAATGTGATTGTGTGGTGTGTAAATTTTATGATGCTTTTTGT	0.3
KU131570_1_Human_coronavirus	9449	9569	TGTTTCAAGTTTACCCCACACTTTCTTGTGTATATGCTATTTGTTATTTTTATGCCACGCTTTATTTCCCTTCGGAGATAAGTGTGATAATGCACTTACAATGGCTAGTTATGTATGGCA	0.358333
KU131570_1_Human_coronavirus	9570	9690	TATTATGCCTTTATGGTTTTGTTTGCTATATATAGCTGTTGTTGTTTCAAATCATGCTTTTTGGGTATTTTCTTACTGCAGAAGGCTTGGTAGTTCGGTTCGTAGTGATGGTACATTTGA	0.35
KU131570_1_Human_coronavirus	9689	9809	AAGAAATGGCTCTCACTACTTTTATGATTACAAAAGATTCTTATTGTAAGCTTAAGAATTCTTTGTCTGATGTTGCTTTTAATAGATATTTGAGTTTGTATAATAAATATAGGTATTACA	0.25
KU131570_1_Human_coronavirus	9809	9929	GCGGTAAAATGGACACTGCTGCATATAGGGAGGCTGCTTGCTCTCAGTTGGCTAAGGCAATGGACACATTTACCAATAATAATGGTAGTGATGTGCTTTACCAACCTCCTACAGCTTCCG	0.466667
KU131570_1_Human_coronavirus	9928	10048	GTCTCAACTTCATTCTTGCAATCTGGTATTGTGAAAATGGTAAATCCTACTTCTAAGGTAGAACCATGTGTTGTCAGTGTTACCTATGGTAATATGACATTGAATGGTTTATGGTTGGAT	0.358333
KU131570_1_Human_coronavirus	10048	10168	GACAAAGTCTACTGTCCCAGACATGTAATATGTTCAGCTTCAGATATGACTAATCCAGATTATACAAATTTGTTGTGTAGAGTAACATCAAGTGATTTTACTGTATTGTTTGATCGTCTA	0.333333
KU131570_1_Human_coronavirus	10167	10287	AAGCCTTACAGTGATGTCTTATCAAATGCAGGGTTGTATGCTTGTTCTTACAGTGACCCTGCAAAATTCTCGTACGCCAAAATATACATTTGGTGTGGTTAAACCTGGTGAGACTTTTAC	0.4
KU131570_1_Human_coronavirus	10287	10407	TGTTTTAGCTGCTTATAACGGCAAACCACAAGGAGCTTTTCATGTAACTATGCGTAGTAGTTATACCATTAAGGGTTCCTTTTTATGCGGATCTTGTGGATCTGTTGGTTATGTAATAAT	0.366667
KU131570_1_Human_coronavirus	10406	10526	TGGGTGATTGTGTTAAATTTGTTTATATGCATCAATTGGAGCTTAGTACTGGTTGTCATACTGGTACTGACTTCAATGGGGATTTTTATGGTCCTTATAAGGATGCTCAGGTTGTTCAGT	0.375
KU131570_1_Human_coronavirus	10526	10646	TGCCCATTCAGGATTATATACAATCTGTTAATTTTTTAGCATGGCTTTATGCTGCTATACTTAACAATTGTAATTGGTTTATACAAAGTGATAAGTGTTCTGTAGAAGATTTTAATGTGT	0.291667
KU131570_1_Human_coronavirus	10645	10765	TGGGCTCTGTCCAATGGATTTAGCCAAGTTAAATCTGACCTTGTTATAGATGCTTTAGCTTCTATGACTGGTGTGTCTTTGGAAACACTGTTGGCTGCTATTAAGCGTCTTAAGAATGGT	0.408333
KU131570_1_Human_coronavirus	10765	10885	TTCCAAGGACGTCAGATTATGGGTAGTTGCTCTTTTGAGGATGAATTGACACCTAGCGATGTTTATCAACAACTCGCTGGTATCAAGTTACAATCAAAACGCACTAGATTGTTTAAAGGC	0.4
KU131570_1_Human_coronavirus	10884	11004	CACTGTTTGTTGGATTATGGCTTCTACATTTTTGTTTAGTTGCATAATTACAGCATTTGTGAAATGGACTATGTTCATGTATGTAACTACTAATATGTTTAGTATTACGTTTTGTGCACT	0.308333
KU131570_1_Human_coronavirus	11004	11124	TTGTGTTATAAGTTTGGCCATGTTGTTGGTTAAGCATAAGCATCTTTATTTGACTATGTATATAACTCCTGTGCTTTTTACATTGTTGTATAACAACTATTTGGTTGTGTACAAGCATAC	0.316667
KU131570_1_Human_coronavirus	11123	11243	CATTTAGAGGCTATGTTTATGCATGGCTATCATATTATGTTCCATCAGTTGAGTACACTTATACTGATGAAGTTATTTATGGCATGTTATTGCTTGTAGGAATGGTTTTTGTTACATTAC	0.325
KU131570_1_Human_coronavirus	11243	11363	GTAGCATTAACCATGATTTGTTTTCTTTTATAATGTTTGTTGGTCATTTGATTTCTGTTTTCTCTTTGTGGTACAAGGGTTCTAACTTAGAGGAAGAAATTCTTCTTATGTTGGCTTCCC	0.333333
KU131570_1_Human_coronavirus	11362	11482	CTCTTTGGTACTTACACATGGACAACAGTTTTATCTATGGCTGTAGCAAAGGTTATTGCTAAGTGGGTTGCTGTGAATGTTTTGTATTTCACAGATATACCTCAAATTAAGATAGTGCTT	0.358333
KU131570_1_Human_coronavirus	11482	11602	TTGTGCTATTTGTTTATTGGTTATATTATTAGCTGTTATTGGGGTTTGTTTTCTTTGATGAACAGTTTGTTTAGAATGCCTTTGGGTGTTTATAATTATAAAATTTCAGTACAGGAATTA	0.275
KU131570_1_Human_coronavirus	11602	11722	AGATATATGAATGCTAATGGATTGCGCCCTCCTAAGAATAGTTTTGAAGCCCTTATGCTTAATTTTAAGCTGTTGGGTATTGGAGGTGTTCCAATCATTGAAGTATCTCAATTTCAATCA	0.358333
KU131570_1_Human_coronavirus	11723	11843	AATTGACTGATGTCAAATGTGCTAATGTCGTCTTGCTTAATTGCTTGCAACATTTGCATGTTGCTTCTAATTCTAAGTTGTGGCATTATTGTAGCACTTTGCACAATGAAATACTTGCCA	0.358333
KU131570_1_Human_coronavirus	11842	11962	ACTTCGGATCTGAGTGTTGCTTTTGAAAAGCTTGCTCAGTTATTAATTGTTTTGTTTGCTAATCCAGCTGCTGTGGATGGCAAGTGTCTGACTAGTATTGAAGAAGTTTGCGATGATTAC	0.391667
KU131570_1_Human_coronavirus	11962	12082	GCAAAGGACAATACTGTTTTGCAGGCTTTACAGAGTGAATTTGTTAATATGGCTAGCTTCGTTGAATATGAAGTTGCTAAGAAAAATCTTGATGAGGCGCGTTTTAGTGGTTCTGCTAAT	0.375
KU131570_1_Human_coronavirus	12081	12201	TCAACAGCAGTTAAAACAGCTAGAGAAAGCCTGTAATATTGCTAAATCTGCTTATGAACGCGACCGTGCTGTAGCAAAAAAGTTGGAGCGTATGGCTGATTTGGCTCTTACTAATATGTA	0.4
KU131570_1_Human_coronavirus	12201	12321	TAAAGAAGCTAGAATTAATGATAAGAAGAGTAAGGTTGTTTCTGCCTTGCAAACTATGCTTTTTAGTATGGTGCGTAAGTTAGATAATCAAGCTCTGAATTCAATATTAGATAACGCTGT	0.325
KU131570_1_Human_coronavirus	12320	12440	TGAAGGGTTGTGTACCATTGAATGCAATACCTTCATTGGCAGCAAATACTCTGAATATAATTGTACCAGATAAAAGTGTTTATGACCAGGTAGTTGATAATGTCTATGTTACCTATGCGG	0.366667
KU131570_1_Human_coronavirus	12440	12560	GTAATGTATGGCAGATTCAAACTATCCAGGATTCAGATGGTACAAATAAGCAGTTGAATGAGATATCTGATGATTGTAACTGGCCACTAGTTATTATTGCAAATCGGTGTAATGAGGTAT	0.358333
KU131570_1_Human_coronavirus	12559	12679	TCTGCTACTGTTTTGCAAAATAATGAATTAATGCCTGCTAAGTTGAAAATTCAGGTTGTTAATAGTGGTCCAGATCAGACTTGTAATACACCTACTCAATGTTACTATAATAATAGTAAC	0.316667
KU131570_1_Human_coronavirus	12679	12799	AATGGGAAGATTGTTTATGCTATACTTAGTGATGTTGATGGTCTTAAGTATACAAAAATTTTTAAAGATGATGGCAATTTTGTTGTTTTGGAGTTAGATCCTCCTTGTAAATTTACTGTT	0.291667
KU131570_1_Human_coronavirus	12798	12918	TCAAGATGCTAAAGGTCTTAAAATTAAGTACCTTTATTTTGTAAAAGGTTGTAACACACTAGCAAGAGGCTGGGTTGTTGGTACAATTTCTTCTACAGTTAGATTGCAAGCTGGAACTGC	0.366667
KU131570_1_Human_coronavirus	12918	13038	TACTGAATATGCTTCCAACTCATCTATATTGTCTTTATGTGCGTTTTCTGTAGATCCTAAGAAAACGTATTTAGATTTTATACAACAAGGAGGAACACCTATTGCCAATTGTGTTAAAAT	0.316667
KU131570_1_Human_coronavirus	13037	13157	TGTTGTGTGACCATGCTGGTACCGGTATGGCCATTACTGTTAAACCCGATGCTACCACTAGTCAGGATTCATATGGTGGTGCGTCTGTTTGTATATATTGCCGCGCACGAGTTGAACACC	0.483333
KU131570_1_Human_coronavirus	13157	13277	CAGATGTTGATGGGTTGTGCAAATTACGCGGCAAGTTTGTACAAGTGCCTGTAGGTATAAAAGATCCTGTGTCTTATGTTTTGACACATGATGTTTGTCGAGTTTGTGGATTTTGGCGGG	0.425
KU131570_1_Human_coronavirus	13276	13396	GATGGAAGTTGTTCATGTGTTAGCACTGACACTACTGTTCAATCAAAAGATACTAATTTTTTAAACGGGTTCGGGGTGCGAGTGTAGATGCCCGTCTCGTACCCTGCGCCAGTGGTTTAT	0.45
KU131570_1_Human_coronavirus	13396	13516	CTACTGATGTACAATTAAGGGCATTTGATATTTACAATGCTAGTGTTGCTGGCATTGGTTTACATTTAAAAGTTAATTGTTGCCGTTTTCAGCGTGTTGATGAGAACGGTGATAAATTAG	0.35
KU131570_1_Human_coronavirus	13515	13635	GATCAGTTCTTTGTTGTTAAGAGGACAGATCTGACTATATATAATAGAGAGATGAAATGCTATGAGCGTGTAAAAGATTGTAAGTTTGTGGCTGAACACGATTTCTTTACATTTGATGTA	0.333333
KU131570_1_Human_coronavirus	13635	13755	GAAGGTAGTCGTGTGCCACACATTGTACGCAAGGATTTAACAAAGTATACTATGTTGGATCTTTGCTATGCATTGCGACATTTTGATCGCAATGATTGCATGCTGCTTTGTGACATTCTC	0.408333
KU131570_1_Human_coronavirus	13754	13874	CTCTATATATGCTGGCTGTGAACAATCCTACTTTACTAAGAAGGATTGGTATGATTTTGTTGAAAATCCTGATATTATTAATGTGTATAAAAAGCTAGGACCTATTTTTAATAGAGCCCT	0.316667
KU131570_1_Human_coronavirus	13874	13994	AGTTAGCGCTACTGAGTTTGCGGACAAATTGGTGGAGGTAGGCTTAGTAGGCGTTTTAACACTTGATAATCAAGATTTAAATGGTAAATGGTATGATTTTGGTGACTATGTTATTGCAGC	0.383333
KU131570_1_Human_coronavirus	13993	14113	CCCCAGGATGTGGTGTTGCTATAGCAGATTCTTATTATTCTTATATCATGCCTATGCTGACCATGTGTCATGCATTGGATTGCGAATTGTATGTGAATAATGCTTATAGACTATTTGATC	0.375
KU131570_1_Human_coronavirus	14114	14234	TGTACAGTATGATTTTACTGATTACAAGCTTGAATTGTTTAATAAGTATTTTAAGCACTGGAGTATGCCATATCATCCTAACACTGTTGATTGTCAGGATGATCGGTGTATTATACATTG	0.325
KU131570_1_Human_coronavirus	14233	14353	GTGCTAATTTTAACATACTTTTTAGTATGGTTTTACCTAATACATGTTTTGGGCCTCTTGTTAGGCAAATTTTTGTGGATGGTGTGCCTTTTGTTGTTTCAATTGGCTACCATTATAAAG	0.333333
KU131570_1_Human_coronavirus	14353	14473	AACTTGGTATTGTGATGAATATGGATGTGGATACACATCGTTATCGCTTGTCTTTAAAAGACTTGCTTTTATATGCTGCTGATCCAGCTTTGCATGTAGCTTCTGCTAGTGCATTGTATG	0.383333
KU131570_1_Human_coronavirus	14473	14593	ATTTACGCACTTGCTGTTTTAGTGTTGCCGCTATAACAAGCGGTGTAAAATTTCAAACAGTTAAACCTGGTAATTTTAATCAGGATTTTTATGATTTTGTTTTAAGTAAAGGCCTGCTTA	0.325
KU131570_1_Human_coronavirus	14593	14713	AAGAGGGTAGCTCAGTTGATCTGAAGCACTTTTTCTTTACACAGGATGGTAATGCTGCTATTACTGATTATAATTATTATAAGTATAATTTGCCCACTATGGTGGATATTAAGCAGTTGT	0.341667
KU131570_1_Human_coronavirus	14712	14832	TTGTTTGTTTTGGAAGTTGTTTATAAGTATTTTGAGATTTATGATGGTGGGTGTATACCGGCATCACAAGTCATTGTTAATAATTATGATAAGAGTGCTGGTTATCCATTTAACAAATTT	0.3
KU131570_1_Human_coronavirus	14832	14952	GGAAAAGCCAGGCTCTATTATGAAGCATTATCATTTGAGGAACAGGATGAAATTTACGCTTATACTAAGCGTAATGTCCTGCCAACACTTACTCAAATGAATTTGAAATATGCTATTAGT	0.35
KU131570_1_Human_coronavirus	14952	15072	GCTAAGAATAGAGCCCGCACTGTTGCTGGCGTTTCCATACTTAGTACTATGACTGGCAGAATGTTTCATCAAAAATGTTTGAAAAGTATAGCAGCTACACGTGGTGTTCCTGTAGTTATA	0.408333
KU131570_1_Human_coronavirus	15072	15192	GGCACCACTAAATTTTATGGTGGCTGGGATGATATGTTACGCCGCCTTATTAAAGATGTTGACAATCCTGTACTTATGGGTTGGGATTATCCTAAGTGTGATCGTGCTATGCCAAACCTA	0.425
KU131570_1_Human_coronavirus	15191	15311	ACTACGCATTGTTAGTAGTTTGGTATTAGCCCGAAAACATGAGACATGTTGTTCGCAAAGCGATAGGTTTTATCGACTTGCGAATGAATGCGCACAAGTTTTGAGTGAAATTGTTATGTG	0.391667
KU131570_1_Human_coronavirus	15311	15431	TGGTGGCTGTTATTATGTTAAGCCTGGTGGCACTAGTAGTGGTGATGCAACTACTGCTTTTGCTAATTCAGTCTTTAACATATGTCAAGCTGTTTCAGCCAATGTATGTGCTTTAATGTC	0.4
KU131570_1_Human_coronavirus	15430	15550	CATGCAATGGCAATAAGATTGAAGATCTTAGTATACGTGCTCTTCAGAAGCGCTTATACTCACATGTGTATAGAAGTGATAAGGTTGATTCAACCTTTGTCACAGAATATTATGAATTTT	0.341667
KU131570_1_Human_coronavirus	15550	15670	TAAATAAGCATTTTAGTATGATGATTTTGAGTGATGATGGGGTTGTGTGTTATAATTCTGATTATGCGTCCAAAGGGTATATTGCTAATATAAGTGCCTTTCAACAGGTATTATATTATC	0.308333
KU131570_1_Human_coronavirus	15669	15789	CAAAATAACGTTTTTATGTCAGAATCCAAATGTTGGGTTGAACATGACATAAATAATGGACCTCATGAATTTTGTTCACAACACACAATGCTTGTAAAGATGGATGGTGACGATGTCTAC	0.35
KU131570_1_Human_coronavirus	15789	15909	CTTCCATATCCTAATCCTAGTCGTATATTAGGAGCTGGATGTTTTGTAGATGATTTGTTAAAGACTGATAGTGTTCTTTTAATAGAACGATTTGTAAGTCTTGCAATAGATGCTTATCCA	0.333333
KU131570_1_Human_coronavirus	15908	16028	ACTTGTGTATCATGAAAATGAAGAATACCAAAAGGTTTTTCGTGTTTATTTGGCGTATATAAAGAAGTTGTACAATGACCTGGGTAATCAGATCTTGGATAGCTACAGTGTTATTTTAAG	0.325
KU131570_1_Human_coronavirus	16028	16148	TACTTGTGATGGACAAAAGTTCACTGATGAGTCCTTTTACAAGAACATGTATTTAAGAAGTGCAGTCATGCAGAGTGTTGGAGCTTGCGTGGTCTGCTCTTCTCAAACATCATTACGTTG	0.408333
KU131570_1_Human_coronavirus	16147	16267	GTGGCAGTTGCATCAGAAAGCCTCTTCTTTGCTGCAAGTGTTGTTATGATCATGTTATGGCGACTGATCATAAATATGTCTTGAGTGTTTCACCATATGTGTGTAATGCACCAGGATGTG	0.416667
KU131570_1_Human_coronavirus	16267	16387	ATGTAAATGATGTTACCAAATTGTATCTAGGTGGTATGTCATATTATTGTGAAGACCATAAGCCACAATATTCATTCAAGTTGGTAATGAATGGTCTAGTTTTTGGTCTATATAAACAAT	0.3
KU131570_1_Human_coronavirus	16387	16507	CTTGTACAGGATCTCCGTACATAGACGATTTTAATCGTATAGCTAGTTGTAAATGGACCGATGTGGATGATTACATACTAGCTAATGAATGTACAGAGCGCTTGAAATTGTTTGCTGCAG	0.391667
KU131570_1_Human_coronavirus	16507	16627	AAACGCAAAAGGCAACCGAGGAAGCCTTTAAGCAGAGTTATGCATCAGCAACAATACAAGAGATTGTTAGTGAGCGCGAATTGATTCTCTCTTGGGAGATTGGAAAAGTTAAGCCACCAC	0.433333
KU131570_1_Human_coronavirus	16626	16746	CTTAATAAAAATTATGTTTTTACTGGCTACCATTTTACTAAAAACGGTAAGACAGTTTTAGGTGAGTATGTTTTTGATAAGAGTGAGTTGACTAATGGTGTGTATTATCGCGCCACAACC	0.333333
KU131570_1_Human_coronavirus	16746	16866	ACTTATAAGCTATCTGTAGGAGATGTTTTTGTTTTAACCTCTCATTCAGTAGCTAATTTAAGTGCTCCTACGCTTGTTCCGCAGGAGAATTATAGTAGTATTAGATTTGCTAGTGTTTAT	0.341667
KU131570_1_Human_coronavirus	16865	16985	TAGTGTGCTTGAGACGTTTCAGAACAATGTTGTTAATTATCAACACATTGGTATGAAACGTTACTGTACCGTGCAAGGACCTCCTGGTACAGGGAAGTCACATCTTGCTATTGGTCTTGC	0.425
KU131570_1_Human_coronavirus	16985	17105	TGTATTTTATTGTACAGCACGTGTTGTATACACAGCGGCCAGCCATGCAGCAGTTGACGCATTGTGTGAAAAAGCATATAAATTTTTGAATATAAATGATTGCACTCGTATTATTCCGGC	0.383333
KU131570_1_Human_coronavirus	17104	17224	CCAAAGTCAGGGTAGAGTGCTATGATAAGTTTAAAATTAATGACACCACTCGTAAGTATGTGTTTACTACCATAAATGCATTACCTGAGATGGTGACTGATATAGTTGTTGTAGATGAAG	0.358333
KU131570_1_Human_coronavirus	17224	17344	TTAGCATGCTTACCAATTATGAGCTTTCTGTTATTAATGCTCGTATTCGTGCTAAGCATTATGTTTATATTGGTGATCCTGCTCAATTGCCAGCACCACGTGTGTTATTGAGCAAGGGTA	0.391667
KU131570_1_Human_coronavirus	17343	17463	ACACTTGAACCTAAATATTTTAACACTGTTACTAAGCTCATGTGTTGCTTAGGGCCAGACATTTTTCTTGGTACATGTTATAGATGTCCTAAGGAAATCGTTGATACAGTGTCCGCCTTG	0.383333
KU131570_1_Human_coronavirus	17463	17583	GTTTATGAAAATAAGCTTAAGGCTAAGAATGAGAGTAGTTCATTGTGTTTTAAGGTCTATTATAAGGGCGTTACAACACATGAAAGTTCTAGTGCTGTAAATATGCAGCAGATTTATTTG	0.325
KU131570_1_Human_coronavirus	17582	17702	GATTAATAAGTTTTTGAAGGCTAACCCTTTGTGGCATAAAGCTGTTTTTATTAGCCCATATAATAGTCAGAACTTTGCAGCTAAGCGTGTTTTGGGTTTACAAACCCAAACCGTGGATTC	0.375
KU131570_1_Human_coronavirus	17702	17822	TGCTCAAGGTTCTGAATACGATTATGTTATATATTCACAGACTGCAGAAACAGCGCATTCTGTAAATGTTAATCGCTTCAATGTTGCTATTACTCGAGCCAAGAAAGGTATTCTTTGTGT	0.366667
KU131570_1_Human_coronavirus	17822	17942	TATGAGTAATATGCAGTTGTTTGAAGCATTACAGTTTACTACATTGACCTTAGATAAAGTGCCACAGGCCGTTGAAACTAAAGTTCAATGTAGTACTAATTTATTTAAAGATTGTAGCAA	0.316667
KU131570_1_Human_coronavirus	17942	18062	GAGTTATAGCGGTTATCACCCAGCTCATGCTCCTTCATTTTTGGCAGTAGATGACAAATATAAGGCAACTGGCGATTTAGCCGTGTGTCTTGGCATTGGTGATTCTGCTGTTACATATTC	0.433333
KU131570_1_Human_coronavirus	18061	18181	CAAGATTAATATCACTCATGGGTTTTAAATTGGATGTTACCCTTGATGGGTATTGTAAGCTTTTTATAACTAAAGAAGAAGCTGTTAAACGCGTGCGTGCCTGGGTTGGCTTTGATGCTG	0.391667	NC_006213_1_Human_coronavirus_OC43_strain_ATCC_VR_759:18059-18179
KU131570_1_Human_coronavirus	18181	18301	AAGGTGCTCATGCCACGCTTGATAGTATTGGGACAAATTTCCCACTCCAATTAGGATTTTCCACAGGAATTGATTTTGTTGTGGAAGCCACTGGTTTGTTTGCTGATAGAGATGGTTACA	0.416667
KU131570_1_Human_coronavirus	18301	18421	GCTTTAAAAAGGCTGTGGCGAAAGCTCCTCCTGGTGAACAATTTAAGCACCTCATCCCTTTGATGACGAGAGGTCATCGCTGGGATGTTGTTAGACCTAGAATAGTACAAATGTTTGCAG	0.45	NC_006213_1_Human_coronavirus_OC43_strain_ATCC_VR_759:18299-18419
KU131570_1_Human_coronavirus	18421	18541	ATCATTTAATTGATCTGTCTGATTGTGTTGTGCTAGTTACATGGGCAGCCAACTTTGAGCTCACTTGCCTCCGCTACTTTGCAAAAGTAGGTCGTGAGATTTCTTGTAATGTATGCACTA	0.408333
KU131570_1_Human_coronavirus	18540	18660	AAACGTGCTACAGTTTATAATTCTAGAACTGGTTACTATGGTTGTTGGCGCCATAGTGTTACATGTGATTACTTGTATAATCCACTTATTGTTGATATTCAACAGTGGGGATATATTGGT	0.35
KU131570_1_Human_coronavirus	18660	18780	TCTTTATCAAGTAATCATGATTTATATTGTAGTGTCCATAAAGGAGCACATGTTGCTTCCTCTGATGCTATAATGACACGGTGTTTGGCCGTTTATGATTGCTTTTGCAATAATATTAAT	0.333333	NC_006213_1_Human_coronavirus_OC43_strain_ATCC_VR_759:18658-18778
KU131570_1_Human_coronavirus	18779	18899	TTGGAATGTGGAGTATCCCATCATTTCAAATGAGTTAAGTATTAATACCTCTTGTAGAGTCTTGCAGCGTGTGATTCTTAAAGCTGCCATGCTCTGCAACAGATATACTTTGTGTTATGA	0.375
KU131570_1_Human_coronavirus	18899	19019	TATTGGCAACCCAAAAGGGATTGCCTGTGTTAAAGATTTTGATTTTAAGTTCTATGATGCCCAACCAATTGTTAAGTCTGTTAAGACTCTTTTGTATTCTTTTGAGGCACATAAGGACTC	0.358333
KU131570_1_Human_coronavirus	19018	19138	CTTTTAAAGACGGTTTGTGTATGTTTTGGAACTGTAATGTGGATAAGTATCCACCGAATGCAGTTGTATGTAGATTTGACACTAGAGTGTTGAATAATTTAAATCTTCCTGGCTGTAATG	0.35	NC_006213_1_Human_coronavirus_OC43_strain_ATCC_VR_759:19016-19136
KU131570_1_Human_coronavirus	19138	19258	GAGGTAGTTTGTATGTTAATAAACATGCATTCCACACTAAACCCTTTGCTAGGGCAGCCTTTGAGCATTTGAAGCCTATGCCATTCTTTTATTATTCAGATACGCCTTGTGTGTATATGG	0.391667
KU131570_1_Human_coronavirus	19257	19377	GATGGTATGGATGCTAAGCAGGTTGATTATGTACCTTTGAAATCTGCCACGTGCATCACAAGATGCAATTTAGGTGGTGCAGTTTGTTTAAAACATGCTGAAGAGTATCGTGAGTACTTA	0.4
KU131570_1_Human_coronavirus	19377	19497	GAGTCTTACAATACAGCTACTACAGCAGGTTTTACTTTTTGGGTCTATAAGACATTTGATTTTTATAATTTGTGGAATACGTTCACCAAGCTACAAAGCTTGGAGAATGTTGTATATAAT	0.325	NC_006213_1_Human_coronavirus_OC43_strain_ATCC_VR_759:19375-19495
KU131570_1_Human_coronavirus	19496	19616	TTTAGTCAAGACTGGTCATTATACAGGACAGGCTGGTGAAATGCCTTGTGCCATTATAAATGATAAAGTTGTGACTAAGATCGATAAGGAGGATGTTGTTATTTTTATTAATAATACAAC	0.333333
KU131570_1_Human_coronavirus	19616	19736	ATACCCTACTAATGTGGCCGTTGAATTATTTGCCAAGCGCAGTGTTCGACACCACCCAGAGCTTAAGCTCTTTAGAAATTTAAATATAGACGTGTGTTGGAAGCACGTCATTTGGGATTA	0.416667	NC_006213_1_Human_coronavirus_OC43_strain_ATCC_VR_759:19614-19734
KU131570_1_Human_coronavirus	19736	19856	TGCTAGAGAAAGTATATTTTGCAGTAATACCTATGGTGTCTGCATGTATACAGATTTAAAGTTCATTGATAAATTGAATGTCCTTTTTGATGGTCGTGATAATGGTGCTCTTGAAGCTTT	0.333333
KU131570_1_Human_coronavirus	19856	19976	TAAACGTTCTAATAATGGCGTTTACATTTCCACGACAAAAGTTAAGAGTCTTTCGATGATAAGAGGTCCACCGCGTGCTGAATTAAATGGCGTTGTGGTGGACAAGGTTGGAGACACTGA	0.425
KU131570_1_Human_coronavirus	19975	20095	ATTGTGTGTTTTATTTTGCTGTGCGTAAAGAAGGTGAGGATGTCATCTTCAGCCAATTCGACAGCCTGGGAGTCAGCTCTAACCAGAGCCCACAAGGTAATCTGGGGAGTAATGGTAAAC	0.458333
KU131570_1_Human_coronavirus	20096	20216	CGGTAATGTCGGTGGTAATGATGCTCTGTCAATCTCTACTATCTTTACACAAAGCCGTGTTATTAGCTCTTTTACATGTCGTACTGATATGGAAAAAGATTTTATAGCTTTATATCAAGA	0.35
KU131570_1_Human_coronavirus	20215	20335	ATGTGTTTATTCAGAAGTATGGTTTGGAGGACTATGCCTTTGAACACATTGTTTATGGTAACTTCAACCAGAAGATTATTGGTGGTTTGCACTTGTTAATAGGCTTGTACCGAAGACAGC	0.383333
KU131570_1_Human_coronavirus	20335	20455	AAACTTCCAATCTGGTTGTTCAGGAGTTTGTTTCATATGACTCCAGCATACACTCTTATTTTATCACTGACGAGAAGAGTGGTGGTAGTAAGAGTGTTTGCACTGTTATAGATATTTTGT	0.366667
KU131570_1_Human_coronavirus	20454	20574	TTGGATGATTTTGTGGCTCTTGTTAAGTCACTTAATCTTAATTGTGTGAGTAAGGTTGTTAATGTTAATGTTGATTTTAAAGATTTTCAGTTTATGCTTTGGTGTAACGATGATAAAGTT	0.291667
KU131570_1_Human_coronavirus	20574	20694	ATGACTTTCTATCCTCGTTTGCAAGCTGCATCTGACTGGAAGCCTGGTTATTCTATGCCTGTATTATATAAGTATTTGAATTCTCCAATGGAAAGAGTTAGTCTCTGGAATTATGGGAAG	0.383333
KU131570_1_Human_coronavirus	20693	20813	GCCAGTTACTTTGCCTACAGGCTGTATGATGAATGTTGCTAAGTATACTCAGTTATGTCAATATCTGAATACTACAACATTAGCTGTACCTGTTAATATGCGAGTTTTGCATTTAGGTGC	0.375
KU131570_1_Human_coronavirus	20813	20933	AGGTTCAGAAAAAGGAGTAGCACCGGGTTCTGCAGTTCTTAGGCAGTGGTTGCCTGCTGGTACTATTCTTGTAGATAATGATTTATACCCATTTGTTAGTGACAGTGTCGCTACATATTT	0.416667
KU131570_1_Human_coronavirus	20932	21052	TTGGGGATTGTATAACTTTACCCTTTGATTGTCAATGGGATTTGATAATTTCTGATATGTATGACCCTATTACTAAGAACATAGGGGAGTACAATGTGAGTAAAGACGGTTTCTTTACAT	0.341667
KU131570_1_Human_coronavirus	21052	21172	ATATTTGTCATATGATTCGAGACAAGTTAGCTCTGGGTGGCAGTGTTGCTATAAAAATAACAGAGTTTTCTTGGAATGCAGAATTATATAAGTTAATGGGGTATTTTGCATTTTGGACTG	0.341667
KU131570_1_Human_coronavirus	21171	21291	GTGTTTTGCACAAATGCAAATGCTTCTTCTAGTGAAGGATTTTTAATTGGCATAAATTATTTGTGTAAGCCCAAGGTTGAGATAGATGGAAATGTTATGCATGCCAATTATTTGTTTTGG	0.333333
KU131570_1_Human_coronavirus	21291	21411	AGAAATTCCACAGTTTGGAACGGGGGTGCTTATAGCCTGTTTGATATGGCTAAATTCCCGCTTAAGTTGGCTGGTACTGCCGTAATAAATTTAAGAGCAGACCAGATTAATGATATGGTT	0.408333
KU131570_1_Human_coronavirus	21410	21530	TTATTCCCTTCTTGAAAAGGGTAAACTACTTATTAGAGATACAAATAAAGAAGTTTTTGTTGGTGACAGTTTGGTTAATGTAATCTAAACTTTAAAAATGGCTGTCGCTTATGCAGACAA	0.308333
KU131570_1_Human_coronavirus	21530	21650	GCCTAATCATTTTATCAATTTTCCACTTACCCAGTTTCAGGGTTTTGTGTTAAATTATAAAGGTTTACAATTTCAAATTCTCGATGAAGGAGTGGATTGTAAAATACAAACAGCTCCACA	0.325
KU131570_1_Human_coronavirus	21650	21770	CATTAGTCTTACTATGCTGGATATACAGCCTGAAGACTATAAAAGTGTTGATGTCGCTATTCAAGAAGTTATTGATGATATGCATTGGGGTGATGGTTTTCAGATTAAATTTGAGAATCC	0.35
KU131570_1_Human_coronavirus	21770	21890	TCACATCCTAGGAAGATGCATAGTTTTAGATGTTAAAGGTTTAGAAGAATTGCATGACGATTTAGTTAATTACATTCGTGATAAAGGTTGTGTTGTTGACCAATCCAGGAAATGGATTGG	0.35
KU131570_1_Human_coronavirus	21889	22009	GCCATTGCACCATAGCTCAACTCACGGATGCAGCACTGTCCATTAAGGAAAATGTTGATTTTATAAACAGCATGCAATTCAATTATAAAATCACCATCAACCCTTCATCACCGGCTAGAC	0.408333
KU131570_1_Human_coronavirus	22009	22129	TTGAAATAGTTAAGCTCGGTGCTGAAAAGGAAGATGGTTTTTATGAAACCATAGTTAGTCACTGGATGGGAATTCGTTTTGAATATACATCACCCACTGATAAGCTAGCTATGATTATGG	0.366667
KU131570_1_Human_coronavirus	22129	22249	GTTATTGTTGTTTAGATGTGGTACGTAAAGAGCTAGAAGAAGGCGATCTTCCTGAGAATGATGATGATGCTTGGTTTAAGCTATCGTACCATTATGAAAACAATTCTTGGTTCTTCCGAC	0.383333
KU131570_1_Human_coronavirus	22250	22370	TGTCTACAGGAAAAGTTTTCATTTCCGTAAGGCTTGTCAAAATTTAGATTGTAATTGTTTGGGGTTTTATGAATCTTCAGTTGAAGAATATTAAACTCAGTGAAAATGTTTTTGCTTCCT	0.308333
KU131570_1_Human_coronavirus	22369	22489	TAGATTTATTCTAGTTAGCTGCATAATTGGTAGCTTAGGTTTTCATAACCCTCCTACCAATGTTGTTTCGCATGTAAATGGAGATTGGTTTTTATTTGGTGACAGTCGTTCAGATTGTAA	0.35
KU131570_1_Human_coronavirus	22489	22609	TCATATTGTTAATATCAACCCCCATAATTATTCTTATATGGACCTTAATCCCGCTCTATGTGATTCTGGTAAAATATCATCTAAAGCTGACAACTCCATTTTCAGGAGTTTTCACTTTAC	0.333333
KU131570_1_Human_coronavirus	22608	22728	CCGATTTTTATAATTACACAGGCGAAGGTCAACAAATTATTTTTTATGAGGGTGTTAATTTTACGCCTTATCATGCCTTTAAATGCAACCGTTCTGGTAGTAATGATATTTGGATGCAGA	0.341667
KU131570_1_Human_coronavirus	22728	22848	ATAAAGGCTTGTTTTATACTCAGGTTTATAAGAATATGGCTGTGTATCGCAGCCTTACTTTTGTTAATGTACCATATGTTTATAATGGCTCCGCACAAGCTACAGCTTTTTGTAAATCTG	0.35
KU131570_1_Human_coronavirus	22848	22968	GTAGTTTAGTCCTTAATAACCCTGTTTATATAGCTCCTCAAGCTAACTCTGGGATTATTACTAAGGTTGAAGCTGATTTTTATTTGTCAGGTTGTGACGAGTATATCGTACCACTTTGTA	0.358333
KU131570_1_Human_coronavirus	22968	23088	TTTTTAACGGCAAGTTTTTGTCGAATACAAAGTATTATGATCATAGTCAATATTATTTTAATAAAGACACTGGTGTTATTTATGGTCTCAATTCTACAGAAACCATTACCACTGGTTTTG	0.291667
KU131570_1_Human_coronavirus	23087	23207	GATCTTAATTGTCATTATTTAGTTTTACCCTCTGGTAATTATTTATCCATTTCAAATGAGCTATTGTTAACTGTTCCTACGAAAGCAATCTGTTTTAATAAGCGTAAGGATTTTACGCCT	0.308333
KU131570_1_Human_coronavirus	23207	23327	GTACAGGTTGTTGATTCGCGGTGGAACAATGCCAGGCAGTCTGATAACATGACGGCGGTTGCTTGTCAACCTCCGTACTGTTATTTTCGTAATTCTACTACCAACTATGTTGGTGTTTAT	0.441667
KU131570_1_Human_coronavirus	23326	23446	TGATATTAATCATGGAGATGCTGGTTTCACTAGCATACTCAGTGGTTTGTTATATAATTCATCTTGTTTTTCGCAGCAAGGTGTTTTTAGGTATGATAATATTAGCAGTGTCTGGCCTCT	0.358333
KU131570_1_Human_coronavirus	23446	23566	CTACCCCTATGGCAGATGTCCCACTGCTGCTGATATTAATATCCCTGATTTACCCATTTGTGTGTATGATCCGTTACCAGTTATTTTGCTTGGCATTCTTTTGGGCGTTGCGATTGTAAT	0.425
KU131570_1_Human_coronavirus	23565	23685	TTATTGTAGTTTTGTTTTTACATTTTATGGTGGATAATGTTACTAGGCTGCATGATGCTTAGACCATAATCTAAACATGTTTTTGATACTTTTAATTTCCTTACCAACGGCTTTTGCTGT	0.308333
KU131570_1_Human_coronavirus	23685	23805	TATAGGAGATTTAAAGTGTCCTTTAGATAGTCGTACAGGTAGCCTTAATAATGTAGACACCGGTCCTCCTTCTATAAGTACTGCTACTGTTGATGTTACTAATGGTTTGGGTACTTATTA	0.366667
KU131570_1_Human_coronavirus	23804	23924	ATGTTTTAGATCGTGTGTATTTAAATACTACGTTGTTTCTTAATGGTTATTACCCTACTTCAGGTTCCACATATCGTAATATGGCACTGAAGGGAACTGACAAATTGAGTACACTATGGT	0.35
KU131570_1_Human_coronavirus	23925	24045	TAAACCACCATTTCTTTCTGATTTTATTAATGGTATTTTTGCTAAGGTCAAAAATACCAAGGTTTTTAAAGAAGGTGTAATGTATAGTGAGTTCCCTGCTATAACTATAGGTAGTACTTT	0.3
KU131570_1_Human_coronavirus	24044	24164	TTGTAAATACATCCTATAGTGTGGTAGTACAACCACGTACAATTAATTATGGTGTTAATAAATTACAAGGTCTTTTAGAGGTCTCTGTTTGCCAGTATAATATGTGTGAGTACCCACAAA	0.333333
KU131570_1_Human_coronavirus	24164	24284	CGATTTGTCATCCTAAACTGGGTAATCACTTCAAAGAACTATGGCATATGGATACAGGTGTTGTTTCCTGTTTATATAAGCGTAATTTCACATATGATGTGAATGCTACTTATTTGTATT	0.333333
KU131570_1_Human_coronavirus	24283	24403	TTTCATTTTTATCAAGAAGGTGGTACTTTTTATGCATATTTTACAGACACTGGTGTTGTTACTAAGTTTTTGTTTAATGTTTATTTAGGCATGGCACTTTCACACTACTATGTCATGCCT	0.316667
KU131570_1_Human_coronavirus	24403	24523	CTGACTTGTATTAGTAGGCGTAATATTGGTTTTACTTTAGAATATTGGGTTACACCCCTCACTTCTAGACAATATTTACTCGCTTTCAATCAAGATGGTATTATTTTTAATGCTGTTGAT	0.325
KU131570_1_Human_coronavirus	24522	24642	TTGTATGAGTGATTTTATGAGTGAGATTAAGTGTAAAACACAATCTATAGCACCACCTACTGGTGTTTATGAATTAAACGGTTACACTGTTCAGCCAATTGCAGATGTTTACCGACGCAA	0.366667
KU131570_1_Human_coronavirus	24642	24762	ACCTGATCTTCCCAATTGCAATATAGAAGCTTGGCTTAATGATAAGTCTGTGCCCTCTCCATTAAATTGGGAACGTAAGACATTTTCAAATTGTAATTTTAATATGAGCAGCCTGATGTC	0.366667
KU131570_1_Human_coronavirus	24762	24882	TTTTATTCAGGTAGACTCATTTACTTGTAATAATATTGATGCTGCTAAGATATATGGTATGTGTTTTTCCAGCATAACTATAGATAAGTTTGCTATACCCAATGGCAGGAAGGTTGACCT	0.333333
KU131570_1_Human_coronavirus	24882	25002	ACAATTGGGTAATTTGGGCTATTTGCAGTCATTTAACTATAGAATTGATACTACTGCAACAAGTTGTCAGTTGTATTATAATTTACCTGCTGCTAATGTTTCTGTTAGCAGGTTTAATCC	0.333333
KU131570_1_Human_coronavirus	25002	25122	TTCTACTTGGAATAAGAGATTTGGTTTTATAGAAAATTCTGTTTTTAAGCCTCAACCTGCAGGTGTTTTTACCAATCATGATGTAGTTTATGCCCAACATTGTTTTAAAGCTCCCAAAAA	0.325
KU131570_1_Human_coronavirus	25122	25242	TTTTTGTCCGTGTAAATTGAACAGTTCTTTGTGTGTAGGTAGTGGTCCTGGTAAAAATAATGGTATAGGTACTTGTCCTGCAGGTACTAATTATTTAACTTGTCACAATTTGTGCAATCC	0.358333
KU131570_1_Human_coronavirus	25241	25361	CTGATCCTATTACATTTACAGGTCCTTATAAGTGCCCCCAAACTAAATCTTTAGTTGGTATAGGTGAGCACTGTTCAGGTCTTGCTGTTAAAAGTGATTATTGTGGAGGCAATCCTTGCA	0.4
KU131570_1_Human_coronavirus	25361	25481	CTTGCCAACCACAAGCATTTTTGGGTTGGTCTGCAGACTCTTGTTTACAAGGGGACAAGTGTAATATTTTTGCTAATTTAATTTTGCATGATGTTAATAGTGGTCTTACTTGTTCTACTG	0.366667
KU131570_1_Human_coronavirus	25480	25600	GATTTACAAAAAGCTAACACAGACATAAAACTTGGTGTTTGTGTTAATTATGACCTTTATGGTATTTCAGGCCAAGGCATTTTTGTTGAGGTTAATGCGACTTATTATAATAGTTGGCAG	0.333333
KU131570_1_Human_coronavirus	25600	25720	AACCTTTTATATGATTCTAATGGTAATCTCTATGGTTTTAGAGACTACATAACAAACAGAACTTTTATGATTCGTAGTTGCTATAGCGGTCGTGTTTCTGCGGCCTTTCACGCTAACTCT	0.366667
KU131570_1_Human_coronavirus	25719	25839	TTCCGAACCAGCATTGCTATTTCGGAATATTAAATGCAACTATGTTTTTAATAATAGTCTTATACGACAGCTGCAACCCATTAACTATTTTGATAGTTATCTTGGTTGTGTTGTCAATGC	0.333333
KU131570_1_Human_coronavirus	25839	25959	TTATAATAGTACTGCTATTTCTGTTCAAACATGTGATCTCACAGTAGGTAGTGGTTACTGTGTGGATTACTCTAAAACCAGACGAAGTCGTAGAGCGATTACCACTGGTTATCGGTTTAC	0.391667
KU131570_1_Human_coronavirus	25958	26078	CTAATTTTGAGCCATTTACTGTTAATTCAGTAAATGATAGTTTAGAACCTGTAGGTGGTTTGTACGAAATTCAAATACCTTCAGAGTTTACTATAGGTAATATGGAGGAGTTTATTCAAA	0.308333
KU131570_1_Human_coronavirus	26079	26199	AAGCTCTCCTAAAGTTACTATTGATTGTGCTGCATTTGTCTGTGGTGATTATGCAGCATGTAAATCACAGTTGGTTGAATATGGTAGTTTCTGTGATAACATTAATGCCATACTCACAGA	0.366667
KU131570_1_Human_coronavirus	26198	26318	AAGTAAATGAGCTACTTGACACTACACAGTTGCAAGTAGCTAATAGTTTAATGAATGGTGTCACTCTTAGCACTAAGCTTAAAGATGGCGTTAATTTCAATGTAGACGACATCAATTTTT	0.341667
KU131570_1_Human_coronavirus	26318	26438	CCTCTGTATTAGGTTGTCTAGGCAGCGAATGTAGTAAAGCTTCCAGTAGATCTGCTATAGAGGATTTACTTTTTGATAAAGTAAAGTTATCTGATGTCGGTTTCGTTGCGGCTTATAATA	0.375
KU131570_1_Human_coronavirus	26437	26557	AATTGTACTGGAGGTGCCGAAATTAGGGACCTCATTTGTGTGCAAAGTTATAAAGGTATCAAAGTGTTGCCTCCACTGCTCTCAGAAAATCAGATCAGTGGATACACTTTGGCTGCCACT	0.433333
KU131570_1_Human_coronavirus	26557	26677	TCTGCTAGCCTGTTTCCTCCTTGGACAGCAGCAGCAGGTGTACCATTTTATTTAAATGTTCAGTATCGCATTAATGGGCTTGGTGTCACCATGGATGTGCTAAGTCAAAATCAAAAGCTT	0.425
KU131570_1_Human_coronavirus	26677	26797	ATTGCTAATGCATTTAACAATGCCCTTGATGCTATTCAGGAAGGTTTCGATGCAACTAATTCTGCTTTAGTTAAAATTCAAGCTGTTGTTAATGCAAATGCTGAAGCTCTTAATAACTTA	0.333333
KU131570_1_Human_coronavirus	26797	26917	TTGCAACAACTCTCTAATAGATTTGGTGCTATAAGTTCTTCTCTACAAGAAATTCTATCTAGACTTGATGCTCTTGAAGCGGAAGCTCAGATAGATAGACTTATTAATGGTCGTCTTACC	0.366667
KU131570_1_Human_coronavirus	26916	27036	CGCTCTTAATGCTTATGTTTCTCAACAGCTTAGTGATTCTACACTGGTAAAATTTAGTGCAGCACAAGCTATGGAGAAGGTTAATGAATGTGTCAAAAGCCAATCATCTAGGATAAATTT	0.358333
KU131570_1_Human_coronavirus	27036	27156	CTGTGGTAATGGTAACCATATTATATCATTAGTGCAGAATGCTCCATATGGTTTGTATTTTATTCACTTTAGTTATGTCCCTACTAAGTATGTCACAGCGAAGGTTAGTACTGGTCTGTG	0.366667
KU131570_1_Human_coronavirus	27155	27275	GCATTGCTGGTGATAGAGGTATAGCTCCTAAGAGTGGTTATTTTGTTAATGTAAATAATACTTGGATGTACACTGGTAGTGGTTACTACTACCCTGAACCTATAACTGAAAATAATGTCG	0.366667
KU131570_1_Human_coronavirus	27275	27395	TTGTTATGAGTACATGCGCTGTTAATTATACTAAAGCGCCGTATGTAATGCTGAACACTTCAACATCCAACCTTCCTGATTTTAGGGAAGAGTTGGATCAATGGTTTAAAAATCAAACAT	0.358333
KU131570_1_Human_coronavirus	27395	27515	CAGTGGCACCAGATCTGTCACTTGATTATATAAATGTTACACTCTTGGACCTACAAGTTGAAATGAATAGGTTACAGGAGGCAATAAAAGTTTTAAATCAGAGCTACATCAATCTCAAGG	0.366667
KU131570_1_Human_coronavirus	27515	27635	ACATTGGTACATATGAATATTATGTAAAATGGCCTTGGTATGTATGGCTTTTAATCGGCCTTGCTGGTGTAGCTATGCTTGTTTTACTATTCTTCATATGCTGTTGTACAGGATGTGGGA	0.375
KU131570_1_Human_coronavirus	27635	27755	CTAGTTGTTTTAAGAAATGTGGTGGTTGTTGTGATGATTATACTGGATACCAGGAGTTAGTAATCAAAACTTCACATGACGACTAAGTTCGTCTTTGATTTATTGCACTGATCTCTTGTT	0.35
KU131570_1_Human_coronavirus	27755	27875	AGATCTTTTTGTAATCTAGCATTTGCCAAATTTCTTAAGACTACGCCCTATTAATGGACATCTGGCGACCTGAGAAGAAATATCTCCGTTATATTAACGGTTTTAATGTCTCAGAATTAG	0.35
KU131570_1_Human_coronavirus	27874	27994	GAAGATGCTTGTTTTAAATTTAACTATCAATTTCCTAAAGTAGGATATTGTAGAGTTCCTAGTCATGCTTGGTGCCGTAATCAAGGTAGATTTTGTGCTACATTCACTCTTTATGGTAAA	0.333333
KU131570_1_Human_coronavirus	27994	28114	TCCAAACATTATGACAAATATTTTGGAGTAATAAATGGTTTCACAGTATTCGCTAATACTGTAGAGGATGCTGTTAACAAACTGGTTTTCTTAGCTGTTGACTTTATTACCTGGCGTAGA	0.341667
KU131570_1_Human_coronavirus	28113	28233	ACAGGAGTTAAATGTTTATGGCTGATGCTTATCTTGCAGACACTGTGTGGTATGTGGGGCAAATAATTTTTATAGTTGCCATTTGTTTATTGGTTACAATAGTTTTAGTGGCATTTTTGG	0.35
KU131570_1_Human_coronavirus	28234	28354	AACTTTTAAATTGTGTATTCAACTTTGCGGTATGTGTAATACCTTAGTACTGTCCCCTTCTATTTATGTGTTTAATAGAGGTAGGCAGTTTTATGAGTTTTACAATGATGTAAAACCACC	0.325
KU131570_1_Human_coronavirus	28353	28473	CAGTTCTTGATGTGGATGACTTTTTGTAATCCAAACATTATGAGTAGTATAACTACACCAGCACCAGTTTATATCTGGACTGCTGATGAAGCTATTAAATTCCTAAAGGAATGGAACTTT	0.35
KU131570_1_Human_coronavirus	28473	28593	TCTTTGGGTATTATACTACTTTTTATTACAATCATATTGCAATTTGGATATACAAGTCGCAGTATGTTTGTTTATGTTATTAAGATGATTATTTTGTGGCTTATGTGGCCCCTTACTATA	0.291667
KU131570_1_Human_coronavirus	28592	28712	AATCTTAACTATTTTCAATTGCGTATATGCATTGAATAATGTGTACCTTGGCCTTTCTATAGTTTTCACCATAGTGGCCATTATTATGTGGATTGTGTATTTTGTGAATAGTATCAGGTT	0.316667
KU131570_1_Human_coronavirus	28712	28832	GTTTATTAGAACCGGCAGTTTTTGGAGTTTCAACCCAGAAACAAACAACTTGATGTGTATAGATATGAAAGGAACAATGTTTGTTAGGCCAATAATTGAGGACTACCATACCCTGACGGT	0.383333
KU131570_1_Human_coronavirus	28831	28951	TCACAATAATACGCGGTCATCTTTACATTCAAGGTATAAAACTAGGTACTGGCTATTCTTTGGCAGATTTGCCAGCTTATATGACTGTTGCTAAGGTCACATACCTGTGCACATATAAGC	0.391667
KU131570_1_Human_coronavirus	28951	29071	GTGGTTTTCTTGACAAGATAAGCGATACTAGTGGTTTTGCTGTTTATGTTAAGTCCAAAGTCGGTAATTACCGACTGCCATCAACCCAAAAGGGTTCAGGCATGGACACCGCATTGTTGA	0.433333
KU131570_1_Human_coronavirus	29071	29191	GAAATAATATCTAAATTTTAAGGATGTCTTTTACTCCTGGTAAGCAATCCAGTAGTAGAGCGTCCTCTGGAAATCGTTCTGGTAATGGCATCCTTAAGTGGGCCGATCAGTCCGACCAGT	0.425
KU131570_1_Human_coronavirus	29191	29311	TTAGAAATGTTCAAACCAGGGGTAGAAGAGCTCAACCCAAGCAAACTTCTACTTCTCAGCAACCATTAGGAGGGAATGTTGTACCCTACTACTCTTGGTTCTCTGGAATTACTCAATTTC	0.416667
KU131570_1_Human_coronavirus	29310	29430	CAAAAGGGAAAGGAGTTTGAGTTTGCAGAAGGACAAGGTGTGCCTATTGCACCAGGAGTCCCAGCTACTGAAGCTAAGGGGTACTGGTACAGACACAATAGACGTTCTTTTAAAACAGCC	0.466667
KU131570_1_Human_coronavirus	29430	29550	GATGGCAACCAGCGCCAACTGCTGCCACGATGGTATTTTTACTATCTGGGAACAGGACCGCATGCTAAAGACCAGTACGGCACCGATATTGACGGAGTCTTCTGGGTCGCTAGCAACCAG	0.533333
KU131570_1_Human_coronavirus	29549	29669	GGCTGATGTCAATACCCCGGCTGACATTGTCGATCGGGACCCAAGTAGCGATGAGGCTATTCCGACTAGGTTTCCGCCTGGTACGGTACTCCCTCAGGGTTACTATATTGAAGGCTCAGG	0.541667
KU131570_1_Human_coronavirus	29669	29789	AAGGTCTGCTCCTAATTCCAGATCTACTTCGCGCACATCCAGCAGAGCCTTTAGTGCAGGATCGCGTAGTAGAGCCAGTTCTGGCAATAGAGCCCCTACCTCTGGTGTAATACCTGACAT	0.508333
KU131570_1_Human_coronavirus	29788	29908	TGGCTGATCAAATTGCTAGTCTTGTTCTGGCAAAACTTGGCAAGGATGCCACTAAGCCTCAGCAAGTAACTAAGCATACTGCCAAAGAAGTCAGACAGAAAATTTTGAATAAGCCCCGCC	0.441667
KU131570_1_Human_coronavirus	29908	30028	AGAAGAGGAGCCCCAATAAACAATGCACTGTTCAGCAGTGTTTTGGTAAGAGAGGCCCCAATCAGAATTTTGGTGGTGGGGAAATGTTAAAACTTGGAACTAGTGACCCACAGTTCCCCA	0.458333
KU131570_1_Human_coronavirus	30027	30147	ATTCTTGCAGAACTCGCACCCACAGCTGGTGCGTTTTTCTTTGGATCAAGATTAGAGTTGGCCAAAGTGCAGAATTTATCTGGGAATCCTGACGAGCCCCAGAAGGATGTTTATGAATTG	0.45
KU131570_1_Human_coronavirus	30147	30267	CGCTATAATGGCGCAATTAGATTTGACAGTACACTTTCAGGTTTTGAGACCATAATGAAGGTGTTGAATGAGAATTTGAATGCCTATCAACAACAAGATGGTATGATGAATATGAGTCCA	0.366667
KU131570_1_Human_coronavirus	30266	30386	AAAACCACAGCGTCAGCGTGGTCTTAAGAATGGACAAGGAGAAAATGATAATATAAGTGTTGCATCGCCCAAAAGCCGTGTGCAGCAAAATAAGAGTAGAGAGTTGACTGCAGAGGACAT	0.433333
KU131570_1_Human_coronavirus	30387	30507	AGCCTTCTTAAGAAGATGGATGAGCCCTATACTGAAGACACCTCAGAAATATAAGAGAATTAACCTTATGTCGGCATCTGGTGGTAACCCCTCGCAGAAAAGTCGAGATAAGGCACTCTC	0.441667
KU131570_1_Human_coronavirus	30506	30626	CTATCAGAATGGATTTCTTGCTGCTATAATAGATAGAGAAGGTTATAGCAGACCATAGATTAATTAGTTGAAAGTTTTGTGTTGTAATGTATAGTGTTGGAGAGAGTGAAAGACTTGCGG	0.35
KU131570_1_Human_coronavirus	30626	30746	AAGTAATTGCCGACAAGTGCCCAAGGGAAGAGCCAGCATGTTAAGTTACCACCCAGTAATTAGTAAATGAATGAAGTTAATTATGGCCAATTGGAAGAATCACAAAGATCGGAAGAGCAC	0.408333
MK593539_1_Mammalian_rubulavirus	0	120	ACCAGGGGGAAAACGAAGTGGCAATGCTAATCATCAAAGACATCCAAGATTACATAGGTCCGGAACTTATGGCCTTCGAGACCGACATCGAGTCAGAATAGTTCAATAAGGACCTATAAA	0.433333
MK593539_1_Mammalian_rubulavirus	120	240	ATTTGAGGGAGTTCCCACCTCTGACACCAAAATGTCATCCGTACTCAAAGCATATGAGCGGTTCACGCTCACTCAAGAATTACAGGATCAGAGTGAGGAAGGTACTATACCACCCACAAC	0.466667
MK593539_1_Mammalian_rubulavirus	240	360	ACTAAAACCAGTAATCAGGGTATTTATACTAACCTCTAATAACCCGGAATTAAGATCCCGGCTTCTCCTGTTCTGTCTTCGGATTGTTCTCAGCAATTGTGCAAGAGATTCCCATCGATT	0.408333
MK593539_1_Mammalian_rubulavirus	359	479	TTGGAGCATTACTCACAATGTTTTCACTACCCTCAGCCACAATGCTGAATCATGTCAAGCTAGCTGACCAATCACCAGAAGCCGACATCGAGAGATTGGAGATTGATGGATTTGAAGAAG	0.441667
MK593539_1_Mammalian_rubulavirus	479	599	GGTCATTCCGCTTAATCCCTAATGTTCGCTCAGGCATGAGTCGTGGGGAAATCTATGCCTATGCTGCACTCGCAGAAGATCTGCCTGACACTCTAAACCATGCAACTCCTTTTGTTGACT	0.483333
MK593539_1_Mammalian_rubulavirus	599	719	CAAAGGTCGAGAGCACGACGCGGGATGAGATTGAGACTTTCCTAGACATGTGTTACAGTGTTCTAATGCAGGCTTGGATAGTGACTTGCAAGTGCATGACAGCACCAGATCAACCCGCCG	0.508333
MK593539_1_Mammalian_rubulavirus	719	839	CCTCCATTGAGAAACGCCTGCAGAAATACCGTCAACAAGGGAGGATTAACACGAGATATCTCCTACAACCAGAGGCCCGAAGGATAATCCAGAATGTGATTCGGAAGGGAATGGTGGTCA	0.483333
MK593539_1_Mammalian_rubulavirus	838	958	AGGCACTTCCTCACCTTTGAATTGCAACTCGCCAGAGCACAAAGCCTAGTATCAAACAGATACTATGCCATGGTAGGAGATGTCGGAAAGTATATTGAGAACTGTGGAATGGGAGGCTTC	0.458333
MK593539_1_Mammalian_rubulavirus	958	1078	TTTTTGACACTAAAATATGCATTAGGAACTAGATGGCCCACACTTGCTTTAGCTGCATTCTCAGGAGAGCTAACAAAGCTGAAATCTCTCATGGCCTTGTACCAGACTCTTGGTGAGCAG	0.433333
MK593539_1_Mammalian_rubulavirus	1077	1197	GGCTAGATACTTAGCTTTGTTGGAGTCACCACATCTGATGGATTTCGCTGCGGCAAACTATCCACTCCTATATAGTTATGCCATGGGGATAGGCTATGTGTTGGATGTCAACATGAGGAA	0.45
MK593539_1_Mammalian_rubulavirus	1197	1317	CTATGCCTTCTCCAGATCATACATGAACAAGACATATTTCCAACTGGGCATGGAGACTGCAAGAAAGCAACAGGGTGCGGTAGACATGCGGATGGCAGAGGATCTAGGTCTTACTCAAGC	0.483333
MK593539_1_Mammalian_rubulavirus	1317	1437	AGAGCGCACTGAGATGGCAAACACACTTGCCAAATTGACCACGGCAAATCGAGGAGCAGACACCAGAAGAGGAGTCAATCCGTTCTCATCTGTCACTGGGACAACTCAGATGCCCGCGGC	0.541667
MK593539_1_Mammalian_rubulavirus	1438	1558	GCATCAGGCGACACATTTGAGAGTTCCATGGCAGCAGATCGACCAAGACAAAGATATGCGGAGGCAGGCAACTACAACGATGAGATGCCACCATTGGAGGAGGATGAAGATGACAACACA	0.5
MK593539_1_Mammalian_rubulavirus	1558	1678	TCTCCAGGTCTACGAACTGGACCAACTCTTGAACAGGTTGCCATGGATATTCAGAATGCATCAACTGGAGCCCCCATCCACACAGATGACCCCAATGCTGCTCTGGGTGATCTGGACATC	0.516667
MK593539_1_Mammalian_rubulavirus	1678	1798	TAGATATTCCAGATTTCAATTCGAGTTTAATACATCTGTCAAACCGTCCAGACGAAACTATAATGGATTCCATAGAGGTCCAGCCTACCATCGGCTTTTAGGAAAAAATTAGGCCCGGAC	0.408333
MK593539_1_Mammalian_rubulavirus	1797	1917	CGGGTTAGCAACAAGCGACTGCCGGTGCCAGCAGCACAATCCACACTCCACAATGGATCCCACCGATCTCAGCTTCTCTCCAGACGAGATTAATAAACTCATAGAGACTGGCCTGAATAC	0.516667
MK593539_1_Mammalian_rubulavirus	1918	2038	GTAGAGTACTTTACTTCCCAACAGGTTACCGGAACATCTTCTCTTGGGAAAAATACAATACCACCAGGAGTTACTGGATTACTGACAAATGCAGCAGAGGCGAAGATACAAGAATCTACT	0.416667
MK593539_1_Mammalian_rubulavirus	2037	2157	TAGCCATCAGAAAGTTCCAGTTGGAGGGGGTGCAAAGCCAAAGAAACTTCGGCCTAAAATTGCCATTGTTCCAGCTGATGATAAAACAGTGCCCGGGAAGCCGATCCCAAATCCTCTACT	0.483333
MK593539_1_Mammalian_rubulavirus	2157	2277	AGGTCTGGACTCCACTCCGAGTAATCAAACTGTGCTCGATCTGAGTGGGAAAACGTTACCCTCAGGATCATATAAGGGGGTCAAGCTTGCAAAATTCGGGAAAGAAAATCTAATGACACG	0.458333
MK593539_1_Mammalian_rubulavirus	2277	2397	ATTTATTGAGGAACCGAGGGAGAATCCTATCGCAACCAGCTCCCCTATTGACTTTAAGAGGGGCAGGGACACCGGGGGGTACCATAGAAGGGAATACTCAATTGGATGGGTGGGAGATGA	0.508333
MK593539_1_Mammalian_rubulavirus	2398	2518	GTCAAAGTCACTGAGTGGTGCAATCCATCCTGCTCACCAATCACCGCTGCAGCAAGGAGATTTGAGTGCACTTGTCACCAGTGTCCAGTCACTTGCTCTGAATGTGAACGAGATACTTAA	0.483333
MK593539_1_Mammalian_rubulavirus	2517	2637	ATACAGTGAGAGGCTTGGATTCTCGGATGAATCAGCTGGAGACAAAAGTAGATCGCATTTTCTCATCCCAGTCGTTAATTCAGACCATCAAGAATGACATAGTCGGGCTTAAGGCAGGGA	0.45
MK593539_1_Mammalian_rubulavirus	2637	2757	TGGCTACTCTGGAAGGAATGATTACAACTGTGAAGATCATGGACCCAGGGGTTCCCAGCAATGTTACTGTAGAGGATGTACGAAAGACACTAAGTAACCATGCTGTCATTGTGCCAGAAT	0.45
MK593539_1_Mammalian_rubulavirus	2757	2877	CATTCAATGATAGTTTCTTAACTCAGTCCACAGATGTGATCTCACTTGATGAGTTGGCCCGACCAACTGCAACAAGTGTCAAGAAGATTGTGAGGAAGGTTCCTCCTCAGAAAGGCCTGA	0.45
MK593539_1_Mammalian_rubulavirus	2877	2997	CTGGATTGAAGATCACATTGGAGCAATTGGCAAAGGATTGCATCAGCAAGCCGAAGATGAGAGAGGATTACCTTCTTAAGATCAATCAGGCATCCAGTGAGGCCCAACTCATTGACCTCA	0.458333
MK593539_1_Mammalian_rubulavirus	2997	3117	AGAAAGATATCATCCATAGCGCAAGTTGATCAAGAAGCACTCAATTACACTACACTGGTGTAACACTGTCCTAACCCTGAGGGCTTTAGAAAAAACTAATAGCCATAAATAAGCCCGAAC	0.4
MK593539_1_Mammalian_rubulavirus	3117	3237	ACTACCCACCACTTGAGGCAGCCATGCCTTCGATCAACATTCCTGCAGATCCCACAAATCCACGCCAATCAATCAAGGCATTTCCAATTGTAATTAACAGCGATGGAGGTGAAAAAGGTC	0.466667
MK593539_1_Mammalian_rubulavirus	3237	3357	GCCTAGTCAAACAACTCCGCACAACCTATTTGAATGACCTTGATACCCATGAGCCACTGGTCACCTTTGTAAATACCTATGGGTTCATCTATGAGCAGGATCGAGAGAATACCATTGTCG	0.45
MK593539_1_Mammalian_rubulavirus	3358	3478	AGAGGATCAACTTGGAAAGAAGAGAGAGGCTGTGACTGCTGCCATGGTCACCCTTGGATGTGGGCCCAATTTGCCATCATTGGGAAATGTGCTGGGACAGCTGAGTGAATTCCAAGTTAT	0.491667
MK593539_1_Mammalian_rubulavirus	3477	3597	TTGTCAGAAAGACCTCCAGCAGAGCTGAAGAGATTGTCTTTGAAATTGTCAACTATCCGAGAATATTCAGGGGTCATACATTAATCCAGAAAGGATTAGTCTGTGTCTCTGCTGATAAAT	0.391667
MK593539_1_Mammalian_rubulavirus	3597	3717	TTGTCAAATCACCAGGGAAGATACACTCTGGGATGGACTACATCTTCATTCCAACATTCTTGTCAGTGACATACTGTCCAGCTGCCATTGAGTTCCAGGTACCAGGCCCCATGTTAAAAA	0.45
MK593539_1_Mammalian_rubulavirus	3716	3836	ATGAGGTCACGGTACACTCAGAGCCTGCAACTTGAACTGATGATAAGAATCCTGTGCAAGCCAGATTCACCACTTATGAAGGTCCATACCCCTGACAAAGAGGGGAGAGGATGTCTCGTA	0.483333
MK593539_1_Mammalian_rubulavirus	3837	3957	CAGTGTGGCTGCATGTGTGCAACATCTTCAAATCAGGGAACAAGAATGGTAGTGAGTGGCAGCAATACTGGATGAGAAAATGTGCCAACATGCAACTTGAAATATCAATTGCTGACATGT	0.425
MK593539_1_Mammalian_rubulavirus	3956	4076	TGGGGACCAACCATCATAATTCATGCCAGAGGTCACATTCCCAAGAGTGCCAAGCTATTTTTCGGAAAGGGTGGATGGAGCTGCCACCCACTTCATGAGGTCGTCCCAAGCGTGACCAAG	0.525
MK593539_1_Mammalian_rubulavirus	4076	4196	ACACTATGGTCAGTGGGCTGCGAGATCACGAAGGCGAAGGCAATAATTCAAGAGAGTAGCATTTCTCTTCTTGTGGAGACAACTGACATCATAAGTCCAAAAATTAAGATTTCATCCAAG	0.416667
MK593539_1_Mammalian_rubulavirus	4195	4315	GCATCGCCGCTTTGGAAAGTCAAATTGGGGTCTCTTTAAGAAGACAAAATGACTGCCTAACCTGACAGAATTGGAATGATTCATATCCGGCCAAGACTACATCACCCCAACTTATAGACG	0.441667
MK593539_1_Mammalian_rubulavirus	4315	4435	GGCAGCACCTCAGTGATTGATCCAGTAAACACTAATCATAAGCAACAATACACTAATATTACCTATACTCGAGTGCTTGATTAGCTTTATAGTAATAGCAACACTACTGATCTGACAATT	0.358333
MK593539_1_Mammalian_rubulavirus	4435	4555	GAGATTGCCAGTCTGATTTCTCTCCAAGATGATTCAAAGAAAACAAACCTTTCAAAAACCATTCTAAGCACGAACCCATATTATCTTCCCAATCATGGGAACAATAATCCAAATCCTGGC	0.383333
MK593539_1_Mammalian_rubulavirus	4555	4675	GGTCTCTTATCTATTGGCTGGAGTGGGCAGCCTTGATCCAGCAGCTCTTATGCAAATCGGTGTTATTCCAACAAATGTACGGCAACTTATGTATTATACCGAGGCCTCATCAGCATTCAT	0.45
MK593539_1_Mammalian_rubulavirus	4674	4794	TTGTTGTGAAATTAATGCCTACAATTGACTCGCCAATCAGTGGATGCAATGTAACATCAATTTCAAGCTATAATGCGACAGTGACCAAATTACTACAGCCGATTGGTGAGAACTTGGAAA	0.383333
MK593539_1_Mammalian_rubulavirus	4794	4914	CAATCCGGAATCAGCTAATCCCAACTCGAAGAAGACGCCGATTCGCAGGAGTGGTGATCGGATTAGCTGCATTAGGAGTAGCTACTGCTGCACAAGTGACTGCTGCAGTAGCACTGGTAA	0.508333
MK593539_1_Mammalian_rubulavirus	4914	5034	AGGCCAATGAAAATGCTGCAGCTATACTAAGTCTCAAAAATGCAATCCAAAAGACAAATGCAGCAGTTGCAGATGTGGTGCAGGCCACACAGTCACTAGGAACGGCAGTCCAAGCAGTCC	0.475
MK593539_1_Mammalian_rubulavirus	5034	5154	AAGATCATATAAACAGTGTGGTGAGCCCTGCAATCACAGCGGCCAACTGTAAGGCTCAGGACGCCATCATTGGATCAATCCTCAACTTGTATTTGACCGAGTTGACGACTATCTTTCACA	0.458333
MK593539_1_Mammalian_rubulavirus	5154	5274	ATCAAATTACGAATCCTGCATTGAGCCCCATTACAATCCAGGCTTTAAGGATCCTACTGGGGAGTACTTTGCCTACTGTAGTTGAAAAATCTTTCAATACCCAGATAAGTGCAGCTGAGC	0.425
MK593539_1_Mammalian_rubulavirus	5274	5394	TTCTCTCATCAGGATTGTTGACCGGCCAGATCGTTGGATTAGATTTGACTTATATGCAGATGGTCATTAAGATTGAGCTCCCAACATTGACTGTACAGCCTGCCACTCAGATTGTAGATC	0.433333
MK593539_1_Mammalian_rubulavirus	5394	5514	TGGCCACCATCTCTGCATTCATCAACAATCAAGAGGTTATGGCCCAATTGCCAACGCGCATCAAGGTTACTGGCAGCTTGATTCAAGCCTATTCTGCATCTCAATGCACTATCACACCCA	0.475
MK593539_1_Mammalian_rubulavirus	5515	5635	TACAGTGTATTGTCGATATAATGATGCTCAAGTACTCTCCGATGATACCATGGCTTGCCTTCAGGGCAATCTGACCAGATGCACCTTCTCCCCTGTGGTTGGAAGTTTCCTTACTAGGTT	0.458333
MK593539_1_Mammalian_rubulavirus	5634	5754	TTGTATTATTCGATGGAATAGTCTATGCAAACTGCAGATCTATGTTGTGCAAATGCATGCAACCTGCTGCTGTAATCTTACAACCAAGCTCATCCCCCGTAACCGTCATTGACATGTACA	0.416667
MK593539_1_Mammalian_rubulavirus	5755	5875	GTGTGTGAGTTTGCAGCTTGACAACCTCAGATTCACTATCACCCAACTGGCCAATGTGACTTACAATAGCACTATCCAGCTTGACTCATCCCAGATTTTGCCCATCGATCCATTAGACAT	0.45
MK593539_1_Mammalian_rubulavirus	5874	5994	TCTCCCAGAACCTAGCCGCCGTAAACAAAAGTCTAAGTGATGCACTGCAACATCTGGCACAGAGTGATACATACCTTTCTGCAATTACTTCAGCTGCAACCACCAGCGTCTTGTCTATAG	0.466667
MK593539_1_Mammalian_rubulavirus	5994	6114	TAGCAATCTGTCTTGGGTCACTAGGTTTGATGCTGATAGTCCTCCTAAGTGTAGTTGTGTGGAAATTATTAACAATCATCGCGGCCAATCGAGATAGAATGGAGGACTTTGTCTATCATA	0.408333
MK593539_1_Mammalian_rubulavirus	6113	6233	AATCAGGCATTCAATCATTTCCAATCTGACCTAAGTGGGAGACCGCCAAATGTAACTATTGGGACAAGATAGAGTGATTATTTATTGATTGATTTTAAGAAAAAAACTCTAGGACCGAAC	0.358333
MK593539_1_Mammalian_rubulavirus	6233	6353	CTAGTATTGAGAAAACCGTCTCGGTCAATCTAGGTAATCGAGCTGATACCGTCTCGGAAAGCTCAAATCATGCTGCCTGACCCGAAAGATCCTGAGAATCCCAAAAATACGAAAAGAGCA	0.45
MK593539_1_Mammalian_rubulavirus	6352	6472	AGGGAATTTAATTATATGCTTTCCATTCATCCTCTTCTTGTTTGTGACCTTCATTGTTCCAACTCTAAGACACTTCCTATCCTGATGCTTGTCATAGACTATCTACTGCAACATCTCTCC	0.383333
MK593539_1_Mammalian_rubulavirus	6473	6593	GCTACTTCTCTAAAACACTTCATATTCTTTTTAAAGAAAAACTAGGCCCGAACATTAATTGTGCCGGTAGCGCCGCTCCACATACAACACTACAATTACAATACACTACAATGGTTGCAG	0.391667
MK593539_1_Mammalian_rubulavirus	6592	6712	GAAGATGCTCCTGTTAGGGGCACCTGTCGAGTGCTATTTCGGACAACAACTTTATTGTTCCTATGCACACTACTAGCATTAAGCATATCTATTCTTTACGGGATTTTAATAACTCAAAAG	0.391667
MK593539_1_Mammalian_rubulavirus	6713	6833	AGATCATGGGTCAATCAGGGTCAGGTGAATCTAATTCTGGATTAAGCAGCATCACTGATCTCCTCAATAATATTCTCTCCGTAGCAAATCAAATAATATACAACTCCGCAGTCGCTTTAC	0.4
MK593539_1_Mammalian_rubulavirus	6833	6953	CCCTACATATGGACACTCTTGAATCAACACTTCTGACAGCTATTAAATCACTCCAAACCAGTGACAAGTTAGAACAAAACTGCTCATGGGGTGCCGCCCTGATCAATGACAATAGATACA	0.425
MK593539_1_Mammalian_rubulavirus	6953	7073	TTAATGGCATTAATCAGTTCTATTTTTCAGTTGCAGAGGGTCGCAACCTGACACTTGGTCCACTCCTCAATATACCAAGTTTTATTCCAACTGCCACGACGCCAGAGGGCTGTACTAGGA	0.45
MK593539_1_Mammalian_rubulavirus	7072	7192	ATCCCATCATTCTCGCTAACTAAAACACATTGGTGCTATACTCACAATGTCATCTTAAATGAATGTCCGGATCACGTGTCCTCAAATCAGTTTGTTTCTATGGGGATTATTGAGCCGACT	0.4
MK593539_1_Mammalian_rubulavirus	7192	7312	TCTGCTGGATTTCCATCCTTTCGAACCCTAAAGACTCTATATCTCAGTGACGGGGTTAACCGCAAGAGTTGTTCCATTAGTGCGGTTCCTGGTGGTTGCATGATGTATTGTTTTGTCTCT	0.45
MK593539_1_Mammalian_rubulavirus	7311	7431	TACTCAATCTGAAAGAGATGACTATTTTTCTGCTGCCCCTCCAGAACAACGAATTATTATAATGTACTATAATGATACAATCGTGGAGCGCATAATTAATCCACCCGGGGTCCTAGATGT	0.391667
MK593539_1_Mammalian_rubulavirus	7431	7551	ATGGGCAACATTGAACCCGGGAACAGGGAGTGGAGTATATTACTTGGGTTGGGTTATCTTTCCAATATATGGGGGTGTGATTAAAGATACTAATTTGTGGAATAGTCAAACAGATAAATA	0.383333
MK593539_1_Mammalian_rubulavirus	7551	7671	CTTTATCCCACAGATGGTTGCGGCTCTTTGTTCACAAAATCGAGCGACCCAGATCCAAAATTCCAAATCATCATATTATAGTAGTTGGTTTGGTAATCGAATGATTCAGTCTGGAATTCT	0.391667
MK593539_1_Mammalian_rubulavirus	7671	7791	GGCATGTCCCATCCAGCAAGATCTCATTAATGAATGCTTGGTTCTTCCTTTCCCGAATGATCAAGTACTGATGGGTGCTGAAGGAAGGTTATACATGTATGGTGACTCTGTGTATTACTA	0.425
MK593539_1_Mammalian_rubulavirus	7790	7910	ACCAGAGAAGCAATAGTTGGTGGCCGATGACCATGTTATATAAAGTGACTATCACATTTACTAACGGTAAGCCTTCCGCTGTATCAGCTCAGAATATACCCACACAGCAAGTCCCTCGGC	0.458333
MK593539_1_Mammalian_rubulavirus	7910	8030	CCGGGACAGGGAGCTGCTCTGCAACTAATCGATGTCCAGGACATTGCCTGACAGGAGTTTATGCTGATGCCTGGCTGCTGACCAACCCTTCATCTACCAATACATTTGGATCAGAAGTAA	0.5
MK593539_1_Mammalian_rubulavirus	8029	8149	ACCTTCACGGGGTCATATCTAAATGCAGCAACTCAGCGAATCAATCCAACGATGTACATCGCGAATAATACACAGATTATAAGCTCACAACAGTTTGGATCAAATGGTCAAGAAGCAGCA	0.416667
MK593539_1_Mammalian_rubulavirus	8150	8270	ACGGTCATACAACTTGTTTCAGAGATACAGGCTCTGTGACAGTATACTGTATCTATATTATTGAGCTGTCTTCGTCTCTCCTAGGCCAATTTCAGATTGTCCCTTTTATCCGTCAGGTGA	0.416667
MK593539_1_Mammalian_rubulavirus	8270	8390	CATTATCCTAAAGGCAGACATTTATAGGGGGAACACAATTCACAGGGAAGTCACACCTCACCACCAAAGATGCACAAATTGCCATTAACACTACTGACCTGCCAAAATGAATTTAAGAAA	0.4
MK593539_1_Mammalian_rubulavirus	8390	8510	AAACAAGAAAACAATAGGCCAGAATGGCTGGGTCTCGGGAGATACTACTTCCTGAAGTCCATCTCAATTCACCAATTGTGAAGCAAAAACTATACTATTACATCCTGCTTGGAAACCTCC	0.416667
MK593539_1_Mammalian_rubulavirus	8509	8629	CCAAATGAAATTGACCTTGATGATCTAGGTCCCCTACACAATCAAAATTGGAATCAGATAGCACATGAGGAATCTAATTTAGCCCAGCGTTTGGTCAATGTGAGGAATTTTCTAATCACT	0.383333
MK593539_1_Mammalian_rubulavirus	8629	8749	CACATCCCTGATCTTAGAAAGGGACATTGGCAAGAACATATTAATGTAATACTGTGGCCAAGAATTCTCCCCTTGATCCCAGAGTTCAAAATTAACGACCAGTTGCCTCTGCTTAAAAAT	0.4
MK593539_1_Mammalian_rubulavirus	8748	8868	TTGGGACAAATTAGTTAAGGAGTCATGTTCAGTAATCAATGCTGGCACTTCCCAGTGTATACAGAATCTCAGCTATGGATTGACCGGTCGCGGGAACCTTTTTACACGATCACGGGAACT	0.45
MK593539_1_Mammalian_rubulavirus	8869	8989	TCTGGTGACCGCAGAGATATTGATCTCAAGACAGTCGTGGCAGCTTGGCATGATTCCGATTGGAAAGGGATAAGTGACTTTTGGATTATGGTCAAATTCCAAATGAGACAGTTAATTGTA	0.416667
MK593539_1_Mammalian_rubulavirus	8988	9108	AAGGCAAACAGATCACAATGATCCTGACTTAATCACATATATCGAAAATAGAGAAGGCATAATCATCATAACCCCTGAACTAGTGGCATTATTTAATACTGAGAATCACACACTAACCTA	0.35
MK593539_1_Mammalian_rubulavirus	9108	9228	CATGACCTTCGAAATTGTACTGATGATTTCAGATATGTACGAAGGTCGTCACAACATTTTATCACTATGCACAGTCAGCACTTACTTAAATCCTCTAAAGAAACGGATAACATATTTATT	0.341667
MK593539_1_Mammalian_rubulavirus	9228	9348	GAGCCTTGTAGATAACCTAGCTTTCCAGATTGGTGATGCTGTATATAATATAATTGCTTTGTTAGAATCCTTTGTATATGCACAATTGCAAATGTCAGATCCCATTCCAGAATTAAGAGG	0.358333
MK593539_1_Mammalian_rubulavirus	9349	9469	CAATTCCATGCATTCGTCTGTTCTGAGATTCTTGACGCACTGCGAGGAACTAATAGCTTTACTCAAGATGAATTAAGAACTGTGACAACTAATTTGATATCCCCATTCCAAGATCTGACC	0.4
MK593539_1_Mammalian_rubulavirus	9469	9589	CCAGATCTTACGGCTGAATTGCTCTGTATAATTAGGCTCTGGGGACACCCTATGCTTACTGCTAGCCAAGCTGCGGGAAAGGTTCGGGAGTCTATGTGTGCTGGTAAAGTATTGGACTTC	0.491667
MK593539_1_Mammalian_rubulavirus	9589	9709	TCAACCATTATGAAAACACTAGCGTTTTTCCACACCATTCTGATAAATGGATACAGGAGGAAGCATCATGGAGTATGGCCACCTCTGAATTTACCAGGTAATGCTTCAAAGGGCCTTATG	0.416667
MK593539_1_Mammalian_rubulavirus	9708	9828	GGAACTTATGAATGATAATACTGAAATAAGCTATGAATTCACCCTCAAGCATTGGAAAGAGATATCTCTGATAAAATTTAAGAAGTGTTTTTATGCGGATGCAGGTGAGGAACTCAGCAT	0.35
MK593539_1_Mammalian_rubulavirus	9828	9948	ATTTATGAAAGACAAAGCAATTAGTGCTCCAAAACAGGATTGGATGAGTGTGTTTAGGAGGAGTTTAATTAAACAGCGCCATCAGCACCATCAGGTCCCCTTACCAAATCCATTTAATCG	0.4
MK593539_1_Mammalian_rubulavirus	9947	10067	GGCGGTTATTGCTAAATTTCCTTGAAGATGACAAATTCGATCCAAATGTAGAGCTACAGTATGTAACATCTGGTGAGTACCTACAAGATGACACTTTTTGTGCATCATATTCACTAAAGG	0.375
MK593539_1_Mammalian_rubulavirus	10067	10187	AGAAGGAGATTAAACCTGATGGTCGGATTTTCGCAAAGTTAACTAAAAGGATGAGATCATGTCAAGTCATAGCAGAATCTCTTCTAGCAAACCATGCTGGGAAGTTAATGAAAGAGAACG	0.391667
MK593539_1_Mammalian_rubulavirus	10186	10306	GGTGTTGTGATGAACCAACTATCACTGACAAAATCACTATTAACAATGAGTCAGATTGGAATCATATCCGAGAAAGCTAGAAAGTCAACTCGCGATAACATAAATCAACCCGGTTTTCAG	0.383333
MK593539_1_Mammalian_rubulavirus	10306	10426	AATATACAAAGAAATAAATCACACCACTCCAAGCAAACCACTCATCGGGATCCAAGTGATGACTTTGAACTGGCTGCATCCTTTTTAACCACCGACCTAAAGAAGTATTGTTTGCAATGG	0.4
MK593539_1_Mammalian_rubulavirus	10425	10545	GAGGTACCAGACAATCATCCCATTCGCTCAATCATTAAACAGAATGTATGGTTATCCCCATCTCTTCGAATGGATTCACTTACGGCTCATGCGTAGTACACTTTATGTAGGGGATCCATT	0.425
MK593539_1_Mammalian_rubulavirus	10545	10665	CAACCCTCCAGCGGACACAAGCCAACTCGATCTTGATAAAGTAATTAATGGGGACATCTTCATCGTATCACCCAGGGGTGGAATTGAAGGACTATGTCAAAAAGCCTGGACAATGATATC	0.45
MK593539_1_Mammalian_rubulavirus	10664	10784	CTATATCTGTCATAATCCTATCCGCCACAGAGTCAGGCACTCGAGTGATGAGCATGGTGCAGGGAGACAATCAAGCAATCGCTGTCACTACACGAGTCCCAAGGAGTCTTCCGACTCTTG	0.508333
MK593539_1_Mammalian_rubulavirus	10784	10904	AGAAGAAGACTATCGCGTTTAGATCTTGTAATCTATTCTTTGAGAGATTAAAGTGTAATAATTTTGGATTAGGTCACCACTTAAAGGAACAGGAAACTATTATTAGTTCTCACTTCTTTG	0.316667
MK593539_1_Mammalian_rubulavirus	10903	11023	GTTTATAGCAAGAGAATATTCTACCAGGGTAGGATTCTAACACAAGCCTTGAAAAATGCTAGTAAGCTCTGTCTGACAGCCGATGTTTTAGGAGAATGTACCCAATCATCATGTTCAAAT	0.383333
MK593539_1_Mammalian_rubulavirus	11024	11144	TTGCAACTACGGTCATGAGATTGACTGAGAACGGTGTTGAGAAAGACATCTGTTTTTACTTGAACATTTACATGACAATTAAGCAGCTATCTTATGACATCATTTTCCCTCAAGTGTCAA	0.366667
MK593539_1_Mammalian_rubulavirus	11143	11263	ATTCCTGGGGATCAAATCACCTTAGAATATATAAATAATCCACACTTGGTATCACGATTGGCTCTTTTGCCATCCCAGCTGGGAGGTCTAAATTATCTATCGTGCAGTAGATTATTCAAT	0.383333
MK593539_1_Mammalian_rubulavirus	11263	11383	CGAAATATAGGTGATCCGGTGGTTTCTGCAGTTGCGGATCTCAAAAGATTGATTAAATCAGGATGTATGGATTACTGGATTCTTTATAACTTACTAGGTAGAAAGCCGGGGAATGGCTCA	0.408333
MK593539_1_Mammalian_rubulavirus	11383	11503	TGGGCTACGTTGGCTGCAGACCCATATTCAATCAACATAGAATATCAATATCCTCCAACTACAGCACTTAAGAGGCATACTCAACAGGCTCTTATGGAACTCAGCACAAATCCAATGCTA	0.425
MK593539_1_Mammalian_rubulavirus	11503	11623	CTTGGCATATTCTCTGACAATGCACAAGCAGAAGAAAACAATCTCGCTAGGTTTCTCCTGGATAGGGAAGTCGTTTTCCCGCGTGTGGCTCATATCATTATTGAGCAAACTAGTGTAGGA	0.441667
MK593539_1_Mammalian_rubulavirus	11623	11743	AGAAGGAAGCAAATTCAGGGATACCTGGATTCAACTAGATCAATAATGAGGAAATCATTAGAAATCAAGCCATTATCTAATAGGAAACTTAATGAAATATTGGATTATAATATCAATTAT	0.283333
MK593539_1_Mammalian_rubulavirus	11744	11864	TAGCTTATAATTTAGCATTGCTTAAAAATGCAATTGAGCCTCCAACTTATTTGAAAGCAATGACACTTGAGACATGTAGTATTGACATTGCAAGAAGCCTCCGAAAGCTGTCATGGGCTC	0.383333
MK593539_1_Mammalian_rubulavirus	11863	11983	CCGCTGTTGGGTGGGAGAAATCTTGAAGGATTGGAGACACCAGACCCAATTGAAATTACTGCAGGAGCATTGATTGTTGGATCGAGCTACTGTGAACAGTGTGCTGCAGGCGACAATAGA	0.483333
MK593539_1_Mammalian_rubulavirus	11983	12103	TTCACCTGGTTTTTCTTGCCGTCTGGCATTGAGATAGGAGGGGACCCCCGTTACAATCCTCCTATCCGTGTACCGTATATTGGATCCAGAACTGATGAGAGGAGAGTGGCTTCTATGGCA	0.5
MK593539_1_Mammalian_rubulavirus	12102	12222	ATACATTAGAGGTGCCTCAATTAGTTTAAAAGCAGTACTGAGACTTGCAGGAGTGTACATCTGGGCATTTGGAGATACTCTAGAGAATTGGATAGATGCGCTTGACCTTTCCCATACCAG	0.425
MK593539_1_Mammalian_rubulavirus	12222	12342	GGTTAACATTACTCTTGAACAGTTGCAATCTCTTACTCCAATTCCAACATCTGCCAATCTGACTCATCGATTAGATGATGGTACAACAACTTTAAAGTTCACTCCAGCGAGCTCTTACAC	0.4
MK593539_1_Mammalian_rubulavirus	12341	12461	CTTTTTCAAGTTTCACTCACATCTCAAATGATGAACAGTACCTCACTATTAATGATAAAACTGCAGACTCCAATATAATCTATCAACAATTAATGATTACAGGACTTGGAATCTTAGAGA	0.316667
MK593539_1_Mammalian_rubulavirus	12461	12581	CATGGAATAATCCCCCAATCAATAGGACATTTGAAGAATCTACCTTCCATTTACACACTGGAGCATCATGTTGTGTTCGCCCTGTGGACTCTTGCATTATTTCAGAAGCATTAACAGTTA	0.4
MK593539_1_Mammalian_rubulavirus	12581	12701	AACCACATATAACTGTGCCATACAGTAATAAATTTGTCTTTGATGAAGATCCACTGTCTGAATATGAAACTGCAAAATTAGAGTCATTATCATTCCAAGCTCAACTCGGCAACATTGATG	0.35
MK593539_1_Mammalian_rubulavirus	12701	12821	CTGTGGATATGACAGGTAAATTAACATTATTAGCCCAATTCACTGCCAGACAGATCATTAATGCAATTACTGGACTTGATGAGTCGGTTTCCCTTACTAATGATGCCATTGTTGCGTCCG	0.408333
MK593539_1_Mammalian_rubulavirus	12820	12940	GATTATGTCTCCAACTGGATTAGTGAATGCATGTATACCAAATTAGATGAGTTATTTATGTATTGTGGATGGGAGCTGCTATTGGAGTTATCCTATCAGATGTATTATCTTAGAGTAGTG	0.35
MK593539_1_Mammalian_rubulavirus	12940	13060	GGGTGGAGTAATATAGTGGATTATTCTTACATGATCTTGCGGAGAATCCCAGGTGCAGCATTAAACAATCTAGCTTCTACATTGAGTCACCCGAAACTCTTCCGACGAGCTATTAACCTT	0.425
MK593539_1_Mammalian_rubulavirus	13059	13179	TGACATAGTAGCTCCCCTCAATGCTCCCCATTTTGCGTCCCTAGACTACATCAAGATGAGCGTGGATGCAATATTGTGGGGCTGTAAAAGGGTAATCAATGTGCTCTCTAATGGAGGGGA	0.475
MK593539_1_Mammalian_rubulavirus	13180	13300	TTAGAATTAGTTGTGACCTCTGAAGATAGCTTGATCCTTAGTGATCGATCCATGAACCTCATTGCACGGAAATTGACTCTACTATCACTAATCCACCATAATGGATTGGAATTGCCAAAA	0.383333
MK593539_1_Mammalian_rubulavirus	13300	13420	ATTAAGGGATTTTCTCCTGATGAAAAATGTTTTGCCCTGACAGAATTCCTAAAGAAAGTGGTAAACTCAGGTTTGAGTTCAATAGAGAACTTGTCGAATTTTATGTACAATGTGGAGAAT	0.341667
MK593539_1_Mammalian_rubulavirus	13420	13540	CCACGTCTTGCGGCATTTGCCAGCAACAACTACTATCTGACCAGAAAACTACTGAATTCAATCAGAGATACTGAATCGGGCCAAGTAGCAATCGCCTCGTACTATGAATCATTAGAATAT	0.425
MK593539_1_Mammalian_rubulavirus	13539	13659	TATTGATAGCCTTAAGTTAACCCCACATGTGCCCGGCACTTCATGCATCGATGACGACAGTCTATGTGTAAATGATTACATAATCTGGATCATAGAATCAAATGCAAACCTGGAGAAATA	0.391667
MK593539_1_Mammalian_rubulavirus	13659	13779	TCCAATTCCGAATAGTCCCGAGGATGATTCCAATTTCCATAACTTCAAATTGAATGCTCCATCGCACCATACTCTACGCCCATTAGGGTTGTCATCCACTGCTTGGTACAAAGGCATAAG	0.441667
MK593539_1_Mammalian_rubulavirus	13778	13898	GCTGCTGCAGGTACCTTGAACGATTAAAGCTCCCACAGGGTGACCACTTATATATTGCAGAAGGTAGTGGTGCCAGTATGACGATCATAGAGTACTTATTCCCAGGACGAAATATCTATT	0.441667
MK593539_1_Mammalian_rubulavirus	13899	14019	CAATTCTTTATTTAGTAGTGGTGATAATCCCCCACAAAGAAACTATGCTCCAATGCCTACTCAGTTCATCGAGAGTGTCCCATACAAGCTCTGGCAAGCACACACCGATCAGTATCCTGA	0.441667
MK593539_1_Mammalian_rubulavirus	14019	14139	GATATTTGAGGACTTCATCCCCCTATGGAATGGGAATGCTGCTATGACCGATATAGGAATGACATCTTGTGTTGAATTCATTATTAATCGAGTTGGCCCTAAGACCTGCAGTCTGGTACA	0.425
MK593539_1_Mammalian_rubulavirus	14140	14260	GTAGATTTAGAATCAAGTGCAAGCTTAAATCAACAATGCCTATCGAAACCTATAATCAATGCTATCATTACTGCTACCACCGTTCTGTGCCCTCATGGGGTGCTTATTCTGAAATATAGT	0.383333
MK593539_1_Mammalian_rubulavirus	14259	14379	TTGGTTACCATTTACTCGATTTAGTACTTTGATCACTTTCTTGTGGTGCTACTTCGAGAGAATCACTGTTCTAAGAAGTACATATTCAGATCCAGCCAATCATGAGGTGTATTTAATTTG	0.358333
MK593539_1_Mammalian_rubulavirus	14379	14499	TGTTCTTGCCAATAATTTTGCATTCCAGACAGTTTCACAAGCAACAGGAATGGCGATGACATTAACAGATCAAGGCTTTACCCTGATTTCTCCTGAACGAATAAATCAGTATTGGGATGG	0.4
MK593539_1_Mammalian_rubulavirus	14498	14618	GTCACTTAAAACAGGAGCGTGTTGTGGCAGAAGCAATTGACAAGGTTGTTTTGGGAGAAGATGCTCTGTTCAATTCAAGTGACAATGAGCTAATTCTCAAATGTGGAGGGACACCAAATG	0.425
MK593539_1_Mammalian_rubulavirus	14618	14738	CACGGAATCTAATTGATATTAAGCCAGTGGCGACCTTCATAGAATTTGAACAGCTGATCTGTACAATGCTAACAACTCACTTTAAAGAAATAATCGATATAACTAGATCTGGAACCCAAG	0.366667
MK593539_1_Mammalian_rubulavirus	14737	14857	GATTATGAAAGTCTATTACTCACACCTTACAATTTGGGTCTCCTCGGGAAAATTAGTACAATAGTGAGACTGTTAACAGAGAGAATCCTGAATCACACTATAAGAAACTGGTTAATACTC	0.358333
MK593539_1_Mammalian_rubulavirus	14858	14978	CACCTTCTCTCCGGATGATTGTGAAGCAAGATTTGGAATTCGGCATATTCAGGATCACATCTATCCTCAGTTCTGACCGGTTTCTAAAATTATCGCCGAATAGGAAATATTTAGTTGCAC	0.408333
MK593539_1_Mammalian_rubulavirus	14978	15098	AATTGACTGCAGGCTATATTAAGAAACTGATTGAAGGGGATTGTAATATAGATCTAACTAGGCCCATCCAAAAACAAATCTGGAAGGCATTAGGTTGTGTCGTCTACTGTCATGATCCAA	0.383333
MK593539_1_Mammalian_rubulavirus	15098	15218	TAGATCAAGGAGAACCAACAGATTTTGTCGAAATAAATATTAATGAATAGATCAAACTCGGGATCGATTTCGAGGAAATCAAAACATATTAAAATACAGGATTAGTTTAAGAAAAAATAG	0.283333
NC_000855_1_Viral_hemorrhagic_septicemia_virus	0	120	GTATCATAAAAGATGATGAGTTATGTTACAAGGGACAGGAAAAAAGAAAATAACGGCACATAAGTAGCAAAAAGTTTTCAAGTTTGAAATTCCAAGAATTTGGAAAGTGAAAGTTGAACA	0.308333
NC_000855_1_Viral_hemorrhagic_septicemia_virus	120	240	CAGAGTCATATCTCATAATCGTTGAACAAAAGAACTCAGTCGAAGAAATGGAAGGAGGACTTCGTGCAGCGTTTTCAGGCCTGAATGAGGTTAGGATCGACCCCACCGGTGGAGAGGGAC	0.491667
NC_000855_1_Viral_hemorrhagic_septicemia_virus	240	360	GGGTACTTGTACCTGGTGACGTGGAGCTCATCGTGTATGTTGGTGGATTTGGTGAGGAAGACAGGAAGGTGATTGTGGATGCACTCTCCGCACTCGGGGGACCCCAGACTGTACAGGCGT	0.558333
NC_000855_1_Viral_hemorrhagic_septicemia_virus	359	479	TTGTCCGTGCTTCTCTCCTATGTACTCCAAGGGAACACACAGGAGGACCTAGAAACAAAGTGCAAGGTCCTCACAGACATGGGCTTCAAGGTGACACAGGCAGTCAGGGCCACGAGCATC	0.533333
NC_000855_1_Viral_hemorrhagic_septicemia_virus	479	599	GAGGCGGGAATCATGATGCCCATGAGAGAACTGGCCCTGACTGTCAATGACGACAACCTCATGGAAATCGTCAAGGGGACCTTGATGACATGCTCCCTTCTTACCAAGTACTCGGTGGAC	0.525
NC_000855_1_Viral_hemorrhagic_septicemia_virus	599	719	AAGATGATCAAGTACATCACTAAGAAACTCGGGGAGCTGGCAGACACCCAGGGAGTTGGGGAACTGCAGCACTTCACCGCTGACAAGGCAGCCATCAGGAAACTCGCAGGGTGTGTGCGT	0.55
NC_000855_1_Viral_hemorrhagic_septicemia_virus	720	840	CCGGGCAGAAGATCACCAAGGCCCTCTATGCGTTCATCCTGACCGAGATCGCAGACCCCACCACCCAGTCGAGGGCCCGAGCAATGGGGGCGTTGAGGCTCAACGGGACAGGAATGACCA	0.625
NC_000855_1_Viral_hemorrhagic_septicemia_virus	839	959	ATGATTGGGTTGTTCACCCAGGCCGCCAACAACTTGGGCATTGCCCCGGCAAAGCTGCTGGAGGACCTCTGCATGGAGTCCCTGGTTGAGTCAGCCAGACGGATCATCCAGTTGATGAGA	0.566667
NC_000855_1_Viral_hemorrhagic_septicemia_virus	960	1080	AGGTGTCAGAGGCGAAGTCCATCCAAGAGCGCTACGCCATCATGATGAGTCGGATGCTGGGAGAGTCCTACTACAAGTCGTATGGACTCAATGACAACTCCAAGATCTCTTACATTCTGT	0.491667
NC_000855_1_Viral_hemorrhagic_septicemia_virus	1079	1199	TCACAGATTAGTGGGAAGTACGCAGTGGACTCCCTGGAAGGCCTGGAGGGGATCAAGGTGACAGAGAAGTTCCGCGAGTTCGCTGAGCTTGTTGCAGAAGTCCTGGTGGACAAGTACGAG	0.55
NC_000855_1_Viral_hemorrhagic_septicemia_virus	1200	1320	GGATTGGAGAGGACAGCACGGAGGTCTCAGATGTCATCAAGGAGGCGACCAGACAGCACGCGCGCAGGACATCTGCCAAGCCAGAGCCAAAGGCCCGCAACTTCAGGAGCTCCACCGGAA	0.608333
NC_000855_1_Viral_hemorrhagic_septicemia_virus	1320	1440	GGGGGAAGGAGCAGGAGACGGGGGAGTCCGATGATGACGACTACCCCGAGGACTCTGACTAAAAGGCACTCCCGTCTCATAACCAACACAGATAGAAAAAAACGGCACGATTATAAGAAT	0.508333
NC_000855_1_Viral_hemorrhagic_septicemia_virus	1441	1561	TCTCTTTGATCAAAGCAAGACAAACACTGAAATCACACAATGGCTGACATTGAGATGAGCGAGTCCTTGGTCCTGTCCCATGGATCCCTAGCTGACCTGGACAAGAGACTAGACAACGCC	0.483333
NC_000855_1_Viral_hemorrhagic_septicemia_virus	1561	1681	CCCAAAGACAACAGGTCAGCTCTTTTTTCATCCACCTCAGGGTCTACCAGGCAAAAATCAAGTCCCAAGAAGAAGCCCAATCCAACGACACTGGAGGAAATTATTGGCCACTTCGTCCCT	0.483333
NC_000855_1_Viral_hemorrhagic_septicemia_virus	1681	1801	GAAGATCTCCAACTAGACGCCACAAAGGCCTTTGGACAGCTCCTGAGACGTATCAAGATGTCCCATCAAGAAGAACTTACTCAACACCTGGAGAAGGTCAACGGGGAAAACCGGGCCAAG	0.508333
NC_000855_1_Viral_hemorrhagic_septicemia_virus	1800	1920	GATGGGAGCCCTCCTGGAGTCTCAAAAGGAAAATGGGAAGAAGACCGACAACATACTCTCAATCCTCATCGCTATGCGGGGAGAAGGGGCGGAAAACGCATCCAAAAAGCCCAAGGTTCT	0.516667
NC_000855_1_Viral_hemorrhagic_septicemia_virus	1921	2041	GATGGGGACCAGGTCCGGAATGAGAGGGCACTTGGATTCAACCGGGGACTGACCACAGCTGCCATCGCCATGAAGAAGTTCAAGCTGGAAGATCCCCTTGCACTCTGCAAAGGTTCGGTC	0.566667
NC_000855_1_Viral_hemorrhagic_septicemia_virus	2041	2161	AAACGGGCAGCTCTCTCCGCCATGGAAAAGGAGGAATATGACGGGGAGCGAGAGACCTACTCCACAGTTTCAAAAGCGATCAAGGCGGAGCTGGACAAGCTAGAGTAGGGACAACACAAC	0.533333
NC_000855_1_Viral_hemorrhagic_septicemia_virus	2161	2281	GCATCACACAGATAGAAAAAAACGGCACGACTGTTCAAGCACACCAACTCCCAAAGAGAGACGCTCCAGCAGTTAGCAAAACCCCAGGCAACCAACAACTCAAGACATGACTCTGTTCAA	0.475
NC_000855_1_Viral_hemorrhagic_septicemia_virus	2281	2401	AAGAAAGCGCACTATCCTGGTTCCTCCTCCTCACCTTACGTCCAATGATGAGGACCGTGTCTCCACCATCCTGACGGAAGGCACCCTCACCATCACGGGCCCTCCTCCGGGAAACCAGGT	0.583333
NC_000855_1_Viral_hemorrhagic_septicemia_virus	2402	2522	GACAAGGTCTGCATGGCTATGAAGCTTGCTCGAGCCATTCTCTGCGAAGATCAACACCCAGCCTTCAATCCCCTGGTTCATCTATTCCAGAGTGCTATGATCTTTGGAGAAACCAGTGAG	0.491667
NC_000855_1_Viral_hemorrhagic_septicemia_virus	2521	2641	GAAGATTGACTTCGGGACTCGCAGTAAGACCCTGATAACAAGCTTCAAGATAGCTGAAGCAAAGGCCATCTACCTGGATTCAAGTCCGGTGAGATCTCGCATAGAGGCCAAGAAGTACAC	0.483333
NC_000855_1_Viral_hemorrhagic_septicemia_virus	2641	2761	CACTCCCATTAGACATGGGAGTGTGACTTACTATGGTCCGTTCATATTTGCAGATGACCACGTTGGAGGGAAAGGCCACCGCGAGAAGCTAGGGGCACTATGTGGGTTCCTTCAGTCTGA	0.516667
NC_000855_1_Viral_hemorrhagic_septicemia_virus	2761	2881	ACCTTACGGGCAGGCGAAGGACTACTACAATCGTGCCGTCGAAGAAGAGATAGGCATTCCCCCAAGGGACCCGAAGCGCAGATCTGGAACCTCCTCTGTCCGACCTTGGTAGACCGAAAG	0.566667
NC_000855_1_Viral_hemorrhagic_septicemia_virus	2881	3001	GACCGACTCAGGCTTGAGACCACACTCTCATTAGATAGAAAAAAATGGCACATTTGTGTACACAACAAGCTAGACCCATGGAATGGAACACTTTTTTCTTGGTCATCTTGATCATCATCA	0.408333
NC_000855_1_Viral_hemorrhagic_septicemia_virus	3000	3120	ATAAAGAGCACCACACCACAGATCACTCAACGACCTCCGGTCGAAAACATCTCGACGTACCATGCAGATTGGGACACTCCGCTATACACTCATCCCTCCAACTGCAGGGACGATTCCTTT	0.508333
NC_000855_1_Viral_hemorrhagic_septicemia_virus	3121	3241	TCCCGATTCGACCAGCTCAACTCAGGTGTCCTCATGAATTTGAAGACATAAACAAGGGACTGGTCTCCGTCCCAACCAAGATCATCCATCTCCCGCTATCAGTCACCAGCGTCTCCGCAG	0.525
NC_000855_1_Viral_hemorrhagic_septicemia_virus	3241	3361	TCGCGAGTGGCCACTACCTGCACAGAGTGACTTATCGAGTCACCTGTTCGACCAGCTTCTTTGGAGGGCAAACCATTGAAAAGACCATCTTAGAGGCGAAACTGTCTCGTCAGGAGGCCA	0.525
NC_000855_1_Viral_hemorrhagic_septicemia_virus	3362	3482	AGACGAGGCAAGCAAGGATCACGAGTACCCGTTCTTCCCTGAACCCTCCTGCATCTGGATGAAAAACAATGTCCATAAGGACATAACTCACTATTACAAGACCCCAAAAACAGTATCGGT	0.458333
NC_000855_1_Viral_hemorrhagic_septicemia_virus	3482	3602	GGATCTCTACAGCAGGAAATTTCTCAACCCTGATTTCATAGAGGGGGTTTGCACAACCTCGCCCTGTCAAACTCATTGGCAGGGAGTCTATTGGGTCGGTGCCACACCCAAAGCCCATTG	0.516667
NC_000855_1_Viral_hemorrhagic_septicemia_virus	3602	3722	CCCCACGTCGGAAACACTAGAAGGACACCTGTTCACCAGGACCCATGATCACAGGGTGGTCAAGGCAATTGTGGCAGGCCATCATCCCTGGGGACTCACAATGGCATGCACAGTGACATT	0.55
NC_000855_1_Viral_hemorrhagic_septicemia_virus	3722	3842	CTGCGGGGCAGAATGGATCAAGACTGACCTGGGAGACCTGATCCAGGTAACAGGACCGGGGGGCACGGGGAAACTGACTCCAAAGAAGTGTGTCAATGCTGATGTCCAGATGAGGGGGGC	0.583333
NC_000855_1_Viral_hemorrhagic_septicemia_virus	3843	3963	ACAGATGACTTTTCTTATCTCAACCATCTCATCACCAACATGGCTCAAAGAACCGAGTGCCTAGATGCCCATAGTGATATCACCGCTTCTGGGAAAATATCCTCATTTCTCCTCTCAAAG	0.433333
NC_000855_1_Viral_hemorrhagic_septicemia_virus	3962	4082	GTTTCGTCCCAGCCACCCTGGACCCGGCAAGGCACACTATCTTCTCAACGGTCAAATCATGCGAGGTGACTGTGACTATGAGGCAGTAGTCAGCATCAACTACAACAGCGCTCAATACAA	0.516667
NC_000855_1_Viral_hemorrhagic_septicemia_virus	4083	4203	ACAGTGAACAACACATGGAAATCATGGAAACGGGTAGACAACAACACAGACGGGTACGATGGGATGATATTTGGGGACAAATTGATCATCCCGGACATCGAGAAGTATCAGAGTGTCTAT	0.441667
NC_000855_1_Viral_hemorrhagic_septicemia_virus	4203	4323	GACAGTGGAATGCTCGTTCAAAGAAACCTTGTGGAAGTCCCTCATCTGAGCATTGTGTTTGTCTCCAACACATCTGATCTTTCCACTAATCACATCCACACCAACCTAATCCCTTCGGAT	0.45
NC_000855_1_Viral_hemorrhagic_septicemia_virus	4324	4444	GGTCATTCCACTGGAGTATTTGGCCCTCATTATCTGGGATGGGGGTTGTGGGAGGGGCCTTCCTTCTACTGGTACTCTGCTGTTGCTGCAAGGCGTCCCCTCCCATTCCAAATTACGGGA	0.55
NC_000855_1_Viral_hemorrhagic_septicemia_virus	4443	4563	ATTCCGATGCAGCAGTTCTCCAGAAGTCAGACGGTCTGAGCACACCTGTCCGAATGACCACAATTCCTCTATTAGGTAGATAGAAAAAAATGGCACCTTTATGATAAAGAAACATGGCGA	0.433333
NC_000855_1_Viral_hemorrhagic_septicemia_virus	4563	4683	CCCAACCCGCGCTCAGCACAACCAGCTTTTCTCCGCTCGTCCTCCGCGAGATGATCACACACAGACTCAAATTTGACCCAAGCAACTACCTCAACTGTGACCTTGATCGGTCGGACATAT	0.533333
NC_000855_1_Viral_hemorrhagic_septicemia_virus	4682	4802	TCCCCCGTGGACTTCTTTGAAACGACCCTCCCCAGGATCCTAGATGATCTGAGGGCCAGTACACGGCTTCCTCACCTCCATGTGCTCGACATGAGGATAAGTCTCCTAGAGAGAACCCAC	0.55
NC_000855_1_Viral_hemorrhagic_septicemia_virus	4803	4923	ACATGTTCAGGAACGTCCCCTCTAGTCCCGCCACAACCGGTAGGCTGACAGATCCTGAACTCGTCATCATTTCACATGCAGAGGTGGGGCTATTGACAAGAGGCTCTGGGCTCCCCTCCT	0.558333
NC_000855_1_Viral_hemorrhagic_septicemia_virus	4923	5043	GAACCTCCCCGACGTCTCCCAGATAGAAAAAAATGGCTCTTTTGTTGTTTGTAATCCTACACTCAACAAAAAGTGACCCTACAGGGGGTAATACCTGACAAAACAAAGTTAGATCACCTT	0.416667
NC_000855_1_Viral_hemorrhagic_septicemia_virus	5043	5163	ACAACAACCATGGAAATGTTTGAACTAGACCGGGAAGTACACCAGGAACGACTTCCTTCGGAATGTTCACTCAACTCTCCCCTAAACCTCTCCCTATCCCTCCAGCTCTTCGGGCGCTTG	0.508333
NC_000855_1_Viral_hemorrhagic_septicemia_virus	5163	5283	GCTCCTAAGACAGAGCACATCAGGTACCAAGCTGGGAGGATCAAGAGATGGCTCGCAAGACAGTACCAGCTGGTGCACCTCAGAGAGCTTGAGATTGACTCAACAAGAATCCAAGGATAC	0.508333
NC_000855_1_Viral_hemorrhagic_septicemia_virus	5283	5403	CTGATCCCCCATCTTTTGAAGACACAGAGCAATGAGTTAGGATCATCGGTGATGAAAAACTGGGGGATGGTCTCTAAGTACTACCTATCCCTGGGTTACACCCTTCCTCCAAAGGACAAG	0.475
NC_000855_1_Viral_hemorrhagic_septicemia_virus	5403	5523	TTCGAGTTTCGAGAAGTTGCTCCTTACTGGAACTTGGCCTCACAGTTGAGAGAGGTCACATTAGAGAGCCAGAAGGTGGACGCCAGAGGGAAAGAAAAGAGAAAGTTGTACCAGGTGGAG	0.491667
NC_000855_1_Viral_hemorrhagic_septicemia_virus	5524	5644	ATGTAGAGTTCGAATTTAAAGAGGGGGTGGTGGTGATTCGCGCGGGTCCGGATGGACTCCTGAATGAGTTCCTTGGGGGGGCAAAGCTTGGCGCAGTAACATATGTGGAGTACTTGGCCC	0.541667
NC_000855_1_Viral_hemorrhagic_septicemia_virus	5643	5763	CTCTTCAAAATCATCAACCAAAGGGCACAAGCACTCCTGCTCACGGCCATCTGCCAGACCCTTGAACCCGATCTAGTTCCCCCCTGTAGTGGAATACTCTCCATCTATGCAGAGGTCGAC	0.525
NC_000855_1_Viral_hemorrhagic_septicemia_virus	5764	5884	CCGTGCTCCGTCGGGCGGGACAATCCGCTATTGACTTGCTCAAATTGTGGGAACCTCTTGTTCTTACAAAACTGGGGGACGTACTCGGCGACAGATTCGGCCTTGAGGACGACTTCAAAG	0.541667
NC_000855_1_Viral_hemorrhagic_septicemia_virus	5883	6003	GATACAATTAGGGGAGAGGCGAACAAATTGGCCAAGAGACTACATGTCACCAGATCCTATAAACGGATGATGAAGACTCTAGATCAGGAGACTAGGGCACAGGCTCTCTTCCAATATTTT	0.441667
NC_000855_1_Viral_hemorrhagic_septicemia_virus	6004	6124	GACTGTTCAAACATTTCGCGTACCCCCGCGTCTACTCGAGAGAAACCATCGAGGCAATTCAAGAGGTCAGTGACAAACCAAGCGACTCATCTCCACTCAACTACCTAAGTGACCAATGCA	0.491667
NC_000855_1_Viral_hemorrhagic_septicemia_virus	6123	6243	AAGATCAGGGAAGAATTCTACATCCGATACACCAAGGCCTATCACAGGGCACCAGCCATGAATCTGGGTCAACTAGGACAGGGTTCCTACCTACGCCAGGTTTTGGAAGCAGGAAAGATC	0.5
NC_000855_1_Viral_hemorrhagic_septicemia_virus	6243	6363	CCCAACACCAAGAATGCCCTTTACTCACTCCTAGAGTGGTTCTTTGTTCGTTTTGAGAAGAGCATCGAGTGGCCACTTAGTGACACCCTATCCACCTTCCTCTCCGACAAGGCGATCACT	0.5
NC_000855_1_Viral_hemorrhagic_septicemia_virus	6362	6482	TCAAAATAGGGATATCTGGTACGACGGGGGATCATCAGGAAGAGACACCACAGAAAAGAGACTACTTCTGAAGTTCATCAAGGAGAATGAAGACAGCGTGGAAAAGGTGATCCTCAAGGC	0.458333
NC_000855_1_Viral_hemorrhagic_septicemia_virus	6482	6602	CGATGAAATCTACGACAAAAAGGCAGATCAGATCATCGCACTGAAAGTCAAGGAGATGGAACTCAAAATCAAAGGTAGAGGATTTGGCTTGATGGCCTTTAGGCCAAGACTTCTTCAGGT	0.433333
NC_000855_1_Viral_hemorrhagic_septicemia_virus	6601	6721	TTCTCCGAGAGAGCATCGCCAAAAAGACCAGTAAATTATTCCCAGAAATAACCATGACCTTCTCAGACCTCGAGTTGAAGAAGAAAAAATTTCAACTTTCAAGGAAGAGTGATGACAGGA	0.4
NC_000855_1_Viral_hemorrhagic_septicemia_virus	6722	6842	AGGATACATCCATATCAGCAAAAGTCTCGATATAAACAAGTTTTGCACCAGTCAACGCCAGTTCAACTCCCTGGCGGTTTTCCAGAGTCTAGATGAACTTCTGGGGACAGATCAGCTCTT	0.45
NC_000855_1_Viral_hemorrhagic_septicemia_virus	6841	6961	TCACGAGAGTGCACGAGATCTTCGAAAAAACATGGATTGTGGACGGATCCGCCAGTGACCCCCCAGATCTGGTGACGTTCAAGGCCAGGTATGAAGAGGCACTGGCCCTAGGGATAGAGG	0.55
NC_000855_1_Viral_hemorrhagic_septicemia_virus	6961	7081	CCCCGCACGTATGGGCAGATGGAGCATTCTCCGGACTGATGGGTGGAATTGAGGGTCTCTGCCAATACGTCTGGACAATCTGTCTATTGCTCCGGGTGGAACGCGTCCTCGCTGTGACAC	0.575
NC_000855_1_Viral_hemorrhagic_septicemia_virus	7080	7200	CAACTGACCCATTTTGTCATGGCGCAAGGAGACAACGTAATCATCAACCTCATCATCCCTGTCGAGGTGGACCGGGTGGGTGGGGTTGTCGAAGGAGAACGCGCCAGAATTCAACACATC	0.533333
NC_000855_1_Viral_hemorrhagic_septicemia_virus	7200	7320	AGCAAAGACATCGATTCTGCTCTCGAACGAGAGCTGCTGAGGAGTGGCCTGACTCTCAAGATAGAAGAGACCCTGACCAGTGAAAACCTCTCAATCTATGGAAAAGACCTCCATTGCCCA	0.491667
NC_000855_1_Viral_hemorrhagic_septicemia_virus	7319	7439	ACAACACCTTACCCTTGCCGTGAAGAAGGCAGGATCCGCCTCTATCATATCAAGCGAACAATATCAAGACGTACCCACATTTCTTTCAGGCCTAGGAACGGGAATGGAGACAATCTCAGA	0.475
NC_000855_1_Viral_hemorrhagic_septicemia_virus	7439	7559	GTGTGTCAACAACAAAGTGAGTGCTCATTTGTTCGGGGTCATTCTGGGAGCGGCTGGATGGAAGAGCCTCGCACAGAGACAAACGTGGAAAGGGTGGGAATACCCCTTTCAGAATGAGGC	0.525
NC_000855_1_Viral_hemorrhagic_septicemia_virus	7559	7679	CACCCGGAGGCAAGTCAGGTCGCAGGGAATCCTTCTTCAGAAAGGGGAGTCCACAATGGTCCACAAGGAGCCCGAGGTCAACCCAGAAAAACGGACTATAGAACTACTCCTGGTGAGCAG	0.55
NC_000855_1_Viral_hemorrhagic_septicemia_virus	7679	7799	TCTCTTCGGGTCAGCTCTGGGGATGCTCCCCTTTCCCACCCCCATTGACCTCGAGAAAAGAGGTGTGGGAGACTACGTTACTCACCGGCTCTCGATCATCAAGATGGCCCTGGTCTCTAA	0.558333
NC_000855_1_Viral_hemorrhagic_septicemia_virus	7798	7918	AAAAACTCCCAAACAGGATGGTCGAGATGATTGTCTCCACCATGAACCTTCCTCTTTCCCGAGAACAGGATCTCACGAAATTGTTCGATTCCCCATTCTCCCTCAATCTTGCCACAGAGG	0.475
NC_000855_1_Viral_hemorrhagic_septicemia_virus	7919	8039	AGACGCAGCATCTGTGATCAAGAGACTCGCAAGGGGCACATTGAGGGGGCTCGACATCAAAAACAAAAAACTGGCAGATCACATAGCCACCATGGATCAGGGAATAACCCAAATTGACGA	0.483333
NC_000855_1_Viral_hemorrhagic_septicemia_virus	8039	8159	CGCACTGGCCAGTGCAGACACAATCAACCCCCGAATTGCCTACCAATTTCGAAACATCACAGATCAGAAAGAATCCGAAATGTTCGTCACCAAATTCGCCACCGCGAAAACCATGCGAAT	0.483333
NC_000855_1_Viral_hemorrhagic_septicemia_virus	8160	8280	GTTGCTCTCTCTTCGTCCCAGGATGTCTCAGTTGTGGGACTTCTGAACAAGCGCAGCCAGGCAAAGGAGATCTACACCATTTGGCGGACACAGAGGAAGGGGGAGACACTCTGGACATGC	0.55
NC_000855_1_Viral_hemorrhagic_septicemia_virus	8280	8400	TCGACTCAACAGGCAAAGAAGCTCAGGGATCTATCTTGGGGAAAAAACATAATTGGGGTCACCTCTCCTTCTCCTCTGGAAGCCACCCGCTTCAAACTAATCGACCCAATCTCATGGGAG	0.491667
NC_000855_1_Viral_hemorrhagic_septicemia_virus	8401	8521	AAGAAAAAGAGGCACACCACTTCACCATCCATTACTACCTCTCAAAACCCAGTCTTTCTTCAAAGACAGCCCACACAACCAGGGGTCCATTAGTTCCCTACTTCGGGACCCAGACCAAGC	0.491667
NC_000855_1_Viral_hemorrhagic_septicemia_virus	8521	8641	CACTGATCGCAAAAGCCTACATGGAGCTCAAGGGAAACCCCAGGACCAACAAGGCTCTGCAGTTGCTCAGCATGAGGGAGACAATGATTAAGGCAGGGTCCAATCTAGACAAACTCCTCT	0.508333
NC_000855_1_Viral_hemorrhagic_septicemia_virus	8641	8761	TGTCCCTGTGTTCCAATGCCCTAGATATCGACGTCAACTCCCTCCCCTCACTTCAAGCACAAGAGGAGGCCAGCGCCGGAGAGGGGGTCCGAGGGGGCATCAAAGAGTCCATGTCCCCAG	0.6
NC_000855_1_Viral_hemorrhagic_septicemia_virus	8761	8881	TTGGACCAGACAATCTCTATACACACATCACCCACAAGGTGTTCGAGCGCCAGTGGTTGTCTGAGTTTCATGTAAACATCGCGGACTTCATCATCTGGGGAATCACGAAGACTCGGCAGC	0.5
NC_000855_1_Viral_hemorrhagic_septicemia_virus	8881	9001	ATCTCCAGGTTGCCACCGACCTGGGTGGGAGTCTTCCGATCTGTGTCCCAGCGTGTCCAGAGTGTTACAGAGAGAAAGAACGGGTCTTCCTGGACATCCCAAAGGAAATGGAGTGGGTCA	0.55
NC_000855_1_Viral_hemorrhagic_septicemia_virus	9000	9120	AATACTTCCACTACCTCAGACAAGGCCCAAACCTACTTCTCCACCTGGTGTGATCTCCCAAGAGTGTCCACCCTCCCCTCATTGGACCAGAAGGATGCAACCTGTCTGATGGGGAGGTCC	0.541667
NC_000855_1_Viral_hemorrhagic_septicemia_virus	9120	9240	ATGGCAACTCAAAAATCCACCCCGGGAGAGTCCATCACCAAGTTCTATAGCACAGCCCCAGACACCCATAGACTTCTCCATCCTGTGACCTTGGTCCTGGGCTATGCGGAGGGAACAATT	0.525
NC_000855_1_Viral_hemorrhagic_septicemia_virus	9240	9360	TTTTCCTACATGAAAAGTCAGCACAACATTCATGGGTCTCTTTACCATCCACATATCGATGAGATCGAACCAGCTCTTGAAAAGTATGTGATCGACACGAAGACATCCCACACCAAACAC	0.425
NC_000855_1_Viral_hemorrhagic_septicemia_virus	9361	9481	TTGGATATCTGTTTCAAGATGCCGACTCCCTCCAGGAACTCCTCGAGACAGGAATGACACCATATATCCCTCGATCCATTCCTCTCACGATCACTGAATTGACAAGTGCATGCTGCATGA	0.475
NC_000855_1_Viral_hemorrhagic_septicemia_virus	9481	9601	CACTTGCCAAAGCAATCTCCATTGTCCTCAGAACTGGAGTGACCATTCCATTGATGCCAGAAAATGGATACGGAGAAAACGATATCCAAGTGGCAAGACTCACCGCTAACTCCTTTTCTC	0.458333
NC_000855_1_Viral_hemorrhagic_septicemia_virus	9601	9721	GACTCATGCCCAGGGGGAGAATTCAGCTAGTCTACTTGGACTGTGACCTAACCTCGCAGATGACCGCGTGGGTGCCAACCAGTCAGCCGAGTGTCCTAGGATCCGTCAACTTCCACATCG	0.566667
NC_000855_1_Viral_hemorrhagic_septicemia_virus	9721	9841	AGGGAATTGCCATCCCCCTCACAGCGACAGAGATGAGAGTAGGACAAGAAAGCTGGGAAGAGAGAAAGTGGACATGCTCAAACAACCGACACATCATCGCAAAGGGGGTCAAGACCAAAT	0.5
NC_000855_1_Viral_hemorrhagic_septicemia_virus	9841	9961	CTCTGTTCATACACCAGAGCGTCCCCGAGACTATCACACACCCTCCCGACCTCATTGTGGTGATCGGAGGAGGCCTAGGGGGCTGTGTGGTTCCCTATCTTCAAAAGTGGAGGGACCCCA	0.575
NC_000855_1_Viral_hemorrhagic_septicemia_virus	9960	10080	AAAGTGATCTTCTGCACTCTCTTTGATGAACGAGAGCGGATCTCGGAGGACGGAGACTTGATCATTCCCCCGGAGCTCCTGGTTCGAGGACTTGCTGGGAGAATGGTCGAGAAAGAACTC	0.525
NC_000855_1_Viral_hemorrhagic_septicemia_virus	10081	10201	TGGAGGCCGAAATGTGTGACATCACGGTCAAGGGAAACAGGGACCTCCTCATCAAAGTTGTGCAGAAATGGGTTCAGCCGAACGGACATGTCCTTCTAATTGATGAGATCGAAAATCGGG	0.491667
NC_000855_1_Viral_hemorrhagic_septicemia_virus	10200	10320	GGGGATCAAGAGTCAGTACTTCAATCTTCCATCAGTGAGCTTCTGGCAAGAATGGACAACGTGTGCAACCTCACCTCCGTTCACACCATCCGGGAGACCGGACCCCGACAATTCGCCCAG	0.55
NC_000855_1_Viral_hemorrhagic_septicemia_virus	10320	10440	AGGGTAAACACAATTAGAAGAGGAAGAAAGACAGCAACACTCCACTGGAACCAGTACAACCGACGAGACCAAGTGGAGGCCCTTCTACTTATTGAGAGCCACACCAGAAAGACCGAACTG	0.483333
NC_000855_1_Viral_hemorrhagic_septicemia_virus	10439	10559	GCACGTCACATCATCTGTTGTACAGGCAGCATTCAGGAAGATCGACGAGAAGCTCGAGTCGGAGAGTCGACTTGAACACAGTAAATGGTCACTCCCTGAGCTCCCCCCAAGGGAGAAGGA	0.533333
NC_000855_1_Viral_hemorrhagic_septicemia_virus	10559	10679	CATCCTACTTGGATATGTGGCATCTGTCTTTCTAAAGCTGGGGCTGGTCGTGACAGACAGACACATGTCGGCTGCCGCGCTCATTACTCTTCTCGAAGAAGCTGGGCCAAAGATGATATC	0.508333
NC_000855_1_Viral_hemorrhagic_septicemia_virus	10678	10798	CCTGGGACAAGAAGATGGAACATCGGACCTGGGCCTCCTCGGATGCCATTACCGAGAAGGGGGTCACCCAGGACCAGATCTTTTCTCTTCTCTGCTTTGCATGGGCCCTTAGGGGACTAA	0.558333
NC_000855_1_Viral_hemorrhagic_septicemia_virus	10799	10919	ATCAGGAGACTGGGAACACAACGCAGACGCCATCATCCTCCAGGATGTCCACATTGACACAGGTCCGAGGCTCTGTCAGATGGGTGAGTCTCCCAAGAGGACATTTGCATCTTTCAGGTT	0.525
NC_000855_1_Viral_hemorrhagic_septicemia_virus	10918	11038	TGCACAACACAAAAAAAGCGGAGGATCTCAAGGGGTACCTAGGTGCTCTGCTCCACCTGGAGTCCTTCTTTCCATTTGGAGAACAGTGATGGAATCGCCCCGTTCATCAATTAGATTGAA	0.475
NC_000855_1_Viral_hemorrhagic_septicemia_virus	11038	11158	AAAAACTATGACCTGGGTTCAATGGCCAGGTGAACTCCCGTGGGCGCCAGGCCACAGGCCTCCCTCCTCGGATTTCTTGTTCTTCATTCTTTCGATTGTGGTATGTATTATTTTCTATAC	0.475
NC_000858_1_Simian_T_lymphotropic_virus	0	120	TGACACTGACCATGAGCCCCAAATATCCCCCGGGGGCTTAGAGCCTCCCGCTGAAAAACATTTCCGCGAAACAGAAGTCTGAAAAGGTCAGGGCCCAGACTAAGGCTCTGACGTCTCCCC	0.558333
NC_000858_1_Simian_T_lymphotropic_virus	119	239	CCCGGAGGGCAGCTCAGCACCGGCTCAGACTAGGCCCTGACGTATCCCCCTGAAAAGCAATCATGAGCTCAGACCTCCGGGAAGCCACCGGGAACCACCCATTTCCTCCCCATGTTTGTC	0.608333
NC_000858_1_Simian_T_lymphotropic_virus	238	358	CAAGCCGTCCTCAGGCGTTGACGACAACCCCTCACCTCAAAAAACTTTTCATGGCACGCATACGGCTCAATAAAATAAGAGGAGTCTATAAAAGCGTGGAGACAGTTCAGGAGGGGGCTC	0.5
NC_000858_1_Simian_T_lymphotropic_virus	356	476	TCGCTTTTTTCTCCTACGCGCCCGCCGCCCTACCTGAGGCCGCCATCCACGCCGGTTGAGTCGCGTTCTGCCGCCTCCCGCCTGTGGTGCCTCCTGAACTGCGTCCGCCGTCTAGGTAAG	0.666667
NC_000858_1_Simian_T_lymphotropic_virus	475	595	GTTTAGAGCTCAGGTCGAGACCGGGCCTTTGTCCGGCGCTCCCTTAGAGCCTACCTAGACTCAGCCGGCTCTCCACGCTTTGCCTGACCCCGCTTGTTCAACTCCACGTCTTTGTTTCGC	0.591667
NC_000858_1_Simian_T_lymphotropic_virus	594	714	CTTTCTGTTTCGCGCCGTTACAAATCGAGAGTTCCACCCCTTTCCCTTTCATTCACGACTGACTGCCGGCTTGGCCCACGGCAAGTACCGCGGACTCTACTGGCTCGGAGCCAGCAGCAG	0.583333
NC_000858_1_Simian_T_lymphotropic_virus	714	834	CCTATTCTATAACACTCTCCAGGAGAGAAATTTAGTACACAGGTGGGGGCTCGTCCGGGATACGAGCGCCCCTTTATTCCCTAGGCAATGGGCCAAATCTTTTCCCGTAGCGCTAGCCCT	0.525
NC_000858_1_Simian_T_lymphotropic_virus	832	952	CTATTCCGCGACCGCCCCGGGGGCTGGCTGCTCATCACTGGCTTAACTTCCTCCAGGCGGCATATCGCCTAGAACCCGGTCCCTCCAGTTACGATTTCCACCAGTTAAAAAAATTTCTTA	0.541667
NC_000858_1_Simian_T_lymphotropic_virus	951	1071	AAAATGGCTTTAGAAACACCGGCTTGGATCTGTCCCATTAACTACTCCCGCCTAGCCAGCCTACTCCCAAAAGGGTACCCCGGCCGGGTAAATGAAATTTTACACATACTCATCCAAACC	0.483333
NC_000858_1_Simian_T_lymphotropic_virus	1069	1189	CCCAAGCCCAGATCCCGTGCCACCCCGCGCCACCGCCGCCGTCATCCCCCACTCTCGACCCCCCGGATTCTGATCCACAAATCCCCCCTCCTTATGTTGAGCCTACGGCCCCTCAAGTCC	0.666667
NC_000858_1_Simian_T_lymphotropic_virus	1189	1309	TTCCAGTCATGCATCCACATGGGGCTCCTCCCAGCCATCGCCCATGGCAAATGAAAGACCTACAGGCCATTAAGCAAGAAGTCTCCCAGGCAGCCCCCGGGAGCCCCCAGTTTATGCAGA	0.575
NC_000858_1_Simian_T_lymphotropic_virus	1308	1428	ACCATCCGGCTTGCAGTGCAGCAGTTTGACCCCACTGCCAAAGACCTCCAAGACCTCCTACAGTACCTTTGCTCCTCCCTCGTGGCCTCCCTCCATCACCAGCAGCTAGATAGCCTTATA	0.558333
NC_000858_1_Simian_T_lymphotropic_virus	1427	1547	ATCAGAGGCCGAAACTCGAGGTATTACAGGTTATAACCCCTTAGCCGGTCCCCTCCGTGTTCAAGCCAACAATCCACAGCAACAAGGATTAAGGCGAGAATACCAGCAACTCTGGCTCGC	0.516667
NC_000858_1_Simian_T_lymphotropic_virus	1546	1666	CCGCCTTCGCCGCCCTACCAGGGAGTGCCAAAGACCCTTCCTGGGCCTCTATCCTCCAAGGCCTGGAGGAGCCTTACCACACCTTCGTAGAACGTCTCAACGTAGCCCTTGACAATGGAC	0.6
NC_000858_1_Simian_T_lymphotropic_virus	1665	1785	CTGCCGGAAGGCACGCCCAAAGACCCCATTTTACGATCCTTAGCCTACTCCAACGCAAACAAAGAATGCCAGAAACTACTACAGGCCCGAGGACACACTAATAGCCCTCTAGGAGATATG	0.508333
NC_000858_1_Simian_T_lymphotropic_virus	1783	1903	TGTTGCGGGCTTGTCAGGCCTGGACCCCCAAAGACAAAACCAAAGTGTTAGTTGTCCAGCCTAAAAAACCCCCCCCAAATCAGCCGTGCTTCCGGTGCGGGAAAGCAGGTCACTGGAGCC	0.566667
NC_000858_1_Simian_T_lymphotropic_virus	1902	2022	CGAGACTGCACTCAGCCTCGTCCTCCCCCCGGCCATGCCCTATGTCAAGACCCAACTCACTGGAAGCGAGACTGCCCTCGCCTGAAGCCCGCTATCTCGGACCCAGAGCCAGAGGAGGAT	0.633333
NC_000858_1_Simian_T_lymphotropic_virus	2020	2140	ATGCCCTCCTATTAGACCTCCCCACTGACATCCCACACCCAAAAAACTCCATAGGGGGGGAGGTCTAACCTCCCCCCCCACATTACGGCAAGTCCTTCCCAACCAAGGCCCGGCATCTAT	0.566667
NC_000858_1_Simian_T_lymphotropic_virus	2139	2259	TTCTGCCAGTTATACCGTTAGATCCCGCCCGCCGGCCCATAATTAAGGCCCAGGTTGACACCCAGACCAGCCACCCAAAGACTATCGAAGCTTTACTAGATACAGGAGCAGACATGACAG	0.525
NC_000858_1_Simian_T_lymphotropic_virus	2258	2378	GTCCTTCCAATAGCCTTGTTCTCAAGTAATACTCCCCTCAAAGACACATCCGTATTAGGGGCAGGAGGCCAAACCCAAGATCACTTTAAGCTCACCTCCCTTCCTGTGCTAATACGCCTC	0.491667
NC_000858_1_Simian_T_lymphotropic_virus	2377	2497	CCCTTTCCGGACAACGCCTATTGTTTTAACATCTTGCCTAGTTGATACCGAAAACAACTGGGCCATCATAGGTCGTGATGCCTTACAACAATGCCAAGGCGTCCTGTACCTCCCTGAGGC	0.5
NC_000858_1_Simian_T_lymphotropic_virus	2495	2615	GCAAAAGGGCCGCCAGTAATCCTGCCTATACAGGTGCCAGCCGTCCTTGGGCTAGAACACCTCCCAAGGCCACCTGAAATCAGCCAGTTCCCTTTAAACCAGAACGCCTCCAGGCCTTGC	0.575
NC_000858_1_Simian_T_lymphotropic_virus	2614	2734	CAACACTTGGTCCGGACGGCCCTGGAGGCAGGCCATATCGAACCCTACACCGGGCCAGGAAATAACCCAGTATTCCCAGTTAAAAAAGCCAATGGAACCTGGCGATTCATCCACGACCTG	0.55
NC_000858_1_Simian_T_lymphotropic_virus	2733	2853	GCGGGCCACTAACTCTCTAACTGTAGACCTCTCATCATCTTCCCCCGGGCCCCCTGATTTGTCCAGCCTGCCAACCGCACTAGCCCACTTGCAAACTATAGACCTTAAAGACGCCTTTTT	0.533333
NC_000858_1_Simian_T_lymphotropic_virus	2852	2972	TCCAAATCCCCCTACCTAAACAGTTCCAGCCCTACTTTGCTTTCACTGTCCCACAACAGTGTAATTACGGCCCCGGCACTAGATACGCCTGGAAAGTACTACCCCAAGGGTTTAAAAACA	0.483333
NC_000858_1_Simian_T_lymphotropic_virus	2970	3090	CAGTCCCACCCTGTTCGAGATGCAGCTGGCCCATATCCTGCAGCCCATTCGGCAAGCTTTTTCCCAATGCACTATTCTTCAGTACATGGATGACATCCTCCTAGCAAGCCCCTCCCATAA	0.525
NC_000858_1_Simian_T_lymphotropic_virus	3089	3209	AGGACCTACAACTACTCTCGGAGGTCACAATGGCTTCCCTGATCTCCCATGGGTTGCCCGTGTCCGAAAACAAAACCCAGCAGACCCCTGGAACAATTAAGTTCCTGGGGCAGATAATTT	0.508333
NC_000858_1_Simian_T_lymphotropic_virus	3207	3327	TTCGCCCAATCACCTCACTTATGATGCAGTCCCCACGGTGCCTATACGGTCCCGCTGGGCGCTACCTGAACTTCAGGCCCTACTTGGCGAAATTCAATGGGTCTCCAAAGGAACTCCTAC	0.55
NC_000858_1_Simian_T_lymphotropic_virus	3326	3446	CCTTACGCCAGCCCCTTCACAGTCTCTACTGTGCCTTGCAAAGGCATACTGATCCCCGTGACCAAATATGTTTAAATCCTTCTCAAGTTCAATCATTAGTGCAGCTGCGGCAGGCCCTGT	0.5
NC_000858_1_Simian_T_lymphotropic_virus	3445	3565	TCACAGAACTGCCGCAGTAGATTGGTCCAAACCGTGCCCCTCCTGGGGCTAGTTATGTTGACCCTCACTGGCACCACTACTGTAGTGTTCCAGTCCAAACAGCAGTGGCCACTTGTCTGG	0.55
NC_000858_1_Simian_T_lymphotropic_virus	3564	3684	GCTTCATGCCCCCCTACCCCACACTAGCCAATGCCCCTGGGGACAGCTACTTGCCTCAGCTGTGTTACTACTCGACAAATACACCTTGCAATCCTATGGGCTCCTCTGCCAAACCATACA	0.541667
NC_000858_1_Simian_T_lymphotropic_virus	3682	3802	CATCATAACATCTCCACCCAAACCTTCGACCAATTTATTCAAACATCTGACCACCCCAGTGTCCCTATCTTGTACCACCACAGTCACCGATTCAAAAATTTAGGTGCCCAAACTGGAGAA	0.441667
NC_000858_1_Simian_T_lymphotropic_virus	3801	3921	ACTTTGGAACACTTTTCTTAAAACAGCTGCCCCATTGGCTCCTGTGAAAGCCCTCATGCCGATGTTTACTCTTTCCCCGGTGATCATAAACGCCGCCCCCTGCCTGTTTTCAGACGGATC	0.508333
NC_000858_1_Simian_T_lymphotropic_virus	3919	4039	TCTACCTCTCGGGCGGCCTATATTCTCTGGGACAAGCATATATTGTCACAAAAATCATTTCCCCTTCCACCACCGCATAAGTCGGCCCAACGGGCCGAACTTCTCGGACTGTTACATGGC	0.516667
NC_000858_1_Simian_T_lymphotropic_virus	4039	4159	CTCTCCAGCGCCCATTCGTGGCGTTGCCTCAACATATTTCTAGACTCTAAATATCTTTATCATTACCTTCGGACCCTTGCCCTAGGCACCTTCCAAGGCAGGTCCTCTCAGGCCCCCTTT	0.516667
NC_000858_1_Simian_T_lymphotropic_virus	4158	4278	TCAGGACCCCCTGCCCCGCTTGCTATCGCGTAAGGTCGTCTATTTGCACCACGTTCGCAGCCATACCAATCTGCCTGATCCCATCACCAGGCTCAACGCCCTCACAGATGCCCTATTAAT	0.558333
NC_000858_1_Simian_T_lymphotropic_virus	4278	4398	CACCCCTGTCCTGCAGCTCTCTCCTGCAGAATTACACAGTCTCACCCATTGCGGACAGGCAGCCCTCACGTTGCAAGGGGCAACCACAACTGAAGCCTCCAATATCCTGCGCTCCTGCCA	0.583333
NC_000858_1_Simian_T_lymphotropic_virus	4396	4516	CACGCCTGCCGCAAAAATAACCCACAGCATCAGATGCCTCGGGGACACATCCGCCGTGGCTTACTTCCTAACCACATCTGGCAAGGCGACATTACCCATTTCAAATATAAAAATACACTG	0.491667
NC_000858_1_Simian_T_lymphotropic_virus	4515	4635	GTATCGCCTTCATGTATGGGTAGACACCTTTTCAGGAGCCATCTCAGCTACCCAAAAGAAAAAAGAAACAAGCTCAGAAGCTATCTCCTCTTTGCTCCAGGCCATTGCTTATCTAGGCAA	0.45
NC_000858_1_Simian_T_lymphotropic_virus	4633	4753	AAGCCTAACTACATAAACACAGACAATGGCCCTGCCTATATTTCCCAAGACTTCCTTGATATGTGTACCCCCCTTGCTATTCGCCATACTACCCATGTCCCCTACAATCCAACCAGTTCA	0.458333
NC_000858_1_Simian_T_lymphotropic_virus	4753	4873	GGACTTGTAGAACGCTCTAATGGCATTCTTAAAACCTTACTATATAAGTACTTTACTGACAAACCTGACCTGCCTATGGATAACGCTCTATCCATAGCCCTATGGACTATCAACCACCTA	0.408333
NC_000858_1_Simian_T_lymphotropic_virus	4871	4991	TAAATGTGTTAACCCATTGCCACAAAACCCGATGGCAGCTTCACCACTCCCCCCGACTCCAGCCGATCCCAGAGACACGTTCCCTCAGCAATAAACAAACCCATTGGTATTATTTCAAGC	0.491667
NC_000858_1_Simian_T_lymphotropic_virus	4990	5110	CTTCCTGGTCTTAATAGCCGCCAGTGGAAAGGACCACAGGAGGCTCTCCAAGAAGCCGCCGGTCCTGCTCTCATCCCAGTAATCGCTAGTTCTGCCCAGTGGATCCCGTGGAGGCTCCTC	0.591667
NC_000858_1_Simian_T_lymphotropic_virus	5109	5229	CAAGCGAGCTGCATGCCCAAGACCCGTCGGGGCCCCGCCGATCCCAAAGAAAAAGACCACCAACACCATGGGTAAGTTTCTCACCACTTTGATTCTATTCTTCCAGTTCTGCCCCCTTAT	0.533333
NC_000858_1_Simian_T_lymphotropic_virus	5228	5348	TTCTTGGTGATTACAGTCCCAGCTGTTGTACCCTCACAATTGGAGTCTCCTCATACCACTCTAAACCCTGCAATCCCGCCCAGCCAGTTTGTTCATGGACCCTCGACCTACTCGCCCTTT	0.516667
NC_000858_1_Simian_T_lymphotropic_virus	5346	5466	TTCAGCAGATCAAGCCCTACAGCCCCCCTGCCCTAATCTAGTAAGTTACTCCAGCTACCACGCCACCTATTCCCTATATCTATTTCCTCATTGGATTAAAAAGCCAAACCGAAATGGCGG	0.475
NC_000858_1_Simian_T_lymphotropic_virus	5465	5585	GAGGCTATTATTCAGCCTCTTACTCAGACCCTTGTTCCTTAAAGTGCCCATACCTGGGGTGCCAATCATGGACCTGCCCCTATACAGGAGCCATCTCCAGCCCTTACTGGAAATTTCAGC	0.508333
NC_000858_1_Simian_T_lymphotropic_virus	5583	5703	GCAAGATGTCAATTTTACTCAGGAAGTTTCACGCCTCACTATTAATCTCCATTTTTCAAAATGCGGTTTTCCCTTCTCCCTTCTAATCGACGCTCCAGGATATGACCCCATCTGGTTCCT	0.433333
NC_000858_1_Simian_T_lymphotropic_virus	5702	5822	TTAATACCGAACCCAGCCAACTGCCTCCCACCGCCCCTCCTCTACTCCCCCACTCTAACCTAGACCACATCCTCGAGCCTTCTATACCATGGAAATCAAAACTTCTGACCCCTGTCCAGC	0.541667
NC_000858_1_Simian_T_lymphotropic_virus	5820	5940	GCTAACCCTGCAAAGCACTAATTATACTTGCATTGTCTGTATAGATCGTGCCAGCCTATCCACTTGGCACGTCCTGTACTTTCCCAACGTCTCTGTTCCATCCTCTCCCTCTACCCCTCT	0.491667
NC_000858_1_Simian_T_lymphotropic_virus	5940	6060	CCTTTACCCATCATTAGCGCTTCCAGCCCCCCACCTGACGTTACCATTTAACTGGACACACTGCTTCAACCCCCAGATTCAAGCTATAGTCTCCTCCCCCTGTCATAATTCCCTCATCCT	0.508333
NC_000858_1_Simian_T_lymphotropic_virus	6058	6178	CTGCCCCCTTTTTCCTTGTCGCCAGTTCCCACCCTAGGATCCCGTTCCCGCCGAGCGGTACCGGTGGCGGTCTGGCTTGTCTCCGCCCTGGCCATGGGAGCCGGAATGGCTGGCGGGATC	0.675
NC_000858_1_Simian_T_lymphotropic_virus	6177	6297	CACTGGCTCCATGTCCCTCGCCTCGGGAAGGAGCCTCCTACATGAGGTGGACAAAGATATTTCCCAATTAACTCAGGCAATAGTCAAAAACCACAAAAATCTACTCAAAATTGCGCAATA	0.45
NC_000858_1_Simian_T_lymphotropic_virus	6295	6415	TATGCTGCCCAGAACAGACGAGGCCTTGATCTCCTGTTCTGGGAACAAGGAGGATTATGCAAAGCACTACAAGAACAGTGCTGTTTTCTAAATATTACTAATTCCCATGTCTCAATACTA	0.416667
NC_000858_1_Simian_T_lymphotropic_virus	6414	6534	ACAAGAAAGGCCCCCCCTTGAAAACCGAGTCCTCACTGGCTGGGGCCTTAACTGGGACCTTGGCCTCTCACAATGGGCTCGAGAGGCCTTACAAACTGGAATAACCCTTGTTGCGCTACT	0.55
NC_000858_1_Simian_T_lymphotropic_virus	6532	6652	CTCCCTCTTGTTATCCTTGCAGGGCCATGCATCCTCCGTCAGCTACGACACCTCCCCTCGCGCGTCAGACACCCCCATTATTCTCTTATAAACCCTGAGTCATGCCTGTAAACCACGCAC	0.55
NC_000858_1_Simian_T_lymphotropic_virus	6651	6771	CACAATTATTGCAACCACATGCCTCCAGCCTCCCCTGCCAATAATTAACCTCTCCCGTCAAATCCTCCTTCTCCTGCAGCAGCCTCCTCCGTTCAGCCTCCAAGGACTCCACCTCGTCTT	0.541667
NC_000858_1_Simian_T_lymphotropic_virus	6770	6890	TCCAACTGCCTAGTATAGCCATCAATCCCCAACCCCTGCATTTTTTCTTTCCTAGCACTATGCCGTTTCGCCTTCTCAGTCCCTTGTCTCCACTTGCGCTCACGGCGCTCCTGCTCTTCC	0.533333
NC_000858_1_Simian_T_lymphotropic_virus	6889	7009	CCGCTTTCTCCGGGCGAAGTTAGCGGCCTTCTCCTCCGCCCGCTTCCTGCGCCGAGCCTTCTCCTCCGCCTTCCTTCTCAGAAACTCAGCAATCTGCCTTTCCTCCTCTTCCTCCCGCTC	0.625
NC_000858_1_Simian_T_lymphotropic_virus	7007	7127	TCTCTTTTTTGCCTCCTCTTCTCCTCAGCCCGTCGCTGCCGATCACGATGCGCTCCCTCGAGAGGTGGCGCTCCCTCCCCTAGAAGGCCCCGTTGCAGCCGGCCATGGCTTTCCTCTTCT	0.625
NC_000858_1_Simian_T_lymphotropic_virus	7126	7246	TAGAGATAGCAAACCGTCAAGTACAGCTTCCTCCTCCTCCTTGTCCTTTAACTCTTCCTCCAAGGATAATAGCCCGTCCACCAATTCCTCCACCAGCAGGTCCTCCGGCAAAGGAACAGG	0.516667
NC_000858_1_Simian_T_lymphotropic_virus	7244	7364	GGCAAGCACCGAAATAGCCTTACAGATACAAAGTTAATCATACTTATTATCAGCCCACTTCCCAGGGTTTGGACAGAGTCTTCTTTTCGGATACCCAGTCTACGTGTTTGGAGACTGTGT	0.441667
NC_000858_1_Simian_T_lymphotropic_virus	7364	7484	ACAAGGCGACTGGTGCCCCATCTCTGGGGGACTATGTTCGGTCCGCCTACATCGTCACGCCCTACTGGCCACCTGCCCGGAGCATCAGATCACCTGGGATCCCATCGATGGACGCGTTAT	0.608333
NC_000858_1_Simian_T_lymphotropic_virus	7482	7602	ATCGGCTCAGCTCTACAGTTCCTTATCCCTCGACTCCCCTCCTTCCCCACCCAGAGAACCTCTAAGACCCTCAAGGTCCTTACCCCGCCGACCACTCATACAACCCCCAACATTCCACCC	0.575
NC_000858_1_Simian_T_lymphotropic_virus	7602	7722	TCCTTCCTCCAGGCCATGCGCAAGTACTCCCCCTTCCGAAACGGATACATGGAACCCACCCTTGGGCAACACCTCCCAACCCTGTCTTTTCCAGACCCCGGCCTCCGGCCCCAAAACCTG	0.608333
NC_000858_1_Simian_T_lymphotropic_virus	7721	7841	GTACACCCTCTGGGGAGACTCTGTTGTCTGCCTGTACCTCTACCAGCTCTCCCCCCCCATCACCTGGCCCCTCCCGCCCCATGTGATTTTTTGCCACCCCGGCCAGCTCGGGGCCTTCCT	0.641667
NC_000858_1_Simian_T_lymphotropic_virus	7840	7960	TCACCAATGTTCCCTACAAGCGTATGGAAGAACTCCTCTATAAAATTTCCCTTACCACAGGGGCCCTAATAATTCTACCCGAGGACTGTTTACCAACCACCCTTTTCCAGCCTGCTAGGG	0.475
NC_000858_1_Simian_T_lymphotropic_virus	7959	8079	GCCCCCGTCACGTTGACCGCCTGGCAGAACGGCCTCCTTCCGTTCCACTCAACCCTCACCACTCCAGGCCTTATTTGGACATTTACCGATGGCACGCCTATGGTTTCCGGACCCTGCCCC	0.616667
NC_000858_1_Simian_T_lymphotropic_virus	8078	8198	CAAAGATGGCCAGCCATCTTTAGTACTACAGTCCTCCTCATTTATATTTCACAAATTTCAAACCAAGGCCTACCACCCTTCATTTCTACTCTCACACGGCCTCATACAGTACTCCTCCTT	0.433333
NC_000858_1_Simian_T_lymphotropic_virus	8196	8316	TTTCACAATTTACATCTCCTTTTTGAAGAATACACCAACATCCCCGTTTCTCTACTTTTTAACGAAAAAGAGGCAAATGACACTGACCATGAGCCCCAAATATCCCCCGGGGGCTTAGAG	0.425
NC_000858_1_Simian_T_lymphotropic_virus	8316	8436	CCTCCCGCTGAAAAACATTTCCGCGAAACAGAAGTCTGAAAAGGTCAGGGCCCAGACTAAGGCTCTGACGTCTCCCCCCGGAGGGCAGCTCAGCACCGGCTCAGACTAGGCCCTGACGTA	0.591667
NC_000858_1_Simian_T_lymphotropic_virus	8434	8554	TATCCCCCTGAAAAGCAATCATGAGCTCAGACCTCCGGGAAGCCACCGGGAACCACCCATTTCCTCCCCATGTTTGTCAAGCCGTCCTCAGGCGTTGACGACAACCCCTCACCTCAAAAA	0.55
NC_000858_1_Simian_T_lymphotropic_virus	8553	8673	AACTTTTCATGGCACGCATACGGCTCAATAAAATAAGAGGAGTCTATAAAAGCGTGGAGACAGTTCAGGAGGGGGCTCGCTTTTTTCTCCTACGCGCCCGCCGCCCTACCTGAGGCCGCC	0.541667
NC_000858_1_Simian_T_lymphotropic_virus	8671	8791	CCATCCACGCCGGTTGAGTCGCGTTCTGCCGCCTCCCGCCTGTGGTGCCTCCTGAACTGCGTCCGCCGTCTAGGTAAGTTTAGAGCTCAGGTCGAGACCGGGCCTTTGTCCGGCGCTCCC	0.658333
NC_000858_1_Simian_T_lymphotropic_virus	8790	8910	CTTAGAGCCTACCTAGACTCAGCCGGCTCTCCACGCTTTGCCTGACCCCGCTTGTTCAACTCCACGTCTTTGTTTCGCTTTCTGTTTCGCGCCGTTACAAATCGAGAGTTCCACCCCTTT	0.533333
NC_000858_1_Simian_T_lymphotropic_virus	8908	9028	TTCCCTTTCATTCACGACTGACTGCCGGCTTGGCCCACGGCAAGTACCGCGGACTCTACTGGCTCGGAGCCAGCAGCAGCCTATTCTATAACACTCTCCAGGAGAGAAATTTAGTACACA	0.533333
NC_000883_2_Human_parvovirus_B19	0	120	CCAAATCAGATGCCGCCGGTCGCCGCCGGTAGGCGGGACTTCCGGTACAAGATGGCGGACAATTACGTCATTTCCTGTGACGTCATTTCCTGTGACGTCACTTCCGGTGGGCGGGACTTC	0.591667
NC_000883_2_Human_parvovirus_B19	119	239	CCGGAATTAGGGTTGGCTCTGGGCCAGCTTGCTTGGGGTTGCCTTGACACTAAGACAAGCGGCGCGCCGCTTGATCTTAGTGGCACGTCAACCCCAAGCGCTGGCCCAGAGCCAACCCTA	0.608333
NC_000883_2_Human_parvovirus_B19	239	359	ATTCCGGAAGTCCCGCCCACCGGAAGTGACGTCACAGGAAATGACGTCACAGGAAATGACGTAATTGTCCGCCATCTTGTACCGGAAGTCCCGCCTACCGGCGGCGACCGGCGGCATCTG	0.6
NC_000883_2_Human_parvovirus_B19	358	478	GATTTGGTGTCTTCTTTTAAATTTTAGCGGGCTTTTTTCCCGCCTTATGCAAATGGGCAGCCATTTTAAGTGTTTTACTATAATTTTATTGGTCAGTTTTGTAACGGTTAAAATGGGCGG	0.366667
NC_000883_2_Human_parvovirus_B19	477	597	GAGCGTAGGCGGGGACTACAGTATATATAGCACAGCACTGCCGCAGCTCTTTCTTTCTGGGCTGCTTTTTCCTGGACTTTCTTGCTGTTTTTTGTGAGCTAACTAACAGGTATTTATACT	0.45
NC_000883_2_Human_parvovirus_B19	595	715	CTACTTGTTAATATACTAACATGGAGCTATTTAGAGGGGTGCTTCAAGTTTCTTCTAATGTTCTGGACTGTGCTAACGATAACTGGTGGTGCTCTTTACTAGATTTAGACACTTCTGACT	0.383333
NC_000883_2_Human_parvovirus_B19	715	835	GGGAACCACTAACTCATACTAACAGACTAATGGCAATATACTTAAGCAGTGTGGCTTCTAAGCTTGACCTTACCGGGGGGCCACTAGCAGGGTGCTTGTACTTTTTTCAAGCAGAATGTA	0.45
NC_000883_2_Human_parvovirus_B19	833	953	TAACAAATTTGAAGAAGGCTATCATATTCATGTGGTTATTGGGGGGCCAGGGTTAAACCCCAGAAACCTCACAGTGTGTGTAGAGGGGTTATTTAATAATGTACTTTATCACTTTGTAAC	0.383333
NC_000883_2_Human_parvovirus_B19	953	1073	TGAAAATGTGAAGCTAAAATTTTTGCCAGGAATGACTACAAAAGGCAAATACTTTAGAGATGGAGAGCAGTTTATAGAAAACTATTTAATGAAAAAAATACCTTTAAATGTTGTATGGTG	0.291667
NC_000883_2_Human_parvovirus_B19	1071	1191	TGTGTTACTAATATTGATGGATATATAGATACCTGTATTTCTGCTACTTTTAGAAGGGGAGCTTGCCATGCCAAGAAACCCCGCATTACCACAGCCATAAATGATACTAGTAGCGATGCT	0.4
NC_000883_2_Human_parvovirus_B19	1190	1310	TGGGGAGTCTAGCGGCACAGGGGCAGAGGTTGTGCCATTTAATGGGAAGGGAACTAAGGCTAGCATAAAGTTTCAAACTATGGTAAACTGGTTGTGTGAAAACAGAGTGTTTACAGAGGA	0.458333
NC_000883_2_Human_parvovirus_B19	1309	1429	ATAAGTGGAAACTAGTTGACTTTAACCAGTACACTTTACTAAGCAGTAGTCACAGTGGAAGTTTTCAAATTCAAAGTGCACTAAAACTAGCAATTTATAAAGCAACTAATTTAGTGCCTA	0.325
NC_000883_2_Human_parvovirus_B19	1429	1549	CTAGCACATTTTTATTGCATACAGACTTTGAGCAGGTTATGTGTATTAAAGACAATAAAATTGTTAAATTGTTACTTTGTCAAAACTATGACCCCCTATTGGTGGGGCAGCATGTGTTAA	0.341667
NC_000883_2_Human_parvovirus_B19	1547	1667	AAAGTGGATTGATAAAAAATGTGGCAAGAAAAATACACTGTGGTTTTATGGGCCGCCAAGTACAGGAAAAACAAACTTGGCAATGGCCATTGCTAAAAGTGTTCCAGTATATGGCATGGT	0.391667
NC_000883_2_Human_parvovirus_B19	1666	1786	TTAACTGGAATAATGAAAACTTTCCATTTAATGATGTAGCAGGAAAAAGCTTGGTGGTCTGGGATGAAGGTATTATTAAGTCTACAATTGTAGAAGCTGCAAAAGCCATTTTAGGCGGGC	0.375
NC_000883_2_Human_parvovirus_B19	1785	1905	CAACCCACCAGGGTAGATCAAAAAATGCGTGGAAGTGTAGCTGTGCCTGGAGTACCTGTGGTTATAACCAGCAATGGTGACATTACTTTTGTTGTAAGCGGGAACACTACAACAACTGTA	0.45
NC_000883_2_Human_parvovirus_B19	1904	2024	ACATGCTAAAGCCTTAAAAGAGCGCATGGTAAAGTTAAACTTTACTGTAAGATGCAGCCCTGACATGGGGTTACTAACAGAGGCTGATGTACAACAGTGGCTTACATGGTGTAATGCACA	0.425
NC_000883_2_Human_parvovirus_B19	2022	2142	CAAAGCTGGGACCACTATGAAAACTGGGCAATAAACTACACTTTTGATTTCCCTGGAATTAATGCAGATGCCCTCCACCCAGACCTCCAAACCACCCCAATTGTCACAGACACCAGTATC	0.466667
NC_000883_2_Human_parvovirus_B19	2141	2261	CAGCAGCAGTGGTGGTGAAAGCTCTGAAGAACTCAGTGAAAGCAGCTTTTTTAACCTCATCACCCCAGGCGCCTGGAACACTGAAACCCCGCGCTCTAGTACGCCCATCCCCGGGACCAG	0.566667
NC_000883_2_Human_parvovirus_B19	2260	2380	GTTCAGGAGAATCATTTGTCGGAAGCCCAGTTTCCTCCGAAGTTGTAGCTGCATCGTGGGAAGAAGCCTTCTACACACCTTTGGCAGACCAGTTTCGTGAACTGTTAGTTGGGGTTGATT	0.483333
NC_000883_2_Human_parvovirus_B19	2379	2499	TATGTGTGGGACGGTGTAAGGGGTTTACCTGTGTGTTGTGTGCAACATATTAACAATAGTGGGGGAGGCTTGGGACTTTGTCCCCATTGCATTAATGTAGGGGCTTGGTATAATGGATGG	0.466667
NC_000883_2_Human_parvovirus_B19	2498	2618	GAAATTTCGAGAATTTACCCCAGATTTGGTGCGATGTAGCTGCCATGTGGGAGCTTCTAATCCCTTTTCTGTGCTAACCTGCAAAAAATGTGCTTACCTGTCTGGATTGCAAAGCTTTGT	0.433333
NC_000883_2_Human_parvovirus_B19	2618	2738	AGATTATGAGTAAAGAAAGTGGCAAATGGTGGGAAAGTGATGATGAATTTGCTAAAGCTGTGTATCAGCAATTTGTGGAATTTTATGAAAAGGTTACTGGAACAGACTTAGAGCTTATTC	0.35
NC_000883_2_Human_parvovirus_B19	2737	2857	CAAATATTAAAAGATCATTATAATATTTCTTTAGATAATCCCCTAGAAAACCCATCCTCTCTGTTTGACTTAGTTGCTCGCATTAAAAATAACCTTAAAAATTCTCCAGACTTATATAGT	0.283333
NC_000883_2_Human_parvovirus_B19	2857	2977	CATCATTTTCAAAGTCATGGACAGTTATCTGACCACCCCCATGCCTTATCATCCAGTAGCAGTCATGCAGAACCTAGAGGAGAAGATGCAGTATTATCTAGTGAAGACTTACACAAGCCT	0.433333
NC_000883_2_Human_parvovirus_B19	2975	3095	CTGGGCAAGTTAGCGTACAACTACCCGGTACTAACTATGTTGGGCCTGGCAATGAGCTACAAGCTGGGCCCCCGCAAAGTGCTGTTGACAGTGCTGCAAGGATTCATGACTTTAGGTATA	0.508333
NC_000883_2_Human_parvovirus_B19	3094	3214	AGCCAACTGGCTAAGTTGGGAATAAATCCATATACTCATTGGACTGTAGCAGATGAAGAGCTTTTAAAAAATATAAAAAATGAAACTGGGTTTCAAGCACAAGTAGTAAAAGACTACTTT	0.333333
NC_000883_2_Human_parvovirus_B19	3212	3332	TTACTTTAAAAGGTGCAGCTGCCCCTGTGGCCCATTTTCAAGGAAGTTTGCCGGAAGTTCCCGCTTACAACGCCTCAGAAAAATACCCAAGCATGACTTCAGTTAATTCTGCAGAAGCCA	0.466667
NC_000883_2_Human_parvovirus_B19	3332	3452	GCACTGGTGCAGGAGGGGGGGGCAGTAATCCTGTCAAAAGCATGTGGAGTGAGGGGGCCACTTTTAGTGCCAACTCTGTGACTTGTACATTTTCTAGACAGTTTTTAATTCCATATGACC	0.483333
NC_000883_2_Human_parvovirus_B19	3451	3571	CCAGAGCACCATTATAAGGTGTTTTCTCCCGCAGCAAGTAGCTGCCACAATGCCAGTGGAAAGGAGGCAAAGGTTTGCACCATTAGTCCCATAATGGGATACTCAACCCCATGGAGATAT	0.483333
NC_000883_2_Human_parvovirus_B19	3571	3691	TTAGATTTTAATGCTTTAAACTTATTTTTTTCACCTTTAGAGTTTCAGCACTTAATTGAAAATTATGGAAGTATAGCTCCTGATGCTTTAACTGTAACCATATCAGAAATTGCTGTTAAG	0.283333
NC_000883_2_Human_parvovirus_B19	3690	3810	GGATGTTACAGACAAAACTGGAGGGGGGGTGCAGGTTACTGACAGCACTACAGGGCGCCTATGCATGTTAGTAGACCATGAATACAAGTACCCATATGTGTTAGGGCAAGGTCAAGATAC	0.483333
NC_000883_2_Human_parvovirus_B19	3810	3930	TTTAGCCCCAGAACTTCCTATTTGGGTATACTTTCCCCCTCAATATGCTTACTTAACAGTAGGAGATGTTAACACACAAGGAATTTCTGGAGACAGCAAAAAATTAGCAAGTGAAGAATC	0.383333
NC_000883_2_Human_parvovirus_B19	3928	4048	TCAGCATTTTATGTTTTGGAACACAGTTCTTTTCAGCTTTTAGGTACAGGAGGTACAGCAACTATGTCTTATAAGTTTCCTCCAGTGCCCCCAGAAAATTTAGAGGGCTGCAGTCAACAC	0.416667
NC_000883_2_Human_parvovirus_B19	4048	4168	TTTTATGAGATGTACAATCCCTTATACGGATCCCGCTTAGGGGTTCCTGACACATTAGGAGGTGACCCAAAATTTAGATCTTTAACACATGAAGACCATGCAATTCAGCCCCAAAACTTC	0.416667
NC_000883_2_Human_parvovirus_B19	4167	4287	CATGCCAGGGCCACTAGTAAACTCAGTGTCTACAAAGGAGGGAGACAGCTCTAATACTGGAGCTGGGAAAGCCTTAACAGGCCTTAGCACAGGTACCTCTCAAAACACTAGAATATCCTT	0.475
NC_000883_2_Human_parvovirus_B19	4286	4406	TACGCCCGGGGCCAGTGTCTCAGCCGTACCACCACTGGGACACAGATAAATATGTCACAGGAATAAATGCTATTTCTCATGGTCAGACCACTTATGGTAACGCTGAAGACAAAGAGTATC	0.475
NC_000883_2_Human_parvovirus_B19	4405	4525	CAGCAAGGAGTGGGTAGATTTCCAAATGAAAAAGAACAGCTAAAACAGTTACAGGGTTTAAACATGCACACCTACTTTCCCAATAAAGGAACCCAGCAATATACAGATCAAATTGAGCGC	0.4
NC_000883_2_Human_parvovirus_B19	4524	4644	CCCCCTAATGGTGGGTTCTGTATGGAACAGAAGAGCCCTTCACTATGAAAGCCAGCTGTGGAGTAAAATTCCAAATTTAGATGACAGTTTTAAAACTCAGTTTGCAGCCTTAGGAGGATG	0.433333
NC_000883_2_Human_parvovirus_B19	4643	4763	GGGGTTTGCATCAGCCACCTCCTCAAATATTTTTAAAAATATTACCACAAAGTGGGCCAATTGGAGGTATTAAATCAATGGGAATTACTACCTTAGTTCAGTATGCCGTGGGAATTATGA	0.383333
NC_000883_2_Human_parvovirus_B19	4762	4882	ACAGTAACCATGACATTTAAATTGGGGCCCCGTAAAGCTACGGGACGGTGGAATCCTCAACCTGGAGTATATCCCCCGCACGCAGCAGGTCATTTACCATATGTACTATATGACCCTACA	0.483333
NC_000883_2_Human_parvovirus_B19	4881	5001	AGCTACAGATGCAAAACAACACCACAGACATGGATATGAAAAGCCTGAAGAATTGTGGACAGCCAAAAGCCGTGTGCACCCATTGTAAACACTCCCCACCGTGCCCTCAGCCAGGATGCG	0.508333
NC_000883_2_Human_parvovirus_B19	5000	5120	GTAACTAAACGCCCACCAGTACCACCCAGACTGTACCTGCCCCCTCCTATACCTATAAGACAGCCTAACACAAAAGATATAGACAATGTAGAATTTAAGTATTTAACCAGATATGAACAA	0.4
NC_000883_2_Human_parvovirus_B19	5119	5239	ACATGTTATTAGAATGTTAAGATTGTGTAATATGTATCAAAATTTAGAAAAATAAACGTTTGTTGTGGTTAAAAAATTATGTTGTTGCGCTTTAAAAATTTAAAAGAAGACACCAAATCA	0.233333
NC_000883_2_Human_parvovirus_B19	5238	5358	AGATGCCGCCGGTCGCCGCCGGTAGGCGGGACTTCCGGTACAAGATGGCGGACAATTACGTCATTTCCTGTGACGTCATTTCCTGTGACGTCACTTCCGGTGGGCGGAACTTCCGGAATT	0.583333
NC_000883_2_Human_parvovirus_B19	5356	5476	TTAGGGTTGGCTCTGGGCCAGCGCTTGGGGTTGACGTGCCACTAAGATCAAGCGGCGCGCCGCTTGTCTTAGTGTCAAGGCAACCCCAAGCAAGCTGGCCCAGAGCCAACCCTAATTCCG	0.6
NC_000883_2_Human_parvovirus_B19	5476	5596	GAAGTCCCGCCCACCGGAAGTGACGTCACAGGAAATGACGTCACAGGAAATGACGTAATTGTCCGCCATCTTGTACCGGAAGTCCCGCCTACCGGCGGCGACCGGCGGCATCTGATTTGG	0.591667
NC_000903_1_Snakehead_rhabdovirus	0	120	GTATCAAAAAAGATGATGATACTTGGAAGAAGAGATGAAGGAAAAGAAAAAGATGGCACGTAAGTTGCAAAGAGTTTCAGTTTACCAAAACAGAAAGCCCTAGAAACAAGCGTGAGATAT	0.358333
NC_000903_1_Snakehead_rhabdovirus	118	238	ATCAGAATCTGACACAGAGGAGAGATATCAAGAATCAAACCGAGACAATCACAAGATGGCTTTTCAGAAAGAGTTCTTTGGACTGAGAGATGTGAAAGTGGATTTATCCGCTGGAGAGGG	0.425
NC_000903_1_Snakehead_rhabdovirus	238	358	ATTGGACTTTGACCCATCCGAGGTTGAATTGACCGTTTATCGGACCGGGGCTGATACTGATGGAAACACCATCATCAAGGCCTTGGCTGCAGTGGGTGGCCCAAAGACCAATGAGGCCCT	0.533333
NC_000903_1_Snakehead_rhabdovirus	357	477	TATCTGTGCTTTTGGCTTTTGTCACGTTAGGCACAGATCAAGATGAATATGAGACCAGGATTAAGATCTTGAAAGAGATTGGATTCAGTGTAAAGGAGGTTCCCATGGCGAAAGATGCAA	0.408333
NC_000903_1_Snakehead_rhabdovirus	477	597	GTTCGGGGATTGAGGCGCCGCTGGAGAATGTTGCAGCATTAGTCAAGCCCGAGACTGTCTATCAGGTCATCAGGGGAGTATTGTACACATGCGCGTTATTTGTTAAGTATAATGTGGAAA	0.475
NC_000903_1_Snakehead_rhabdovirus	595	715	AAAGATGCAGAAGTACATCAAGAATAAACTACCTGCACTGGCTACCAGTTACGGAGTGCCCGAGCTAGAAGAGTTTCCGACCGAGTCCTCCGCCCTCAAGAAGTTGGCCAGTTGCATTCG	0.508333
NC_000903_1_Snakehead_rhabdovirus	714	834	GACCCGGGCAGAGGATTACCAATGCCCTCTATGCTTTCCTCCTGGTAGAAATGGCGAGGCCAGAGACCCAGCAAGGAGCCAGGGCGCTCGCAGCTATGAGAATCAACGGGACAGGGATGA	0.583333
NC_000903_1_Snakehead_rhabdovirus	833	953	ACTATGGTGGGTCTCTTCACTCAGGCGGCAAAGAATCTGGGAGCCACACCTTCTGACCTCCTGGAGGATCTTTGCATGAGATCCCTTGTGGACTCTGCAAGGAGGATCGTACGACTGATG	0.533333
NC_000903_1_Snakehead_rhabdovirus	952	1072	GGTCCAGGTATCTCAGGCTGAAACCATCCAGGCCCGCTATGCTGTAATGATGAGCAGGATGTTGAATGAGAATTACTTCAAGGCCTATGGGCTCAACGACAACTCACGAATTTCCGCAAT	0.483333
NC_000903_1_Snakehead_rhabdovirus	1071	1191	TCCTGGTTGCTGTGAATGGTCACTTCAGTGAGGACACCATTGAGGCACTGGAGGGAATCAAGGTCTCCGCAGAGTTCGCTGACCTCGCCCGCAGGATTGCAATCGCTCTAATTGAAAAGT	0.525
NC_000903_1_Snakehead_rhabdovirus	1190	1310	TATGACAATGCAAGTGATGGAGGAGAGGGAGCATCCGAGATCATCAAGAGTGCTGTCCGTGGGTCATCCGGGGCTTTCAAAGGATCCCGAGGGAAACCACAGGGAAGAAGACAAGAGGCC	0.541667
NC_000903_1_Snakehead_rhabdovirus	1308	1428	CCTCGGGGGAGGGGGATCTTGACTCAGAAGATGATGACGATCAGGACTACAGCAAGTATGCCTAAAACAGAACTTCCCCCCTAACGAGTGACCACAGAAGGTCAAATCATGAATTGCGAT	0.491667
NC_000903_1_Snakehead_rhabdovirus	1427	1547	TGATTGTGTCTGGCTAACCAGCCAAAACATGGTGAACTGGAGGGGGACTCCAGATCACAGCCACCCCTCGGAGAGTAGATAGAAAAAAACGGCACGAGAGTGCTTAAATCTTTGAAACCC	0.491667
NC_000903_1_Snakehead_rhabdovirus	1545	1665	CCAAACAACCCGCCGCCAAGACACAAGAGAACCTTCAGGAGGATGGCAGAATCGATCGAGATGGGAGAAGAACTTGTATCCAGTCCCTCCACCCTGCTGGCCCTGAAAGGCAAGCTAGAG	0.55
NC_000903_1_Snakehead_rhabdovirus	1665	1785	AACCCGTCCCCTGACGATGCCACGATTCTGGGAATCCTGGGCAAAAAAACGCCAACTGTCAAAATGGAGAAGGGGAAAGGGAAAGGTGACCCAATTGAAGCATTCCTACTGGAGTTCGTA	0.5
NC_000903_1_Snakehead_rhabdovirus	1784	1904	AGATGAGAGGAGGCAAGTTGAGGCAAACAAAAGACTGAGACAGTACATTAGACAACTTAAGATGAGCCATCAGGAAGAACTGACCGCTCATCTCGAGAGGGCCTCCGCAGAAAACAGAGC	0.483333
NC_000903_1_Snakehead_rhabdovirus	1903	2023	CAAATCTCAAGTCCATGATGGAATCTCAGGCTGAATCCAACAAGACCACAAAAACCATCCTAGCTACTCTGATCACTCTACGAGACCACGTCATAGAAGAAGGGTCCAAGAAACCCAGAG	0.458333
NC_000903_1_Snakehead_rhabdovirus	2021	2141	AGGCCTAGATAAAGATCAAATCAAATTAGAGAGAGCTCTAGGTTTTGAGAGGGGGTACAGCTCAGCCATCGCCATCGTGAATCAGCTCAAGGTGACCGAGCCCTCTCAAGTCTGCAAACC	0.491667
NC_000903_1_Snakehead_rhabdovirus	2141	2261	ATCTGTGAGGGCAGCAGCACTGTCAGCCATGGAGAAAGGAGAGTTTGAGAGCTCCGGGGAGGTGTTCAAGGCCGTAGTTAAGAGGGCGAAGGCTGAACTCACAAAGTGACCACCCACACC	0.558333
NC_000903_1_Snakehead_rhabdovirus	2259	2379	CCCAACTCAGGCTCAAAGTCAGCATAGACAGAAAAAAATGGCACGAGAGTGCTAAAATCCTGACAGAAGAGCGGAATCGAGAAAAACGGATCAAAAGAGATCAAAATGCCCTTCATTCGT	0.433333
NC_000903_1_Snakehead_rhabdovirus	2379	2499	CGTCCTAAACGAGCAATTCTGATACCCCCCCTACATCTCACACTGAAGGATGATGACAAAGTGTTGGTGGTTGAGACCGTGGGGACCCTGATCATATCAGGGATGACTCCCAGTAACCTC	0.508333
NC_000903_1_Snakehead_rhabdovirus	2498	2618	CACAGAGAAACTGGGTCTTGCCATGAAACTTGCAAGTGCAATTCTAGGGGGCGACTCTCATCCCGCATTCAATCCTCTAGTTGAAATATTCAGTGGGGCAATGGAATTTGGGGCCTCAGT	0.483333
NC_000903_1_Snakehead_rhabdovirus	2618	2738	GGAGAAACTGGACTTCATGACCCGGGAGAACAAAGTCATAACCACCTACAAAGTCGCCCGTGGTAAGGCTGTTGCCCTATCCAACTTTCCCATGGAGAAACGAGTTGGAGAGAAAAGCTA	0.491667
NC_000903_1_Snakehead_rhabdovirus	2736	2856	TACACCACCCAGATCAGGAATGGGAGTATCACCTATACAGGGTCCTTCCTATTCTCTGCGGAGCATGTCGGACTGAAGGATAACCGGAGTTTGTTTGCAGCGGGGGAGGGACTTAGAGAG	0.525
NC_000903_1_Snakehead_rhabdovirus	2856	2976	AGCCCCGACATGGCACAGGCCAGGGAAGCCTTTGCAGGGTCCCTACCAAAGGGAAAGAACGAGTCCTCAAGAAAGTGAACCTGAGAAGGAGAAACAGGGGAATGGCAATCGGTGTCAAAA	0.533333
NC_000903_1_Snakehead_rhabdovirus	2975	3095	AATCTGGGGAAATGAGCGATCAGGCTATCGGGCACTGGAAGAGCCCGGACACCCATCCCAGACCCCTGGTCTGCAGGACCACCCCGATACACCCAGCCGTCTGAAGTCCCCATCAATATG	0.591667
NC_000903_1_Snakehead_rhabdovirus	3095	3215	ACCCGCATGGCGAACCCAAGAAAGACAACTCTCCATCTCCTCACAAGAAAGACAGAAAAAAATGGCACGAGAGTGCTTAAATCTAACAGAACAAGGTCTTAGCTGCAATGACGCTCCCAA	0.458333
NC_000903_1_Snakehead_rhabdovirus	3213	3333	AAACATGAAACCAAAGAGGATTGTCCTGTTTCTGGTGTTCTTGAATGCCTGGGTCTCCAATGCTCAGGTGACTCACAAGCCGAGACCAGATAGCATTGTCGAGTACTCGGAAGAATGGGA	0.475
NC_000903_1_Snakehead_rhabdovirus	3333	3453	AAATCCCATATACACAACCCCCAGCCACTGCTTTGAAGACACATTCGCCCCCGTTAAACCGGAGAAACTGCGTTGTCCCCACATATTTGATGACCAGAATCTAGGCCTCACAGCATCAAA	0.483333
NC_000903_1_Snakehead_rhabdovirus	3451	3571	AAGGCGAAAATCCTGCACATGGACCTCAAACCAGAAGATACCCATTTTGAGGCCAAGGGAAGACTCCTCCACAAGGTGACATATCAAGTTCTTTGTTCCACAGGGTTCTTCGGAGGAAGG	0.483333
NC_000903_1_Snakehead_rhabdovirus	3571	3691	ACCGTGACTCGAAAAGTCCTGGAAACTCCCATGGGGGACAATGAGGCCCAAGCCTACAAGGCAGTGGATCGAGAGTTTCCTTATTTCCCTGAGCCGCTCTGTTTTTGGTTGCGAGACAAT	0.516667
NC_000903_1_Snakehead_rhabdovirus	3689	3809	ATGTCGCAGCCGAGCGAGTTTTTCATTTTTCCACCCCAAAAACAGTGACGGTCGATCTCTACAGTAGAAAGTACATCAGCCCAGACTTCGTAGGGGGACAGTGTGCCAAGTCGCCCTGCC	0.525
NC_000903_1_Snakehead_rhabdovirus	3808	3928	CCCACTCATTGGCCAAACGTTTATTGGGTCGGGGAAACTCAATCCCCTGAATGTCCCTCCATTGATACAGAAGGGGGGCACATTTTCACCAAGAAGGACACCCATCGGATAACCAAAGCA	0.5
NC_000903_1_Snakehead_rhabdovirus	3927	4047	AGTTGTGCATGGACACCATCCCTGGGGATTAACCAAGGCCTGTCAAATCCAATTTTGCAATGAACAGTGGATCAGGACTGACCTAGGGGATCTTATAAGGATTGAACCTAATGATGGGAC	0.458333
NC_000903_1_Snakehead_rhabdovirus	4046	4166	CCAGTTCACTTACTCTCCCAAAATGTCAGGACAATGTCGTTCAGATGAGAGGGAACCTGGATGATTTTTCCTATCTGAACCACGCAATTGTTAACATGGCGCAGAGATCTGAGTGTCTAG	0.45
NC_000903_1_Snakehead_rhabdovirus	4164	4284	AGAAGCTCACAGTTCTATCGTCGCTCAGCAAAAGGTCTCCCCTTACCTGCTTTCCAAATTCAGACCTCCACACCCTGGACTGGGGAAGGCACACTACTTACAAAACAACACCATCATGAG	0.491667
NC_000903_1_Snakehead_rhabdovirus	4283	4403	GAGGGGATTGCATCTATGAGGGAGTGGCCGAAATCTCCGAAAACAGGACAACATACAGAAACTTAAAGGGCGAATGGAAGAAGTGGTCTCTGAGTAGGGGGGGGGAAGGATACGACGGCA	0.516667
NC_000903_1_Snakehead_rhabdovirus	4402	4522	ATGACAGTCGGAACAAAGATTGTCATCCCAGATCTAGAGAAGTATCAAAGTATTTATGACAACGGTATGTTCATCCCTAAGCTTCTCGGAGAGGTCCCTCACCCCAGCATAGTGATAACC	0.441667
NC_000903_1_Snakehead_rhabdovirus	4522	4642	TACAATCAGACCGACTCAATAGAGACAGGCATCTTCACAGATGGTAAGCTGCTCAACATGGGTGTAAATTGGACTCTCTGGCCATCTCTCTCGGGTATCTCACTCTTCACTGTGGCCTCT	0.483333
NC_000903_1_Snakehead_rhabdovirus	4641	4761	TTTGATCCTCATCTGGTACTGCTGCTGCCGAGTGACTCCGCAAGCCCTGAACTATTCAATCCCGATGCACACCATCACCAGCAGGGGAGTAGAGATCTGATGCGGTCACTCAGGCCCCAT	0.55
NC_000903_1_Snakehead_rhabdovirus	4760	4880	TCACAGTGTCACTCCAAGAAGTCGGGACCCCCAAGAGACTCAAGCCCAATCACGAGACAGAAAAAAAACGGCACTATAGTGCACAATCAAAGAACCGTCCAAGCACACCCAGGAACAGAA	0.491667
NC_000903_1_Snakehead_rhabdovirus	4878	4998	AAGAACGAAACTGCCAACATGCCCGGCAACAACCACAATGACCGCCCCGTCGCCCTAATAATGTCCCGCCTCTCTCGCGACCCTAGAGACTGCATCCATCACACCGTTGACACCCGAGGC	0.583333
NC_000903_1_Snakehead_rhabdovirus	4998	5118	ATGACCCCCGGAAAAATCATCCATCAGGTGATCCCTCCTCATCCGACCCAAATGAGGCACACAAATCGCCCCTCGCCCCCTGTCATCCTCAACTTGCAGATCCTCTCAGAAGGGGGACAC	0.558333
NC_000903_1_Snakehead_rhabdovirus	5116	5236	ACGTCTGTGCAAGGGATGTGGACACCGCAGACCCAGTCCCAAGAGCAGGACCCGAGAGAACCATCCAGTGGGGCACGGACCGGGACGCCACAGAAGAACTAGCATCTCCTGCCCCAGAGG	0.625
NC_000903_1_Snakehead_rhabdovirus	5236	5356	AGATATATGAAGACAACGACTCCTGGTAGAGAAACTAGATGTCCCATCTTCTTTATAGATAGAAAAAAACGGCACGTAATGTGCTTAACGAATCGTAGCAGAAGAAAAGGAGAAGAATTC	0.375
NC_000903_1_Snakehead_rhabdovirus	5354	5474	TCATTCTCAAGCAGGAACACCACACTTCAAACCTCCAAACACCCCTCCTCAGGACCAAAGACCTCAAAGACTAGGCCCTCCATCAACCCACAACGCCCCAGTCCCATTCAATCCCCCGAC	0.541667
NC_000903_1_Snakehead_rhabdovirus	5473	5593	CTGAAACGGACAGGAGATGGAATTTTTTGATCTGGACCTCGAGGTTTCACAAGAGCGCCTTCCAGCAGAATGCTCACTGAATGCTCCTCTAAACCTTTCATTGTCTCTCCAACTATTTGG	0.458333
NC_000903_1_Snakehead_rhabdovirus	5592	5712	GGAGAATCGAGCCAAAGACGGAGAACATCAGGAGACAATCCAGAAGGATTACCAAAGTACTCAGGGAAAGACACAACGGATACAGGCTCCAGGATTTAATCATAGACTCAACTAGGACTC	0.458333
NC_000903_1_Snakehead_rhabdovirus	5711	5831	CAGGCCAACCTAATTCCCCACCTGGTTAGCTCTGCCTCTGGTGACCTCAACACTCCGATCTTGGAGCACTGGGAAATGTTGAGTAAGTATTACCAGTCATTAGGGTACTCACTTCCTAGC	0.5
NC_000903_1_Snakehead_rhabdovirus	5830	5950	CCTCGACAAGTTCGACTTCAAAGAGTCAGCTGGATACTGGAACGCCGCATGTTCTTTTAGAGACATGCTCTTAAAAAGCCAGAAAGTCGAGAAAAAAGTCAATAAACAGCAAACATATGT	0.408333
NC_000903_1_Snakehead_rhabdovirus	5949	6069	TCATTTATGATATCACCTTTGAATTTGTGGAGGGTGTGGTGTTCATACACGGAGGTGAAGACGGGTTTAATGACGGTTTCCTGGCAGGAGGAGCAATTGCAGCCATGACCTATACTGAGC	0.466667
NC_000903_1_Snakehead_rhabdovirus	6068	6188	CTCTTAGCTCTATTTAAAATCTTGAATCAGCGAGCCCAAGCTCTCTTGATGTGTAACATAAGCAAAGGACTTGAACCAGACATGGTGCCCAGTCCCTCCACTATTCACTCGATCTATGCA	0.441667
NC_000903_1_Snakehead_rhabdovirus	6188	6308	GAGGCTGACCACATGCTAAGAATGGCGGGACAAGGTGCCATCGATCTACTAAAGCTGTGGGAACCTCTGGTCCTTACTCAATTAGGTGACGTACTGGGCGACAGATTTGGGCTGGAAGAC	0.525
NC_000903_1_Snakehead_rhabdovirus	6307	6427	CGACTTCAAATTAACTATCAGAACAGAGGCGGCGCTGCTCGCCGATCAATTGAATCTCAAGAGGAGCTTCGCAAGGATGACTGAGCTAATCAAGTCAGAGACACGCAAGCAGCCTCTTTT	0.483333
NC_000903_1_Snakehead_rhabdovirus	6426	6546	TCCAGCTATTCGGATTGTTCAAGCACTTTGCTTACCCCCGGGTTTACTCAAGGGATACTATCAATACTATCTTGGGGGTCAGTGACAAACCTAGCGCAAATGACCCAGAGGAGTACCTAC	0.475
NC_000903_1_Snakehead_rhabdovirus	6545	6665	CATGACCAATGTGAGATTCGAAAGGAATTCTACACGAGATATGTCAAGGCATATCACCGTGCGCCCCAACTGGACCTGGGAGGATTAAGTCCAGGGTCTTACCTGAGAAGAGCACTGGAG	0.5
NC_000903_1_Snakehead_rhabdovirus	6664	6784	GGCAGGGAAAATGCCGAATGAAAAGAGTCCTTTGTACACAAATTTGGAGTGGTTTTTTGTGAAATTCAAGAAGAGCATCGAGTGGCCTCTCAGTGACACGCTCTCTACATTCCTCTCTGA	0.441667
NC_000903_1_Snakehead_rhabdovirus	6783	6903	ACAAGGCAATCACCCAAAATAGGAGCACATGGCTGGACAACGAGACGTCGTCCAGAGATAATTCTGAAAAACGATTGCTCCTCAAGTTCATCAAAGAAAACGAGGACAGTGTCGCAAGGG	0.466667
NC_000903_1_Snakehead_rhabdovirus	6903	7023	TCGTTGCCCAAGCCAAAGAAATTTACGACAATGAAGACGACAGAATAATTGCTCTCAAAGTCAAAGAAATGGAGCTGAAACTCAAAGGTCGGGGGTTTGGACTAATGACGTTCAAGCCCC	0.441667
NC_000903_1_Snakehead_rhabdovirus	7022	7142	CGTCTGCTCCAAGTTTTAAGAGAGAGCATTGCGAAGAAAACTAGCAAACTGTTCCCAGAAATCACCATGACTGCATCTGATCTAGATCTGAAGAAAAGGAAGTTCCTCGTATCCCGAAAG	0.433333
NC_000903_1_Snakehead_rhabdovirus	7142	7262	AGTGATGACAGGAGGGGGTATGTGCACATGAGTAAAAGCCTTGACATCAATAAGTTCTGCACCAGCCAGCGTCAGTTCAACTCACAGGCGGTGTTTCAGTGCCTGGACGAGCTACTCGGA	0.516667
NC_000903_1_Snakehead_rhabdovirus	7261	7381	AACTGGAGCCCTTTTTTCACGAGTCCACGAGATATTTGAGAAGACTTGGATCGTGGACGGTTCAGCTAGTGATCCTCCCAACCTAAAAAAGTTTAAGGATAGATACCAGAAACTCAAGGA	0.433333
NC_000903_1_Snakehead_rhabdovirus	7381	7501	CTTGGGGATTGACGCACCACACACCTGGGGAGATGGAGTGTTCTCCGGGCTAATGGGGGGGATCGAAGGGCTGTGTCAGTATGTCTGGACAATTTGTCTTTTGTTGAGAGTCGAACGAGT	0.533333
NC_000903_1_Snakehead_rhabdovirus	7500	7620	TGCTCTCCAAGACAAGTCTGACCCACTTCGTGATGGCACAGGGAGACAATGTTATCATAAACTTGATCATCCCAATTGAGATCGAGAGGGATGGGTCGATATCACCATCAGAACATCGGA	0.466667
NC_000903_1_Snakehead_rhabdovirus	7620	7740	GGGTCAAGTCCTTGAGTACCTCGATTGACACCCAGCTTGCAATGGAGCTTGAGAAAAGTGGATTGACCTTGAAGATAGAAGAGACACTCAGCAGTGAGCACATCTCCATTTACGGAAAAG	0.466667
NC_000903_1_Snakehead_rhabdovirus	7738	7858	AGACCTCCATTGTCCTCATCACCTAACCCTGTCCTTGAAAAAGGCAGGATCCGCCTCCATTATCTCTAGTGAACAGTATCAAGATGTGCCGACCTTTCTAGCAGGCCTTAGCACCAGCAT	0.491667
NC_000903_1_Snakehead_rhabdovirus	7858	7978	AGAGACTATCTCTGAGTGTGTCAACGACAAAGTCAGTGCCCACTTATTTGGGGTGATCCTCGCACATGCCGGGTGGAAGAGCCTCTGTGTGAGTCAGACTTGGAAGGGATGGGAATATCC	0.516667
NC_000903_1_Snakehead_rhabdovirus	7977	8097	CCTATCAGAAGGACGAGACGATTAACAGGGTTAGAAGTCAAGGAATCAAACTCACAGAGGGAGAGCAAGTAACTGTCGAAAAAAGACTAGAGCGAAATCCAGACAAACGATGCCTTGAAT	0.433333
NC_000903_1_Snakehead_rhabdovirus	8096	8216	TGGATTCTTGCCACCAGTTTCCTGGGATCGGCCCTCGGAATGCTCCCCTTTCCCACTCCCGTAGATCTAGAGAAACGAGGTGTTGGGGACTACATCACCCATAGACTTGCACTCACAAAA	0.525
NC_000903_1_Snakehead_rhabdovirus	8214	8334	AAAAGGCGCTGAGCTCCAGGGTTCTCCCTCGTAGAATCGAGAAATTGATCCGGTCCATGGTCAATTTACCTCACTCAAGGGAAACTGACTTGGCGAAGTTGTTCGATTCACCCTTTTCAC	0.483333
NC_000903_1_Snakehead_rhabdovirus	8333	8453	CTGAACTTGGCAACCGAGGAAGATGCAACGTCTGTGATAAAAAGACTGGCCCGATCCACGCTCCGGGACCTGGACATCAAAAACGAGCGACTTCGTGCCCACATCGATATAATGGACAGA	0.516667
NC_000903_1_Snakehead_rhabdovirus	8451	8571	GAGGTCTTCAAGACCTTGATCGAGAGTTAGGTGACTCTGAAACCATCAATCCAAGGGTGGCACACCTCATTCGGGACATCACAGATGAGAAGGAATCGGAGATGTTTGTCACCAAATTTG	0.466667
NC_000903_1_Snakehead_rhabdovirus	8571	8691	CCACTGCAAGGACAATGAGGACAGTGGCCTTGGAGAATCCCCAAGATGTCTCAGTTGTCAGCTTACTCAACAAGAAGAGTCGAGCAAAGGAGACGTACACAATCTGGAGATCAAAAAGAG	0.475
NC_000903_1_Snakehead_rhabdovirus	8689	8809	AGCCCCAGCAGAAGACTGGGAATGCTCGACTCAACGAGCAAAAATAGAACGAGACTCTTCATGGGGAAAAAATGTGATCGGTGTGACCTCCCCCTCACCTGTTGAGGCCATGAGCTATCG	0.516667
NC_000903_1_Snakehead_rhabdovirus	8808	8928	GACTAGTTGACCCGAGCACCTGGGAGGAAGAGAAGAAAGACCAGGACTTCACAATCAATTACTATCTCTCTAAACCCAGTCTTATTTCCCACCAGGCAAGGCTTGAACGAGGACCTTTAG	0.475
NC_000903_1_Snakehead_rhabdovirus	8927	9047	GTGCCTTATTATGGGACTCAGACGCAGCCACTCATAGCGAAGGCATACAACGAACTAAAAGGAAATCCAAAAACCAATAAGGCACTCATGCTCCTCAGCCTCAGAGAAACTATTGTAAAA	0.433333
NC_000903_1_Snakehead_rhabdovirus	9047	9167	TCAGGATCCAATCTTGATAAGTTGATAATGCGACTCTGTGAGAGGGCGCTAGATCTAGACCTTAACACACTCCCATCCCTGCGAGCCCAGGAAGAGGCGAGCTCAGGTGAGGGGATCAGA	0.525
NC_000903_1_Snakehead_rhabdovirus	9166	9286	AGGAGGGATCAAGGAGTCAATGTCGCCCGTCGGCCCCGACAATTTCTACACAAATATCACTCATAAGGTGTTCAATCGTCGTTGGTTGAGTGGCTTTCATATCAATATTGCAGATTTCAT	0.441667
NC_000903_1_Snakehead_rhabdovirus	9285	9405	TCATATGGGGACTCACATGCACGAGAAAATCCATCACCACGCAGGGGACACTGAGTGGGAATTTGCCAATTTGCATCCCAGCGTGCAGAGGATGCTTGAGACGGAAGGAGAGAGAATTCC	0.516667
NC_000903_1_Snakehead_rhabdovirus	9404	9524	CTTGACATTGACAATCCACCGAGGTGGGAGTGCAAAGAAGGAGTCAAAGATAAGGCCTACATGTACTTCACTACCTGGTGTGACCTCCCAAGGCTGTCTACCCTTCCTAGTCTTGACCCG	0.508333
NC_000903_1_Snakehead_rhabdovirus	9523	9643	GCAGGACGCTGTGTTCATGATTGGGAGACAACTCGCCTGTAGTAAAGGTCAAGATTCGGGGGCTGCAACCAAGTTCTATAACGTCTCCCCCGAGTCCCTAGGACTCCTACATCCCAGAAT	0.525
NC_000903_1_Snakehead_rhabdovirus	9641	9761	ATGCTGTTATTGGGATACTCGGAGGGGCTGATATTCAGCTACTTAAGGAGCCAACACATTGTGCTGGGGTGTCTCTATCATCCTACGATCACAGAGCTGCTTCCAAGCTTAGAGAAGTAC	0.475
NC_000903_1_Snakehead_rhabdovirus	9761	9881	ACCCTTGAGACAATTGACCAGCATGCGCGACAACTTGGATACCTGTTTCAAGAGGAAGAAACGGCAAAGGAGCTCTTGAATGCCGGTCTCTGCCCCTACACACCGCGAGCGATTCCCCTG	0.541667
NC_000903_1_Snakehead_rhabdovirus	9880	10000	GACAATCACGGAGCTAAAAAACGCCGTCTGCATCACAGTCAGCCGTTCCATCTCGGTCACTCTGGAGACCAAAAAGTCGATTCACTTAATGCCTGAGTCAGGGATTTCGGAGGAGGAGGT	0.508333
NC_000903_1_Snakehead_rhabdovirus	10000	10120	TGTAGCGGGGAGACACGCCGCGAGAACTCTAGGTGGGCTCCTGAACATTAAGGTCCCAAATTTGGTCTACATCGATTGTGATCTCACGAAGGGACTCCTCCCCTGGGAACCAGAACTTCC	0.541667
NC_000903_1_Snakehead_rhabdovirus	10119	10239	CATCAGAGGTGCTGCAATCAGAAAACTTTAAAATTGATGGGAAACGAGTAACTCTTTATGCAAAGAGCCAAAAAAGAGACAACTCAATCTGGGAAGAAAGAGGGTGGACATGTTCCAACT	0.4
NC_000903_1_Snakehead_rhabdovirus	10238	10358	TCAAGAGAGATCCTGGCGAAAGGGGTTAAAACCAAGTCGTTATTCATCCACCAGAGTGTCCCCTCTCACCTTGACATTGATCCGGCCCTCATTGTTGTGATTGGAGGGGGGCTTGGTGGC	0.525
NC_000903_1_Snakehead_rhabdovirus	10357	10477	CTGTGTGGTCCCCTACCTTCAACACTGGAGAAGACCCCCAGTGATCTTCACAACACTTTTTAGTGAACGAGAGCGAATCTCAGAAGACGGGGACCTGATCATACCCCCTGAATTGCTAGT	0.5
NC_000903_1_Snakehead_rhabdovirus	10477	10597	TAGAGGCTTGTCTGGACGAATGGTAGAACGAGAACTGTTAGAGGCTGAACTCTGTGATGTGACGGTGCCCGGCAACCGGAAAGCCATAGTGGATGCAGTAAAGAGAAGGATAAAACCCAA	0.491667
NC_000903_1_Snakehead_rhabdovirus	10595	10715	AATGAGAGTGTGCTACTGATTGATGAGATCGAGAATCGGGGGGATGCAGAAGACGTCCTTCAGCAATCCATCAGCACTCTTTTGCAGTCATTGGAAAAACACTGCTCCCTGACATCTGTG	0.475
NC_000903_1_Snakehead_rhabdovirus	10715	10835	CATACCATCAGGGAGAGCAATGTGAAGCACTTTACCCAGAGGTTGAACATCTTGAGGAGAGGGCGATATGAGGCAAATTTATTTTGGAACCGTTACAACAGACGTGATCAGTATGAGGCC	0.458333
NC_000903_1_Snakehead_rhabdovirus	10834	10954	CCTCATTGTGATTCCCAGTGAATCTAGGATGACAGAGTGTACCTTCTCCGTTGCGTCTGTACAGGCTGCGTTCCAAAAGATAGATGATGGAATTGAGGTAGAAGCAAAACTAGAAGCCCA	0.458333
NC_000903_1_Snakehead_rhabdovirus	10953	11073	ACAGCTGGGGATTGCCTGAGCTTCCCCCTCGAGAGAAGAAGATTCTGTTGGGATATGTCTCATCCGTATTCTTAAAGCTGGGGTTGGTAGTGATAGAGAGGCACATGAGCTCAACTAAAT	0.475
NC_000903_1_Snakehead_rhabdovirus	11072	11192	TTGATCGATCTACTTGAGTCTGCGGGACCGCAGATGATCTCATGGGAAGAGAAACAAACGCATAGATCTTGGGCTAGCACAGACAGCATCAAGGAAAAGGGAGTGACACAAGACAGGATC	0.483333
NC_000903_1_Snakehead_rhabdovirus	11192	11312	ATGGCACTTCTGTGCTTCGCGTGGACTCTGAAGGGACTTAAACATGGGGTCTGGGACACGAACATGGATGCAGTAGTTGAGAAAACTGTCTACATAACCCACGGACCAAGACTTTGCGCA	0.5
NC_000903_1_Snakehead_rhabdovirus	11310	11430	CACTTGACGAGAAACCTCGAGTTCAGTATGCTGAATTCAAGCTTCAGAGCAAGAAAAGAGTAGAAGATCTTAAAGGATACCTTGGAGCGCTCCTTCACCTTGAGACCTTCTTCCCGTTGG	0.458333
NC_000903_1_Snakehead_rhabdovirus	11430	11550	GGGATCGCTGATCAGGACAAACGAGAAAGAGGTCAACGCTTCTAAAACCATGAAGCAAACACAGCAGACAGAAAAAAACTGGATTTGTCCTAGAAAAAAATATATCATCTTTTTCTATAC	0.375
NC_000940_1_Porcine_enteric_sapovirus	0	120	GTGATCGTGATGGCTAATTGCCGTCCGTTGCCTATTGGGCAGTTGCCCAACAGGATTTTTGACACCCCACGACTCACCCCAGGGTGGGTGTGGGCGTGCACGAGTGAAGCCACGTTTAAG	0.566667
NC_000940_1_Porcine_enteric_sapovirus	120	240	TTGGAATGGCTTCAGGATCCGGTGGTCATTCGACCCCCGGACGTGTTTGTGGCGCAAGGGGTGGTGGATGATTTCTTCCGCCCCAAGCGCGTTTTGCAGGGCGACCCGCAACTCATCGCA	0.6
NC_000940_1_Porcine_enteric_sapovirus	240	360	CAGGTCCTGCTTGGTGACGCCAATGGACCACTGGTTGGCCCTGTGTCCATGCAGCAACTGACATCACTGTTGCATGAGGTGTCGCAGGCCCTAAGTGACCACAAGCACCCACTGGCCAAC	0.583333
NC_000940_1_Porcine_enteric_sapovirus	360	480	AGATACACTAGGGCCTCTTTGCAGAGGTATGCTGACACCTTGTCCAATTACATACCTCTTGTGGACATTCTAACAGGACCAAAGGACCTTACCCCACGTGACGTTCTTGAACAGCTCGCA	0.483333
NC_000940_1_Porcine_enteric_sapovirus	480	600	GCAGGACGTGAGTGGGAGTGTGTGCCAGATAGTGCTCTGAAGAAGGTTTTCAGGGACATGTGGCAGTACATTTGTGAGGGGTGCGACAGTGTGTACATAAAGCTTCAGGACGTGAAGCGC	0.525
NC_000940_1_Porcine_enteric_sapovirus	600	720	AAAATGCCACACATTGACACCACTGTGCTGAAACAATTCATTATCACACTGACAGATACCATCTCCATGGCAACAGCCTTAGACACCAAAACGTGGCTTGCGCACATTCTGGGTTGGCTC	0.466667
NC_000940_1_Porcine_enteric_sapovirus	720	840	AAACCCACCTGTTTGGTGATGATCATGCAACAACATGTCAACTCCCCCCAGGGGTGGGCTGCCACGTTAACTGCTTTGGCAGAGCTGTATTATGGCATCATGCCATTAACAGAAACACTT	0.483333
NC_000940_1_Porcine_enteric_sapovirus	840	960	GGTTCTGTTGCCAGCTGGGTGACTGACAAATTTGCTGACATGGCGACTAGCACCTGGGGCAAATTCAAATCCTGGTGGGACAGCCTCTACACGCCGCAGGCAGGCAATGATCTCATCATA	0.533333
NC_000940_1_Porcine_enteric_sapovirus	960	1080	TTGGGGGGCGTTGTTGGGCTGGTGTACTTCATGGTGTTTGGCGATGCACCCACCCAAATGTTCACCAAGAAGCTGATGAGGGTGTGTGGTTTTATCACCTCGACGGTGGCTGCCATTAAA	0.525
NC_000940_1_Porcine_enteric_sapovirus	1080	1200	GCTGCCATGTGGATAGTGGACTACTTCAAGCAGCGTGAGCACGAGCACCAAGTCCGCATCACCCTAGCAAGATGGGCCGCACTCCAGGAGGTGATAAAGCAGAACAGGTGTGCTGGTCTT	0.558333
NC_000940_1_Porcine_enteric_sapovirus	1200	1320	AGCGAGGTGACTAAGTTGAAGGAATGTTGTGAAGTGCTGCTGAACGAGGTCACCGAATTGATGTATAAGCTGGGGGCTTCACCTCTGGCTGGGTTGATACGCAGCACCTCTGATGTGATA	0.5
NC_000940_1_Porcine_enteric_sapovirus	1320	1440	CAAACCACCATCAATGAGCTGGCCCAGTTGATGGCTTATGATACCCAGCGTAAACCACCCGCCATGGTGGTGTTCGGGGGTCCACCGGGCATAGGTAAAACTCGGCTGGTGGAGGCCCTA	0.575
NC_000940_1_Porcine_enteric_sapovirus	1440	1560	GCCAAGCAACTGGGAGAGGTCAGCCACTTCACCATGACTGTTGACCACTATGACACGTACACAGGCAACACAGTAGCAATTTGGGACGAGTTTGATGTGGACTCAAAACAGGCTTTCATC	0.491667
NC_000940_1_Porcine_enteric_sapovirus	1560	1680	GAAGCCACTATTGGCATCGTGAATTGTGCCCCTTACCCCTTGAACTGTGATCGCCCCGAAGCAAAGGGCAGGGTTTTCACATCTAAATATGTGTTGGCTACCACCAATTGCCCCACCCCA	0.516667
NC_000940_1_Porcine_enteric_sapovirus	1680	1800	GTCATGCCTGACCATCCAAGGGCTATGGCTTTTTGGCGTCGCATAACTTTTATTGACGTGACAGCCCCCACAATTGAACAATGGCTGGTGGACAACCCAGGGCGCAAAGCCCCTACAAGT	0.525
NC_000940_1_Porcine_enteric_sapovirus	1800	1920	CTCTTTAAGGATGACTTTTCCCATCTGCAATGCTCAGTACGCGGCTACACTGCCTATGATGAGAAGGGCAACACACTCAGTGGTAAGGTGGCCAGGGCCAGATATGTGTCAGTCAACAAC	0.5
NC_000940_1_Porcine_enteric_sapovirus	1920	2040	CTCCTTGATCTGATTAAAGAGAAGTACAACAGCGAGGCCGCTGATGTCAAACATCTATGGTTCACCGTCCCACAGGCCATCCATAAGCAAGCGCGTGACATCATACTGGGCTGGTTGCGG	0.516667
NC_000940_1_Porcine_enteric_sapovirus	2040	2160	TTCCACTCCTACCCGAACACAGTCGCAGACAACATACCCCTTTCTGAGGTCAGAGACCCCACGTGTTTTGGGTATGTGGTGATTTCTGATGTGGATCCACCACGACATGTAGCTGAGCAT	0.508333
NC_000940_1_Porcine_enteric_sapovirus	2160	2280	GTTGCCCACATAGAAGTGGAGTCAATATTGCGCACTGACATTGTGGGCTTGTTGAGGGAGGGTGGTGGAGGCCTGTTCAGAGCTCTCAAAGTCAAGAGTGCCCCCCGCAACTGTATTATC	0.525
NC_000940_1_Porcine_enteric_sapovirus	2280	2400	AACAAGGTCATGATGCAGGCACACCACACCACCTTGCAAGTGCTCACCAGTCAAGAACCACACCCACCAAACTTACCACGGCCCAGACGCTTGGTGTTTGTTGAGTCGCCAATTGACATC	0.525
NC_000940_1_Porcine_enteric_sapovirus	2400	2520	ATCAGCGCCCTACGGCACCACGTCGGCTTTTGCACCATCCCTGGCATCGTCAAATTGATCACCTCTGGGGTGGGGTTGGGCGTTGAAAACTTGGGCAATTTTCTCCAATCCATTGCTGGC	0.55
NC_000940_1_Porcine_enteric_sapovirus	2520	2640	AATGTTCGGTTCCCTTTGCAGTCTGAGTGCTCACTGCTCAGGACGCCAAGTGGTGACGTCCTCTTTTACACCTCAGGACAGGCTGCCGTCTGGGCCACACCTGCGCGCTTTCCAATAGTT	0.558333
NC_000940_1_Porcine_enteric_sapovirus	2640	2760	ACGCCAGGAGAGGCGTCAGTTGGCAAGGAGGTTTGTTCAGAGTCCTCCTGGTGGGACATTCTCAAAGCACTCTTCAGCACACTGGTGGTGGCGTTTGGACCCATTGCCACACTAGTGTTG	0.55
NC_000940_1_Porcine_enteric_sapovirus	2760	2880	ACAGCCCACAACTTGGCCTACTTGAACACCCGTGAAAACACGCTTAGCGAGGCGAAAGGGAAAAACAAACGCGGACGTGGTGCTCGCAGGGCCATTGCCCTCAGGGATGATGAGTATGAT	0.541667
NC_000940_1_Porcine_enteric_sapovirus	2880	3000	GAGTGGCAGGACATCATCCGTGACTGGCGCAAGGAAATGACTGTTCAACAGTTCCTGGATCTCAAGGAACGCGCACTGTCAGGCGCATCAGACCCTGACTCCCAAAGATACAACGCTTGG	0.541667
NC_000940_1_Porcine_enteric_sapovirus	3000	3120	CTTGAACTGCGCGCAAAGAGGCTGAGCGCTGGGGCCTACCAACACGCGGTTGTGGACATCATCGGCAAGTCAGGCCACAGGCGTGAGGTGATTCGCACACAGGTCATGCGTGCGCCACGT	0.616667
NC_000940_1_Porcine_enteric_sapovirus	3120	3240	GAGCCAAAAGGTGACACCTATGACAGTGAGGGGCGTGGATACGTGGTACCCATGACTGCCCAAGAGAAGCACACAGGTTGGGCGGTCCACATCGGGAATGGGCGCCTGGTCACTTGCACG	0.591667
NC_000940_1_Porcine_enteric_sapovirus	3240	3360	CATGTGGCCAACATGTGTGACCGTGTAGCCGAGGTGGAGTTCAAGGTCGCAGAAACAGACCGCGACACCTGCATCATCACTGCCCCCCTCGGCCACCTGCCTAGCGTTGCGCTTGGTAAT	0.591667
NC_000940_1_Porcine_enteric_sapovirus	3360	3480	GGGCCACCAGCATTTTACACAACCAACTTCCACCCCATCCGGGTGCTGGATGAGGGCAGCTGGGACACCACAACCACCCGTGTGACAGGGTGGCGCGTGGTCATCAACAATGGCACAACA	0.591667
NC_000940_1_Porcine_enteric_sapovirus	3480	3600	ACGGCCCCAGGCGACTGCGGTCAACCCTATCTCAATGCGCGACGACAACTGGTTGGAGTGCACGCCGCAACTAGCACGTGTGGGGTGAAGAAGCTTGTGTCAAGGGTGCAAACCAAGAAG	0.583333
NC_000940_1_Porcine_enteric_sapovirus	3600	3720	ACCGCAAAAGCCACCTTCCCATGGAAGGGCTTGCCAGTAACAACCATGCCTGATGCTGGCGGATTACCCACCGGGACCCGGTATCACCGGTCCATCGCATGGCCAAAATTGCTCCCAGAA	0.575
NC_000940_1_Porcine_enteric_sapovirus	3720	3840	GAAACCCATGCACCTGCGCCCTATGGCGTGAATGACCCAAGGCACCCCTTCTCACAACACCAAATGATTGCCAATAATCTACAACCTTATATCAACACACCAGTTGCTTTGGATCAAACC	0.475
NC_000940_1_Porcine_enteric_sapovirus	3840	3960	CTGTTGCAACGTGCAGTCAAACACACCAAAGGCTACCTTGACCAAATCATTGGGACCCATAGATCACCAAACTTGACCTATGCTGCTGCGGTCGAATCAATGGCCCATGACACGGCGTGC	0.516667
NC_000940_1_Porcine_enteric_sapovirus	3960	4080	GGGCCAAACTTGCCTGGCCGGAAAAAGGATTATATGACAGACCAAGGGGAGCCAATTGGACCTTTGAAACAAATGTTAGAAGAAGCCTGGGATATGGCGCACCGTGGTGTTCCACGCAGA	0.508333
NC_000940_1_Porcine_enteric_sapovirus	4080	4200	CACGAGTACAAGCTCGCACTCAAGGATGAGCTTCGCCCCATAGAAAAGAATGACCAAGGCAAAAAACGCCTGCTGTGGGGCTGCGATGCTGGCGTGTCAATGATAGCCAACGCTGTTTTC	0.525
NC_000940_1_Porcine_enteric_sapovirus	4200	4320	AAACCTGTTACTGAGCGCCTCGTGGACACCGTGCCCATGCACCCTGTGGCTGTTGGCATATGTATGGATAGCCCTCAGATTGAACAAATGAACCAAGCCTTAACTGGTAGGGTGCTCTAT	0.508333
NC_000940_1_Porcine_enteric_sapovirus	4320	4440	TGCCTGGACTACAGCAAGTGGGATTCCACACAAAATCCGGCCGTCACCTGTGCCAGTGTTGACATCCTGGCCTCCTATGCTGAGGACACACCTTTGTCCTCGGCAGCCATAGCCACCCTG	0.575
NC_000940_1_Porcine_enteric_sapovirus	4440	4560	TGCTCACCAGCCGTGGGCAGGTTGGATGACATCGGCTTGACTGTGACATCAGGGCTCCCCTCTGGCATGCCCTTCACCAGTGTTATAAACTCTGTGAATCACATGATCTACTTTGCCATG	0.525
NC_000940_1_Porcine_enteric_sapovirus	4560	4680	GCTGTGCTCGAGGCCTACGAGGAATTCAAGGTGCCTTATATGGGGAACATCTTTGACAATGAGACTATTTACACCTACGGGGATGATTGTGTGTATGGCTTAACACCAGCCACAGCCTCC	0.491667
NC_000940_1_Porcine_enteric_sapovirus	4680	4800	ATCATGCCTGTGGTGGTCAAGAACCTGACTAGCTATGGGTTGGTCCCCACTGCTGCAGACAAATCTCAAAGCATTGAGCCAACAGACACTCCTGTGTTCCTCAAGCGCACCTTTTCCCAA	0.508333
NC_000940_1_Porcine_enteric_sapovirus	4800	4920	ACCCCTTTTGGTCTGCGTGCGCTACTAGATGAGACTAGTCTGGCGCGGCAGTGTTACTGGGTTAAGGCTAACCGCACCACAGACCTTTTCGAGCCGGCGGCCGTTGATGTGGACATCAGG	0.575
NC_000940_1_Porcine_enteric_sapovirus	4920	5040	AAAAACCAACTGGAAGTGATGCTTGCATATGCAAGCCAACACCCAAGATCGGTGTTTGACAAGCTGGCAGGCATGGCTGAGGTCACTGCAAGTGCTGAGGGCTACCAGCTTGTGAATGTT	0.5
NC_000940_1_Porcine_enteric_sapovirus	5040	5160	AATTGGGCCAACGCAGTGGCAACGTACAACGCATGGTACGGTGGCACTGACGGTGGCCGTGCTCCCACCAATGAAGATGAAGAGCCAGAAGTGTTCGTGATGGAGGCGCCTGCCCCAACC	0.591667
NC_000940_1_Porcine_enteric_sapovirus	5160	5280	CGTTCGGTTGCGAGCAACCCAGAGGGCACTCAAAATAGTAATGAGTCCAGACCAGTCCAGCCAGCTGGGCCCATGCCCGTGGCTGCGGCCCAGGCTCTGGAAATGGCCGTTGCCACAGGG	0.625
NC_000940_1_Porcine_enteric_sapovirus	5280	5400	CAAATCAATGATACCATCCCCAGTGTGGTCAGAGAGACCTTCAGTACCTACACCAATGTCACCTGGACCACACGCCAGCCTACAGGAACTCTTCTTGCCCGAATGTCCCTGGGGCCAGGC	0.55
NC_000940_1_Porcine_enteric_sapovirus	5400	5520	TTGAACCCCTACACGCTCCACTTGTCCGCCATGTGGGCCGGCTGGGGTGGGTCATTTGAAATCAAGGTGATAATATCAGGGTCTGGCATGTATGCGGGCAAATTGCTGTGTGCGCTCATA	0.533333
NC_000940_1_Porcine_enteric_sapovirus	5520	5640	CCACCCGGTGTTGATCCCAGTGCTGTAGACCAACCTGGGGCCTTCCCGCATGCACTTGTGGACGCGCGCATCACTGACGGCGTCACCTTCACCTTGGGGGACGTCAGGGCGGTGGATTAT	0.625
NC_000940_1_Porcine_enteric_sapovirus	5640	5760	CACGAGACAGGAGTTGGTGGGGCTATAGCAAGTTTGGCACTTTACGTGTACCAACCGCTCATCAACCCTTTTGAAACCGCCGTGTCAGCTGCCATGGTGACAATTGAGACCCGCCCTGGC	0.55
NC_000940_1_Porcine_enteric_sapovirus	5760	5880	CCAGATTTTGGATTCACCCTGCTCAAGCCTCCAAACCAAGCCATGGAGGTAGGATTCGACCCTAGGTCGCTCCTGCCCCGCACGGCAAGAACACTACGGGGGAATAGGTTTGGCAGACCC	0.575
NC_000940_1_Porcine_enteric_sapovirus	5880	6000	ATCACAGCTGTGGTCATAGTAGGTGTGGCACAACAAATCAACAGGCACTTTTCAGCTGAGGGCACCACGCTCGGCTGGTCCACGGCCCCGATTGGCCCTTGTGTGGCCCGTGTCAATGGA	0.575
NC_000940_1_Porcine_enteric_sapovirus	6000	6120	AAGCACACTGACAACACAGGTAGGGCAGTGTTTCAGTTGGGACCCTTGAGCAATGGGCCCCTTTACCCCAACATCATCAACCACTACCCAGATGTGGCTGCATCAACAATATTCAACACA	0.491667
NC_000940_1_Porcine_enteric_sapovirus	6120	6240	GGAACTGCCGTAAATGACAACACGACAGGTGGGGGAGGACCTATGGTGATCTTCAACGATGTGGGTGATGTGGTGGAGGACGTGGCCTACCAAATGAGATTCATAGCCTCACACGCCACT	0.533333
NC_000940_1_Porcine_enteric_sapovirus	6240	6360	TCCCAAAGTCCCACACTCATTGATCAAATCAATGCAACATCAATGGCAGTATGCAGCTTTGGCAATTCCCGGGCAGACCTCAACCAAAACCAGCTCAATGTGGGCATTGAATTGACCTAC	0.466667
NC_000940_1_Porcine_enteric_sapovirus	6360	6480	ACCTGTGGCAACACAGCGATTAATGGGATTGTCACCTCATTTATGGACCGCCAATACACATTTGGCCCACAGGGGCCTAACAACATCATGCTTTGGGTGGAGTCTGTGCTCGGCACACAC	0.516667
NC_000940_1_Porcine_enteric_sapovirus	6480	6600	ACAGGTAACAACACTGTGTACAGTTCGCAACCAGACACTGTGTCTGCTGCACTGCAGGGCCAGCCCTTCAATATACCAGATGGGTACATGGCCGTGTGGAACGTCAATGCAGACAGTGCT	0.525
NC_000940_1_Porcine_enteric_sapovirus	6600	6720	GATTTCCAGATAGGGCTGAGACGCGATGGCTACTTCGTCACCAATGGGGCCATCGGCACGCGCATGGTCATCTCAGAAGACACCACCTTCAGTTTCAACGGCATGTACACCCTAACCACT	0.541667
NC_000940_1_Porcine_enteric_sapovirus	6720	6840	CCCCTCATTGGACCAAGTGGGACATCAGGAAGGTCCATTCACAGCTCACGATGAGTTGGATTGCAGGAGCAATGCAGGGCGCTGGCCTGCTGGGTGATCTTGCAGGCACAATTGGACAAA	0.55
NC_000940_1_Porcine_enteric_sapovirus	6840	6960	TAGTGTTGCATAACAAGCAGTTGAATATTATGAATTCTTTTAATCAGGCTCAGATACAGTTGGCTAAAGATCAATTGAAACAAAATCAGCAATTAGCCAACCAGTATTATGAATTTAATG	0.308333
NC_000940_1_Porcine_enteric_sapovirus	6960	7080	CAAATTTACCTGTTAATCAGTACAATAGTGCCGTGAGTGCTGGTTTTGACTCAGTTTCCGCGCGTCAATTGGCTGGGTCACGTGAAGTGCGCTACCTTGGTGGGCAACAAACACCTTTGG	0.491667
NC_000940_1_Porcine_enteric_sapovirus	7080	7200	TCCACCAAGGACAGATACACCAAATGATGTTTTCACCAAAACACTTAATGCAAGCACAACACGTGGTCGGCACTTTTTCCCGTGGGATGCCTGGTGTCACCCCCAGTAAGGGATTGCCCA	0.5
NC_000940_1_Porcine_enteric_sapovirus	7200	7320	GACCACAGGGCGTTACAGCCAAAGTGCCTGTGGCTGGAGCCACCACCACTCACAGCAAAGTGTGATTTTCTTTCCCTGGTTACGCGTACCGAACCTTACACAGTGTGGCGGCTGTGGGGC	0.575
NC_000943_1_Murray_Valley_encephalitis_virus	0	120	AGACGTTCATCTGCGTGAGCTTCCGATCTCAGTATTGTTTGGAAGGATCATTGATTAACGCGGTTTGAACAGTTTTTTGGAGCTTTTGATTTCAAATGTCTAAAAAACCAGGAGGACCCG	0.416667
NC_000943_1_Murray_Valley_encephalitis_virus	120	240	GGAAGCCCCGGGTCGTCAATATGCTAAAACGCGGCATACCCCGCGTATTCCCACTAGTGGGAGTGAAGAGGGTAGTAATGAACTTGCTAGATGGCAGAGGGCCAATACGGTTTGTGTTGG	0.533333
NC_000943_1_Murray_Valley_encephalitis_virus	240	360	CTCTCTTAGCTTTCTTCAGGTTTACAGCACTTGCCCCGACCAAGGCCTTGATGAGGCGCTGGAAGAGCGTGAACAAGACAACGGCCATGAAACATCTGACCAGTTTTAAGAAAGAATTAG	0.475
NC_000943_1_Murray_Valley_encephalitis_virus	359	479	GGAACACTGATTGATGTGGTGAACAAAAGGGGCAAAAAACAAAAGAAAAGAGGTGGCAGTGAAACATCCGTGCTTATGCTCATTTTCATGCTGATTGGATTTGCCGCTGCCTTAAAGCTT	0.425
NC_000943_1_Murray_Valley_encephalitis_virus	479	599	TCCACCTTCCAGGGCAAGATAATGATGACTGTGAACGCTACGGACATTGCTGATGTGATCGCCATTCCAACCCCGAAGGGACCCAATCAATGCTGGATTCGAGCCATTGACATTGGATTT	0.491667
NC_000943_1_Murray_Valley_encephalitis_virus	599	719	ATGTGTGATGACACCATCACTTATGAATGCCCGAAATTGGAAAGTGGAAATGACCCTGAAGACATTGACTGCTGGTGTGACAAACAAGCTGTGTACGTAAACTATGGAAGGTGCACACGT	0.441667
NC_000943_1_Murray_Valley_encephalitis_virus	719	839	GCTCGCCATTCAAAGCGCAGTCGTCGTTCCATCACAGTGCAGACTCATGGTGAAAGCACTTTGGTCAACAAAAAGGATGCCTGGCTGGATTCCACGAAGGCCACGCGTTATCTCACCAAA	0.516667
NC_000943_1_Murray_Valley_encephalitis_virus	838	958	AACAGAGAACTGGATTATAAGAAATCCTGGTTACGCGCTGGTGGCCGTTGTCCTTGGCTGGATGCTGGGCAGCAACACTGGACAAAAAGTTATTTTTACAGTGCTTTTGCTCCTCGTTGC	0.475
NC_000943_1_Murray_Valley_encephalitis_virus	958	1078	TCCTGCCTACAGTTTTAACTGTCTGGGAATGAGCAGCCGTGATTTCATTGAAGGTGCTTCAGGAGCTACATGGGTCGATTTGGTGCTGGAGGGCGACAGTTGCATCACCATCATGGCCGC	0.525
NC_000943_1_Murray_Valley_encephalitis_virus	1077	1197	CTGACAAACCCACCCTTGACATAAGAATGATGAACATTGAAGCCACCAATCTTGCACTGGTTAGAAATTACTGCTATGCAGCTACTGTGTCAGACGTTTCTACGGTGTCAAACTGTCCCA	0.441667
NC_000943_1_Murray_Valley_encephalitis_virus	1197	1317	CTACAGGGGAGTCACACAACACGAAGCGGGCAGATCACAATTACTTGTGCAAACGAGGTGTGACCGACAGAGGCTGGGGTAATGGATGTGGCTTGTTTGGTAAGGGGAGCATTGACACAT	0.516667
NC_000943_1_Murray_Valley_encephalitis_virus	1317	1437	GCGCAAAGTTCACCTGCTCTAACTCAGCTGCGGGGAGACTTATCTTACCTGAGGACATCAAATATGAAGTTGGGGTTTTTGTTCACGGATCAACGGACTCAACCAGTCATGGAAATTATT	0.45
NC_000943_1_Murray_Valley_encephalitis_virus	1437	1557	CTACCCAAATTGGAGCTAACCAAGCAGTCAGGTTCACCATTTCACCAAACGCTCCAGCCATCACAGCAAAGATGGGCGACTATGGAGAAGTCACTGTGGAGTGTGAACCGAGGAGTGGAC	0.516667
NC_000943_1_Murray_Valley_encephalitis_virus	1557	1677	TGAATACAGAGGCCTACTACGTCATGACCATTGGAACGAAACACTTTCTAGTGCATCGTGAGTGGTTCAATGATTTGCTCTTGCCATGGACATCACCTGCAAGCACGGAATGGAGGAATA	0.458333
NC_000943_1_Murray_Valley_encephalitis_virus	1677	1797	GAGAAATTCTCGTGGAGTTTGAAGAGCCACATGCCACCAAACAATCAGTGGTTGCCTTGGGTTCACAGGAAGGAGCTTTGCACCAAGCTCTGGCTGGAGCCATACCAGTCGAGTTTTCGA	0.508333
NC_000943_1_Murray_Valley_encephalitis_virus	1796	1916	AGCAGCACACTTAAACTCACTTCAGGACACCTTAAGTGTCGCGTGAAAATGGAGAAATTGAAACTGAAAGGAACCACTTATGGGATGTGCACAGAAAAATTTACTTTCTCAAAGAATCCA	0.391667
NC_000943_1_Murray_Valley_encephalitis_virus	1916	2036	GCCGACACCGGTCATGGCACGGTAGTACTAGAACTGCAGTACACCGGGAGTGATGGACCATGCAAAATTCCAATATCCTCTGTAGCAAGTCTCAATGACATGACGCCTGTCGGAAGAATG	0.508333
NC_000943_1_Murray_Valley_encephalitis_virus	2035	2155	GGTGACAGCTAATCCATATGTAGCTTCATCAACTGCCAATGCTAAAGTTCTGGTGGAGATTGAACCACCCTTCGGAGACTCATACATTGTGGTAGGCAGGGGAGACAAGCAGATCAATCA	0.466667
NC_000943_1_Murray_Valley_encephalitis_virus	2155	2275	CCACTGGCATAAGGAGGGTAGTTCAATTGGCAAAGCCTTCAGCACAACCTTGAAGGGAGCACAGAGATTGGCAGCTCTTGGAGACACGGCGTGGGACTTTGGATCAGTAGGCGGAGTCTT	0.533333
NC_000943_1_Murray_Valley_encephalitis_virus	2275	2395	CAATTCAATCGGAAAGGCAGTACACCAAGTCTTTGGAGGAGCATTTAGAACCCTCTTTGGAGGAATGTCATGGATCAGCCCAGGTCTGCTGGGGGCGTTACTGCTATGGATGGGGGTCAA	0.508333
NC_000943_1_Murray_Valley_encephalitis_virus	2395	2515	TGCTAGAGATAAATCAATTGCTTTGGCTTTCCTAGCAACAGGAGGCGTTTTGTTGTTCCTGGCCACAAATGTCCATGCTGACACTGGTTGCGCGATTGACATCACCAGGAGGGAGCTCAA	0.483333
NC_000943_1_Murray_Valley_encephalitis_virus	2514	2634	AGTGTGGCAGCGGAATATTCATACACAATGATGTTGAAGCCTGGATTGACCGCTACAAGTACCTGCCAGAGACCCCCAAGCAACTGGCTAAAGTGGTTGAAAACGCTCACAAGAGCGGAA	0.491667
NC_000943_1_Murray_Valley_encephalitis_virus	2634	2754	TATGTGGGATACGGTCAGTGAATAGATTTGAACATCAAATGTGGGAATCTGTGCGTGATGAACTCAATGCTTTACTCAAGGAAAATGCCATTGATTTGAGTGTTGTCGTGGAAAAACAGA	0.391667
NC_000943_1_Murray_Valley_encephalitis_virus	2754	2874	AAGGCATGTACAGAGCAGCACCCAATAGGCTGAGACTCACTGTGGAAGAACTTGATATAGGCTGGAAGGCCTGGGGTAAGAGTTTGCTTTTTGCGGCGGAATTGGCCAATTCAACGTTTG	0.491667
NC_000943_1_Murray_Valley_encephalitis_virus	2874	2994	TGGTTGATGGACCTGAAACAGCTGAATGTCCTAATTCAAAGAGGGCATGGAACAGCTTTGAAATTGAAGACTTTGGATTTGGCATAACATCCACCAGGGGTTGGCTTAAACTCAGAGAGG	0.441667
NC_000943_1_Murray_Valley_encephalitis_virus	2993	3113	GAAAATACCTCGGAGTGTGACAGCACCATTATTGGGACCGCAGTTAAGGGCAACCATGCAGTACACAGTGACCTTTCCTACTGGATTGAGAGTGGACTCAATGGGACATGGAAACTTGAG	0.483333
NC_000943_1_Murray_Valley_encephalitis_virus	3113	3233	AGAGCCATTTTTGGAGAGGTAAAATCCTGCACCTGGCCCGAGACACACACACTATGGGGTGATGCAGTGGAAGAAACGGAGTTGATAATCCCAGTGACTCTCGCCGGCCCACGCAGCAAG	0.541667
NC_000943_1_Murray_Valley_encephalitis_virus	3233	3353	CACAACAGAAGAGAAGGATACAAGGTTCAAGTTCAAGGTCCGTGGGATGAAGAAGACATAAAATTGGACTTTGACTACTGCCCAGGAACAACCGTCACAGTGAGTGAACATTGTGGAAAA	0.433333
NC_000943_1_Murray_Valley_encephalitis_virus	3353	3473	CGAGGTCCCTCAGTACGCACCACAACTGACAGCGGGAAACTCGTCACGGACTGGTGTTGTAGGAGCTGCACGCTTCCTCCTTTAAGATTTACCACGGCCAGTGGATGTTGGTATGGAATG	0.541667
NC_000943_1_Murray_Valley_encephalitis_virus	3473	3593	GAGATAAGACCTATGAAGCATGATGAGTCCACTCTAGTTAAATCAAGGGTTCAAGCATTTAATGGAGATATGATTGATCCTTTTCAGTTAGGCCTTCTGGTGATGTTTCTGGCCACCCAG	0.416667
NC_000943_1_Murray_Valley_encephalitis_virus	3593	3713	GAGGTCTTGAGGAAGAGGTGGACGGCCAGACTTACTCTGCCAGCAGCGGTTGGGGCTCTGCTAGTCCTCCTCCTTGGGGGCATTACCTACACTGATCTAGTGCGGTATCTCATATTGGTG	0.558333
NC_000943_1_Murray_Valley_encephalitis_virus	3712	3832	GGGTTCAGCATTTGCAGAATCAAACAACGGAGGTGATGTCATTCATTTGGCACTCATTGCTGTATTCAAGGTACAGCCCGCTTTTCTTGTTGCCAGCTTGACACGCAGTAGATGGACTAA	0.458333
NC_000943_1_Murray_Valley_encephalitis_virus	3832	3952	TCAAGAGAATCTCGTCCTGGTCTTGGGAGCGGCCTTCTTTCAGATGGCAGCTTCAGACCTGGAGTTGACAATTCCAGGTTTGTTGAACTCAGCTGCTACAGCTTGGATGGTGTTGCGAGC	0.516667
NC_000943_1_Murray_Valley_encephalitis_virus	3951	4071	CAATGGCTTTTCCGTCAACCTCAGCAATAGCCATGCCCATGCTAGCAATGCTTGCTCCGGGAATGAGAATGCTTCACCTTGACACATATAGGATAGTGCTCTTGCTGATTGGCATTTGCA	0.475
NC_000943_1_Murray_Valley_encephalitis_virus	4071	4191	GCTTGCTGAATGAGAGAAGGAGGTCTGTGGAGAAAAAGAAAGGAGCTGTTTTAATTGGTCTAGCCCTGACTTCGACTGGATATTTTTCACCAACAATCATGGCAGCAGGCCTTATGATAT	0.433333
NC_000943_1_Murray_Valley_encephalitis_virus	4190	4310	TGCAACCCTAACAAGAAGAGAGGATGGCCCGCCACAGAGGTGTTAACAGCAGTGGGACTGATGTTCGCCATTGTTGGAGGACTCGCTGAGCTAGACATTGATTCTATGTCAGTCCCTTTT	0.5
NC_000943_1_Murray_Valley_encephalitis_virus	4311	4431	CCATAGCTGGCCTCATGTTAGTGTCCTATGTTATCTCGGGAAAAGCCACAGACATGTGGCTTGAAAGAGCAGCAGATGTGTCATGGGAAGCGGGGGCAGCAATAACAGGTACCAGCGAAA	0.508333
NC_000943_1_Murray_Valley_encephalitis_virus	4430	4550	AGACTGGATGTCCAATTGGACGATGATGGAGACTTTCATCTGCTCAATGACCCTGGAGTTCCATGGAAAATCTGGGTTTTAAGAATGACATGCTTAAGCGTAGCTGCCATCACTCCAAGG	0.458333
NC_000943_1_Murray_Valley_encephalitis_virus	4550	4670	GCCATTTTGCCATCCGCGTTTGGGTATTGGCTGACTCTGAAGTACACAAAACGAGGGGGTGTTTTTTGGGATACGCCTTCCCCAAAAGTGTATCCCAAGGGGGATACGACGCCAGGAGTC	0.525
NC_000943_1_Murray_Valley_encephalitis_virus	4669	4789	CTACCGAATAATGGCCAGAGGTATCCTGGGAAGGTACCAAGCTGGGGTAGGAGTCATGCATGAGGGTGTGTTCCACACGCTGTGGCACACAACTAGAGGAGCTGCCATAATGAGTGGTGA	0.533333
NC_000943_1_Murray_Valley_encephalitis_virus	4790	4910	GGAAGATTGACACCATACTGGGGCAATGTGAAAGAGGACAGAGTGACCTATGGTGGCCCATGGAAATTAGATCAAAAATGGAATGGAGTGGATGACGTCCAGATGATAGTGGTGGAACCA	0.466667
NC_000943_1_Murray_Valley_encephalitis_virus	4910	5030	GGAAAGCCAGCAATAAACGTGCAGACCAAGCCCGGGATTTTTAAGACAGCACATGGAGAAATTGGAGCCGTGAGCTTGGATTACCCGATTGGAACTTCAGGATCCCCAATAGTCAATAGC	0.483333
NC_000943_1_Murray_Valley_encephalitis_virus	5030	5150	AATGGAGAAATCATTGGCCTTTATGGAAATGGAGTGATACTAGGTAATGGGGCCTACGTCAGTGCTATTGTTCAAGGAGAAAGAGTAGAGGAACCAGTGCCAGAGGCCTACAATCCTGAG	0.458333
NC_000943_1_Murray_Valley_encephalitis_virus	5149	5269	GATGCTAAAGAAAAGGCAACTAACCGTGCTGGACCTGCACCCAGGTGCTGGGAAAACACGACGCATACTCCCCCAAATAATTAAAGATGCCATCCAAAAAAGACTACGAACAGCTGTTCT	0.466667
NC_000943_1_Murray_Valley_encephalitis_virus	5269	5389	TGCACCAACGAGGGTGGTTGCAGCAGAAATGGCAGAAGCTTTGAGGGGCCTTCCAGTTAGGTATTTGACTCCAGCTGTACAAAGAGAACACAGTGGAAACGAGATAGTGGATGTGATGTG	0.491667
NC_000943_1_Murray_Valley_encephalitis_virus	5389	5509	CCATGCGACACTAACACATCGATTGATGTCGCCGCTAAGAGTCCCGAATTACAACCTGTTTGTCATGGATGAAGCCCATTTCACAGATCCAGCCAGTATAGCAGCTCGTGGATATATTGC	0.475
NC_000943_1_Murray_Valley_encephalitis_virus	5509	5629	CACCCGTGTTGAAGCTGGAGAGGCCGCGGCCATCTTTATGACGGCCACCCCTCCAGGCACATCTGACCCATTCCCGGACACCAATTCACCAGTCCATGATGTATCCAGTGAAATCCCAGA	0.566667
NC_000943_1_Murray_Valley_encephalitis_virus	5628	5748	ACAGAGCATGGAGCAGTGGATTTGAGTGGATAACCGACTATGCTGGAAAGACCGTCTGGTTCGTGGCAAGCGTAAAAATGAGCAATGAGATCGCGCAGTGCTTGCAACGAGCAGGGAAGC	0.516667
NC_000943_1_Murray_Valley_encephalitis_virus	5748	5868	GAGTTATCCAATTGAACAGGAAGTCCTATGATACGGAATACCCGAAATGCAAAAATGGTGATTGGGACTTTGTGATAACAACTGACATCTCGGAAATGGGAGCAAATTTTGGGGCAAGCA	0.416667
NC_000943_1_Murray_Valley_encephalitis_virus	5867	5987	AGAGTGATTGATTGTCGCAAGAGTGTCAAGCCAACGATCTTGGACGAAGGAGAGGGAAGAGTCATTCTCAGTGTGCCGTCAGCCATCACTAGTGCCAGTGCTGCCCAACGGAGAGGTAGA	0.525
NC_000943_1_Murray_Valley_encephalitis_virus	5988	6108	TGGGCAGGAATCCAAGTCAAATAGGAGATGAGTACCACTATGGAGGCGGAACCAGTGAGGATGACACCATGCTGGCGCACTGGACTGAAGCAAAAATTCTTTTGGACAACATCCACCTCC	0.5
NC_000943_1_Murray_Valley_encephalitis_virus	6107	6227	CCAAATGGCCTAGTAGCTCAGCTGTACGGTCCCGAAAGAGATAAAACTTACACCATGGATGGAGAGTACCGACTCAGAGGCGAAGAACGCAAGACATTCCTCGAGCTCATAAAAACAGCC	0.491667
NC_000943_1_Murray_Valley_encephalitis_virus	6227	6347	GATTTGCCGGTGTGGCTTGCTTACAAGGTAGCGTCAAATGGCATCCAGTACAATGACAGGAAATGGTGTTTTGATGGACCCCGATCCAACATTATCCTCGAAGACAACAACGAAGTGGAA	0.466667
NC_000943_1_Murray_Valley_encephalitis_virus	6346	6466	AATCATAACAAGAATAGGAGAAAGAAAAGTTTTGAAGCCACGATGGTTAGATGCACGCGTGTATTCAGACCACCAGTCCTTAAAATGGTTCAAGGACTTTGCAGCTGGGAAGCGGTCGGC	0.45
NC_000943_1_Murray_Valley_encephalitis_virus	6466	6586	GATCGGATTTTTTGAAGTGCTAGGCCGGATGCCAGAGCATTTTGCAGGGAAAACACGTGAAGCTCTGGACACCATGTACCTGGTGGCAACATCAGAAAAAGGAGGCAAAGCGCATAGAAT	0.483333
NC_000943_1_Murray_Valley_encephalitis_virus	6585	6705	TGGCTCTTGAAGAACTACCTGATGCTCTGGAAACCATAACACTCATTGCAGCGTTGGGAGTCATGACCGCAGGGTTTTTTCTCCTCATGATGCAAAGAAAAGGAATTGGTAAACTGGGAC	0.458333
NC_000943_1_Murray_Valley_encephalitis_virus	6706	6826	CGGAGCACTCGTCTTGGTAGTGGCCACTTTTTTCCTTTGGATGTCAGACGTTTCTGGCACCAAAATAGCTGGTGTGTTGCTGCTTGCGCTGCTTATGATGGTTGTGTTAATCCCTGAACC	0.491667
NC_000943_1_Murray_Valley_encephalitis_virus	6825	6945	CTGAGAAACAGCGTTCCCAGACGGACAACCAACTGGCAGTATTCTTGATATGTGTGCTGCTTGTTGTTGGGTTGGTGGCTGCAAATGAATATGGGATGTTGGAAAGGACAAAAACTGACA	0.458333
NC_000943_1_Murray_Valley_encephalitis_virus	6945	7065	TAAGAAACCTATTTGGGAAGTCACTAATTGAGGAAAACGAGGTCCATATCCCTCCCTTTGATTTTTTCACCCTGGATTTGAAGCCTGCTACTGCTTGGGCTTTGTACGGAGGAAGCACAG	0.45
NC_000943_1_Murray_Valley_encephalitis_virus	7064	7184	GTTGTGTTGACTCCACTGATAAAACATCTGGTGACATCACAGTATGTTACCACCTCATTGGCATCAATAAATGCCCAAGCAGGGAGCTTGTTTACATTGCCTAAAGGAATTCCTTTCACT	0.416667
NC_000943_1_Murray_Valley_encephalitis_virus	7184	7304	GATTTTGACTTGTCTGTAGCACTGGTGTTTCTTGGTTGCTGGGGACAAGTGACGCTCACCACCTTGATAATGGCAACAATACTGGTAACCCTCCACTACGGATATCTTTTACCTGGTTGG	0.466667
NC_000943_1_Murray_Valley_encephalitis_virus	7303	7423	GCAAGCAGAGGCTTTGAGGGCTGCACAGAAGCGCACAGCCGCTGGTATCATGAAAAACGCAGTTGTTGATGGCATAGTCGCGACAGATGTTCCAGAGCTGGAAAGAACGACCCCACAGAT	0.533333
NC_000943_1_Murray_Valley_encephalitis_virus	7423	7543	GCAGAAAAGGCTAGGCCAGATTCTACTCGTCTTGGCCAGCGTGGCAGCAGTATGCGTGAACCCCAGAATAACTACCATCCGTGAAGCTGGAATACTCTGTACCGCAGCAGCTCTCACCCT	0.541667
NC_000943_1_Murray_Valley_encephalitis_virus	7543	7663	GTGGGACAACAACGCCAGCGCGGCTTGGAATTCCACCACGGCTACTGGGCTGTGCCATGTTATGCGTGGAAGCTGGATAGCGGGAGCTTCAATAGCCTGGACTCTCATAAAAAATGCAGA	0.541667
NC_000943_1_Murray_Valley_encephalitis_virus	7663	7783	AAAACCAGCGTTCAAAAGAGGAAGAGCAGGAGGAAGAACTCTCGGAGAGCAATGGAAAGAAAAGCTAAATGCCATGGGTAAAGAAGAATTCTTCAGCTATCGGAAAGAAGCCATCTTGGA	0.433333
NC_000943_1_Murray_Valley_encephalitis_virus	7783	7903	GGTGGATAGAACCGAAGCCAGAAGGGCCAGAAGAGAGGGAAACAAGGTAGGAGGCCACCCAGTGTCACGAGGGACAGCGAAACTCAGATGGTTGGTTGAAAGACGCTTTGTCCAGCCCAT	0.55
NC_000943_1_Murray_Valley_encephalitis_virus	7903	8023	AGGAAAAGTAGTGGATCTGGGGTGTGGCAGAGGGGGCTGGTCATACTACGCAGCAACCATGAAGAACGTCCAGGAAGTGAGAGGATACACGAAAGGTGGGCCAGGCCATGAAGAACCCAT	0.541667
NC_000943_1_Murray_Valley_encephalitis_virus	8023	8143	GTTGATGCAGAGCTATGGGTGGAACATCGTTACTATGAAAAGTGGCGTTGATGTTTTCTACAAACCATCTGAAATCAGTGACACCCTTTTGTGTGACATAGGAGAGTCATCACCTAGTGC	0.433333
NC_000943_1_Murray_Valley_encephalitis_virus	8143	8263	TGAAATAGAAGAACAACGGACCCTGCGGATTTTGGAAATGGTGTCTGACTGGCTAAGCCGTGGTCCAAAGGAATTTTGCATAAAGATACTCTGCCCGTACATGCCCAAGGTGATTGAAAA	0.45
NC_000943_1_Murray_Valley_encephalitis_virus	8262	8382	AACTGGAGAGCCTGCAACGCAGGTTTGGAGGTGGATTGGTACGCGTCCCCCTTTCTCGTAACTCCAACCATGAGATGTACTGGGTCAGTGGAGCCTCGGGGAACATCGTGCACGCGGTGA	0.575
NC_000943_1_Murray_Valley_encephalitis_virus	8382	8502	ACATGACCAGTCAGGTGCTCATTGGAAGAATGGACAAGAAGATTTGGAAAGGCCCAAAATATGAGGAAGATGTCAACCTGGGCAGCGGCACGAGAGCAGTAGGAAAAGGTGTGCAGCACA	0.491667
NC_000943_1_Murray_Valley_encephalitis_virus	8502	8622	CGGATTACAAGAGGATCAAATCCAGAATAGAAAAACTGAAGGAGGAGTATGCAGCCACGTGGCACACGGATGATAACCACCCGTATAGAACTTGGACTTATCATGGGAGTTATGAGGTGA	0.45
NC_000943_1_Murray_Valley_encephalitis_virus	8622	8742	AGCCATCGGGGTCAGCCAGCACGTTGGTAAATGGAGTGGTGCGGCTTTTGAGCAAACCATGGGACGCTATCACTGGAGTCACCACCATGGCCATGACTGATACCACACCATTTGGCCAGC	0.558333
NC_000943_1_Murray_Valley_encephalitis_virus	8741	8861	CAGCGAGTGTTCAAAGAGAAGGTTGACACAAAAGCTCCTGAGCCTCCCCAAGGAGTGAAGACTGTGATGGATGAGACCACCAACTGGCTGTGGGCTTATTTGGCTAGGAACAAAAAAGCC	0.5
NC_000943_1_Murray_Valley_encephalitis_virus	8861	8981	AGACTGTGCACCAGAGAGGAGTTTGTGAAAAAAGTGAACAGCCACGCCGCCTTGGGAGCCATGTTTGAAGAGCAAAACCAGTGGAAGAACGCACGAGAAGCTGTGGAAGACCCAAAGTTC	0.508333
NC_000943_1_Murray_Valley_encephalitis_virus	8980	9100	CTGGGAAATGGTGGATGAGGAAAGGGAATGCCACCTCCGAGGGGAATGCCGAACCTGCATATATAACATGATGGGCAAACGTGAGAAAAAACCCGGAGAATTTGGAAAGGCCAAGGGAAG	0.5
NC_000943_1_Murray_Valley_encephalitis_virus	9100	9220	CAGAGCCATCTGGTTCATGTGGCTGGGAGCCAGATTCTTGGAGTTTGAAGCTCTAGGATTCCTCAATGAAGACCATTGGATGAGTAGAGAGAATTCAGGAGGAGGAGTTGAAGGAGCTGG	0.491667
NC_000943_1_Murray_Valley_encephalitis_virus	9219	9339	GTATTCAGAAGCTGGGATACATCTTGAGAGATGTGGCTCAAAAGCCTGGAGGGAAAATTTATGCCGATGACACAGCTGGTTGGGACACCCGCATCACACAAGCTGACCTTGAGAACGAAG	0.491667
NC_000943_1_Murray_Valley_encephalitis_virus	9339	9459	CTAAAGTTCTGGAGTTGATGGAAGGTGAGCAGCGGACTTTGGCAAGAGCAATCATTGAGCTGACATACAGGCACAAAGTGGTCAAGGTCATGCGCCCGGCAGCTGGAGGAAAGACTGTGA	0.516667
NC_000943_1_Murray_Valley_encephalitis_virus	9458	9578	ATGGATGTCATTTCACGCGAAGATCAAAGAGGAAGTGGACAAGTAGTGACCTATGCTTTAAACACATTCACCAACATCGCTGTGCAATTGGTTAGACTCATGGAAGCCGAAGCGGTCATA	0.441667
NC_000943_1_Murray_Valley_encephalitis_virus	9578	9698	GGTCCAGATGACATTGAAAGCATTGAAAGGAAAAAGAAATTTGCAGTCCGCACATGGCTTTTTGAGAACGCAGAAGAAAGAGTGCAGCGCATGGCTGTTAGTGGTGATGACTGTGTTGTC	0.45
NC_000943_1_Murray_Valley_encephalitis_virus	9697	9817	CAAACCATTGGATGATAGATTTTCCACTGCTTTGCATTTCTTGAACGCCATGTCAAAGGTGAGAAAAGACATCCAGGAGTGGAAACCCTCACAAGGCTGGTATGACTGGCAACAAGTCCC	0.458333
NC_000943_1_Murray_Valley_encephalitis_virus	9817	9937	CTTCTGTTCGAATCATTTCCAGGAAGTCATCATGAAAGATGGGAGGACCTTGGTGGTGCCCTGCAGAGGACAGGACGAGCTGATTGGAAGAGCACGAATATCCCCTGGCTCAGGATGGAA	0.516667
NC_000943_1_Murray_Valley_encephalitis_virus	9936	10056	ACGTCAGGGACACGGCATGCTTAGCAAAAGCATATGCACAGATGTGGCTTGTGTTGTACTTCCATCGACGGGATCTGCGCCTGATGGCCAACGCCATATGCTCTTCAGTCCCAGTTGACT	0.525
NC_000943_1_Murray_Valley_encephalitis_virus	10056	10176	GGGTTCCAACCGGCAGGACTACTTGGTCCATCCATGGAAAAGGAGAATGGATGACAACAGAAGACATGCTAAGCGTGTGGAACCGTGTGTGGATTTTGGAAAATGAATGGATGGAGGACA	0.483333
NC_000943_1_Murray_Valley_encephalitis_virus	10175	10295	AAGACCACGGTTTCCGACTGGACGGAAGTCCCATATGTAGGGAAGAGAGAAGACATCTGGTGCGGAAGTCTCATAGGGACCAGGACCAGGGCAACATGGGCTGAGAACATCTACGCCGCC	0.558333
NC_000943_1_Murray_Valley_encephalitis_virus	10296	10416	TCAACCAAGTGAGGTCAGTCATAGGGAAAGAAAAATATGTAGACTACGTGCAGTCGCTGAGGAGGTATGAAGAAACTCATGTGAGTGAAGATAGGGTCTTGTAAATAACATTGATAGAAA	0.391667
NC_000943_1_Murray_Valley_encephalitis_virus	10415	10535	AATTTTGTAAATATTTAATGTAATATAGTATAGGTAAAATTTTTTGAAATTAAGTAAAATTAAGTAGCAAGACTTGATAGTCAGGCCAGCCGGTTAGGCTGCCACCGAAGGTTGGTAGAC	0.325
NC_000943_1_Murray_Valley_encephalitis_virus	10535	10655	GGTGCTGCCTGCGACCAACCCCAGGAGGACTGGGTTACCAAAGCTGATTCTCCACGGTTGGAAAGCCTCCCAGAACCGTCTCGGAAGAGGAGTCCCTGCCAACAATGGAGATGAAGCCCG	0.591667
NC_000943_1_Murray_Valley_encephalitis_virus	10655	10775	TGTCAGATCGCGAAAGCGCCACTTCGCCGAGGAGTGCAATCTGTGAGGCCCCAGGAGGACTGGGTAAACAAAGCCGTAAGGCCCCCGCAGCCCGGGCCGGGAGGAGGTGATGCAAACCCC	0.641667
NC_000943_1_Murray_Valley_encephalitis_virus	10775	10895	GGCGAAGGACTAGAGGTTAGAGGAGACCCTGCGGAAGAAATGAGTGGCCCAAGCTCGCCGAAGCTGTAAGGCGGGTGGACGGACTAGAGGTTAGAGGAGACCCCACTCTCAAAAGCATCA	0.566667
NC_000943_1_Murray_Valley_encephalitis_virus	10894	11014	AAACAACAGCATATTGACACCTGGGAAAAGACTAGGAGATCTTCTGCTCTATTCCAACATCAGTCACAAGGCACCGAGCGCCGAACACTGTGACTGATGGGGGAGAAGACCACAGGATCT	0.491667
NC_001132_2_Myxoma_virus	0	120	AATTTATAGCTCTTAAAAAAAAGTATAACCCTACCTACCCTGGACGTACGATAGAGGGATTTAGAGACCTTTCTTCCACGTTAGAACGACGACGTAAGGACGAAAGGGAGGTTTCTTTTT	0.4
NC_001132_2_Myxoma_virus	239	359	CTGCCTATTTATTCCTCTTACCTAGACGTAGACCCGCGTCTACTTGTTCTCGGGTGTAGATGTACTATCCCGCGAACGGTCGTAGGCCTAACTAGACGGTACCTATCCTATCGCTTCGGA	0.508333
NC_001132_2_Myxoma_virus	359	479	GAACTAGACGTGGAAAACGAGCGGCGGTAGAAACGTAGGAATAGGTGTACCGTCGTACCCTCTGGACGACCTAGGTCTGTCTATGTATTCTATCTCCTCCGGTAGACGTAGAAAAACGAA	0.491667
NC_001132_2_Myxoma_virus	480	600	ACTCGGTCTATCCTCGGGCAGACATAGACGCGTCCACCTCCGAATCTAAACAGACGGGTATACGATAAATCTACGTCGTCGGAGACCCGACGAACGACCATGGAGGTCCGCGTAGAATCG	0.55
NC_001132_2_Myxoma_virus	599	719	GCGTCGATGTACCCGTCGCGGAGGATCCCCGCCGGAGGAGTGGTCACGGTTGGTACTTCCTCGACGCGATCTATCGAGCGGGTAAACAACTACGAAGGAAAAAAAAGCGAGCGGTATTCC	0.575
NC_001132_2_Myxoma_virus	720	840	TATATGGGTTTTAACTATTTATATAGGTATAAAAACGTGACGCGTAACGGTCAGAAAAATACGACATCGATCGTAGATAGGATTAGTTACACGCCTTGAGGGTAGGCGTACGAAGGACAA	0.391667
NC_001132_2_Myxoma_virus	840	960	GGATATCGTCCTCGAGTAGTTTGCCGTTCTTTACCTTAAGACTGTCTCTCGCCGAGAGATCAGACGTTCTCTTACACATTTCACCCACTTGGACGGTTATGTCTAGACTCTTCACACATT	0.458333
NC_001132_2_Myxoma_virus	960	1080	CCGTGTCGACCAGGGTAGATCCGATAATATGACTGCGTCTCGTCGCTTGAGTTATACGCGGGACAAGCGCCGCGGTTCCGTACGTCGTTTCGGTTACGTTGACGCGACTGCATTTGATAT	0.541667
NC_001132_2_Myxoma_virus	1079	1199	TCTACGGACACTTCACACGTGTCGAGTAGGGCGAGCGCCTCTGTACGGTTCATAGACACGGGATTCGTATCTCTCCAAGGAGCGTCGCTGGACAGTCGGACGTAGACGTGGCGTCCTTTG	0.575
NC_001132_2_Myxoma_virus	1199	1319	ACGTGTTCGGATATCGCCTTAACGGTAGGACATCCCGTAAATCCGAACGTGACGGAGAGTCCTCCTCCGACGATCGTGTGGTAAGTACTTCCGATCACGAAACCGGTTAGAAACGATTCG	0.516667
NC_001132_2_Myxoma_virus	1319	1439	TCGTTTTCGTCGTACTCGTATTCCTCGCTAAGATCGTCGGGCTGCTCCGTACCCGTCGCGCCATCGTCTTCGTTTTCGTCTTCTGTATACGCGGATTCAATAGTCGTACGCAGACCCTGA	0.533333
NC_001132_2_Myxoma_virus	1439	1559	CACGGCGTGTCGCTTCCGGTAGTCCTCTTTGTAATTTTGGCCACGACGTCTATTCCCATGTATCGGACATCTTCGCCTTGTCTGCAGATGCCCTTCGTCGCGAGGGTCGCGGCCAGGCAC	0.583333
NC_001132_2_Myxoma_virus	1559	1679	GCGAATAATACACACAGGCGTTTCATGATAGAGTTCTTCTATACGCCCACGTTTTATTATAATTCGACTTTTTTTTAAGAATTTAACTAGAAGAAAATCCGTAATCTATGAAACGAGTCT	0.325
NC_001132_2_Myxoma_virus	1679	1799	ACATCGTTTGGGTGAGGGAAAGAGACGGAGGCGTGTACCCCAATGGTATTCCACGAAGTCGTCGACCTCCTCGGGATGATTACTGTCGCTGTACTCGATATCTACGTTCACGTCGGACAG	0.533333
NC_001132_2_Myxoma_virus	1798	1918	GGCACCCTCCTATCACGGTAATCGTTTCCGAATGAGATAGGACGCCGACCCCGTCGCTCGTCCTCGGTATAGTACGCACGGCGTCTCCCTCGACGCACCGTATCTCTATATTAAGCGTAC	0.566667
NC_001132_2_Myxoma_virus	1918	2038	ACATTTTGGTCGTATTCTGGTACCTATCCATCCCGGTGAAGAATCCTCCCGCGCCCTCGCTGCCGCTCGTTCCGTAGTATTCCGTGTGGAAGACGGGATCACAATCCGTGTGATTTAGCG	0.541667
NC_001132_2_Myxoma_virus	2037	2157	GTAACCGAGAACTCCGACGTTTTAACCACTTCGTTGGGTCCGGCGGTCGTCGTACAAGACGTGTCGTTTACGGGATATAGGTTGAATTCCACGCTGATGTAGTTAAACGACGAGGTACAC	0.5
NC_001132_2_Myxoma_virus	2157	2277	GTCTCCGTGGAGGATACGGCGTCGGAATACGTGTACCGAGGACATTTTGTGCAGAGCACGTCGCCCGTACGCGTATGTCCGGAGACGCCATACCCCGCGGGACACTTCGTTTTGGGAGCG	0.608333
NC_001132_2_Myxoma_virus	2276	2396	GCATATCCTACACCCCTCCTGTCCTTTCAACAGACAATAGTTCCCCGCAGAACAGTCGCAGACTCTATCGCGGGTTTTATCACACGATTGAGACTCGGATAGGTGGCCTGTGCACCGCCC	0.541667
NC_001132_2_Myxoma_virus	2396	2516	TCGACAACTTACGCACGCGGGAGCGTGGTTCGTACTCGCCGTAAAGGTTTCGTTCTTGCACGGAGAACATACCGTGTCGGACCCGGGTCCGCATAACCTAGAGGCGTACGACCCGGGAGG	0.6
NC_001132_2_Myxoma_virus	2515	2635	GACAGGAGGTACAACACAGTCCGTCCTTTTCGTAGTCGTTCCCTCTACATTTTCCTCGATCCGCGCCATACGGGGCACCGCCCCCGTATACGCACGCGACGTACGCGAGTAGTAGCGTTA	0.575
NC_001132_2_Myxoma_virus	2635	2755	AACGAAACATGATACATATACCGTAGTTATTTTTATATTTTACACGAAGAGAAAAAGACGTAGAAGGTGCCAATTAGAGATGCCAATTAGAGAGATAAAAACCGAATTAGAGAGGAGCCA	0.341667
NC_001132_2_Myxoma_virus	2754	2874	AATTAGGAGCCGAATTAGGAGCCGAATTAGAGAGGAGCCGAATTAGGAGCCGAATTAGAGAGGAGCCAATTAGTCGTCACGACGTTCCTGAGAGCAAAGGCGTTGTAAACGAATATTAAT	0.45
NC_001132_2_Myxoma_virus	2875	2995	ACGGACCTGAGATGCGGGACCTCGTAGTCGGTGATCAATCTCATGAACAACTCGATCACTCTCACCGAGGTGGGGATAGGATCGTCGTACCCCCAGTACTCGGCGACCCGCGCCAATAAG	0.575
NC_001132_2_Myxoma_virus	2994	3114	GCCAATGATGGCGCAGGCCTCGGTGATGTAACTGTCGTGACGCAACATAGCTCGAATGAGAGATTCGGAACTGTCGACGTGTTCGTACGAGCATCGGACGAGCCAACGCACGTTGTCACG	0.558333
NC_001132_2_Myxoma_virus	3115	3235	AACACGATCTCCGCGTCCCTTTTGAAAGACTCGAACACGGCAAACAAGCGACCCGCCGATTCCCTATCCCTGAACGGGGTAGCCGACCATCTGAGATAGTCCTGAACCGCCAGAATCACG	0.558333
NC_001132_2_Myxoma_virus	3234	3354	GCTGTCGTCCGCGCCGAATTCGTTCCTACGCACATAGAAAGTCATGGTCGCAGGAATGAAAGGAAACGTTCGAGAATGGCTCGAACACCGTTAAGTAGTGTGTTATTTTTTCATTTATTC	0.45
NC_001132_2_Myxoma_virus	3355	3475	AAAGTCTCCATCATGTCGAAGAATCCCTTCTTCAACGGATAGGACGAGGGTTGTTTAGTGTTGTTATTACACTCGTAGCGTTTAAACGGGTTCGGTATCTTCATGAAATCGAACATGCCG	0.433333
NC_001132_2_Myxoma_virus	3474	3594	GTTTAATTCGTTCGCGTTTAAGGGTTCCTTGGGAATGGGGGGACAATCGGCCGGGACAACGACCCGGTCGTCGTCCTTCTTGGGATCGGGTTCGCACACGGGATTGAGTTCCCCGAACAT	0.566667
NC_001132_2_Myxoma_virus	3595	3715	AAAGACACGAGTCGGTTGATGGGATACATCAGCAGCGTATAGACGCTGTACACGAACAGATTGCATAGTCTCGCCAGGTAAAATACGCACAACATACATAGTCGCGCGATGCTATTTACC	0.466667
NC_001132_2_Myxoma_virus	3715	3835	AACAGTTGACAGAATCCGCGTATCGCGTAAAAGACGAATCCTATAACTTTTAGAACGAGGACGACCGTTCCCCTAAAGCATCTCCATATGCCGAAGACAAGCTTATGTATTAAGCAAAAA	0.416667
NC_001132_2_Myxoma_virus	3836	3956	TCCACCAGCTTAAAAAAAAACGGGACACTCGGACTGTTGGTTCGCCATCATAATTTATTTATTAGTCGTGAAAATGCCTGATATTGTTATAATTCATCTCGTAATACTTTTGCGACGTAG	0.366667
NC_001132_2_Myxoma_virus	3956	4076	GGCCGTTGATGAGGTTTATACGCCTTAAACGTACGCCGATCGGGAACGTTTCGGTCGCACGTTTGTAAGTAGTGTTCGTGTTGGGATCCTTTGACCATGTGACAGTCTAATTGTTCGCAC	0.491667
NC_001132_2_Myxoma_virus	4076	4196	GACTCTCCGGAGAGTCGTTCCGTACACAACGTGTTTACGGAGTATGCGAAACTGTGACTTCGTACGCACGACGTGTCGATTAACGTGGCGATCGCGACGCCCGGACGTAGTTTGTCCGTG	0.558333
NC_001132_2_Myxoma_virus	4195	4315	GTTCTTGCCGTAGGCGTTAGGGACGGGGTTGTCGCACGATACCGCGACGGTCATATTTCTGGCACACTGATGTACGGAATCTAGATAAGGAACATTGCCCGATATTTCCACGTACATGCC	0.516667
NC_001132_2_Myxoma_virus	4315	4435	GTGCCCCGACGCGTACACGGCTTCTCGGACGTCCGTTAGTAGAAAACTGTGTTCGTTGTGAGAGCATTCGTCGTGTGCGAAAATCTTAAACCCGTTCCCCGTGGCGATAAACCCACCCGG	0.558333
NC_001132_2_Myxoma_virus	4434	4554	GACCCTGTTCGAGACGACAACCGTTAGCGGATACTTTGTGTTCTTGGACGTATATACATAGTTTGATCGATACGTGCCACGTAGATCGTTCTTGCGACGTACACGGATCGATGACGTAGC	0.483333
NC_001132_2_Myxoma_virus	4554	4674	CACCAACGAGGGATAGGAACGCGAGAAGTAGCACGAAGGACTCCATGGTTCCTACCCTCGATAATCGCGAGTACATTTTCATTAATTAACCCGTCCACCCAAACCAGGAACTCTTCTTAG	0.483333
NC_001132_2_Myxoma_virus	4673	4793	GGCTCTTCCTTTTTAAACGGATTAAAGGAAGCGATGAATCCGTCGTCCTTCTTCTCCTCTTTCTTAAACGGGTTGAAAGAGGGCAGATAAGAGTACGGGTTGAGAGAAGGCAGATAAGAG	0.45
NC_001132_2_Myxoma_virus	4794	4914	ACGGACTTCCCACGACGAACCATATCATTTTCACGACCAGGTATTGGACTAATCCGGTCAATCGTCCTATAACGAAGTAGCAAATCGATAGGATAGGACCTACCAAATAGGATAGCATTT	0.433333
NC_001132_2_Myxoma_virus	4913	5033	TATAATACGAGAAAGTTCCTACGCGTGTATCTTTACAAAAAGATCGTGTATTTCGTCATCCGTCAGATAATCCACGACGCTGTATCGGACTTCTACGGGAAGACGGGTCCATAGACCGTC	0.45
NC_001132_2_Myxoma_virus	5033	5153	GGGTCCGCACAGGTCGGCGATACGGCGAACGAGACGATCCGTTTTGAACCGTCGCTTGTGTAGGGATCGGAGAATCTTCTTTACTCGATCTCCGTAGACGCCTCGTACGTACTTCGAGAG	0.558333
NC_001132_2_Myxoma_virus	5152	5272	GAATCCGAACGTGTTTCCAACGAGGCCTGGCGACTAGACCGAACGCTGTATCGAACACGCTGACCGCGTCCAGAACGTCCGCCTTCATGGCGTCTCGTTCCCTTATACATTCGTCCACAA	0.558333
NC_001132_2_Myxoma_virus	5273	5393	CTCTCTAAAGTAGTCGTAGATGTGAACGTATGTAAAGATCTCCCTATCCGAGTCTTTTACGAAGCTTCGAATGAGGGCTTTGTACAAGGTTCCGTGTCGCTTTACGAACTCCGACATGCC	0.458333
NC_001132_2_Myxoma_virus	5393	5513	GTACGACTTGATCGAGTAAATGTTAGAGTTTACCACGTTCAACGCCCTCGTGTAGGCGTCCGGCGTGATCGTCTTTCGTAGCAGACGATGGACCATGTACTTGTTTCCGTTTAACACGGC	0.5
NC_001132_2_Myxoma_virus	5514	5634	AGGTCTAGACAAGAGTTCCCCAGAAAGTTCACCACGTTGGGATCGGCTCCTCTCTCCAGCAGATAGTCGAACGTTCGCCGGTCGTTGTGTATCACGCAATAGTTAATGGGTGTAAAGTCG	0.508333
NC_001132_2_Myxoma_virus	5633	5753	GAGAGAGTTTTGTTCGTTTATGCTTATTTGTGTAAAGATAAAATCCAACACCTTTCGATTAAAGACGCCGTGGCTGATCTTACGTTCCAACGTGTTAAACATGACGGTCGCGTGTAATCC	0.408333
NC_001132_2_Myxoma_virus	5754	5874	CGGGAGGAATCGACCCCGTGACGCAGAAGGAATCGTAGAATCTGCACGTTCGACGAACGCACGTGGGCGATCATGTAACATTGAAGGACGTTAAACCCGTACGTCTTGTCTGGGTCGTGT	0.541667
NC_001132_2_Myxoma_virus	5874	5994	ACGGTGGCTCCCGCGCGGACCAACTCTCGTAACGTATCCAATACCACGTTCTTGGAATGTATGTAGGTTTGTACGGGCCCGTATCCGTCCGTTCCCCGAACGTACACGGACGTGCCTCGG	0.583333
NC_001132_2_Myxoma_virus	5995	6115	CGATCATGTAGCGTACAAACCTCGCCGTATTAATACGGTCGTTTTCCAGCAGACAGAGCAAGGGATATCGTCCATCTGGCGCCATCGCGTTGACGTCGGCTCCCGCATCGATGAGCTGTT	0.541667
NC_001132_2_Myxoma_virus	6114	6234	TTCGCCAACGCCTCCGCCTCATTTCCCAAATCTTTATTGGATAGGACCGTACACAGAGGAGACGTACGAGAACCACGAACTCCGTTGACGTCCGCGCCTCGTGTTAAAAACAAACGTAAA	0.5
NC_001132_2_Myxoma_virus	6235	6355	CCTCCGGGGTACAGTCGTATCTCGTTAGGTAAAGGCGAAAGGGGGTATCCCGCGAACATAGTTCGTCCGGGTCGTATACGTTCAAGAGACCATCGAGTACATCGTGTCGGATACGAGGCG	0.55
NC_001132_2_Myxoma_virus	6354	6474	GTACACGACACATACCCGTATAGATCCATCCTCGTCCGGGGTTATATCAACTACACTTATTTTTTCACCGTTGTATAAAAAATGGACACGCCGTGTTCGTACACCCCGTGTATAGAGAGA	0.441667
NC_001132_2_Myxoma_virus	6474	6594	CGTCGTTGATGCGGTGCCATTTCCACCCGTTATACGTCTCCGCCGAGTTCGTCCGTCCTCCGAATACGTACAGCGCGTTGTTGTAGACGCAGCAGATGGGATTCCTGCGCGACTCCGTCA	0.583333
NC_001132_2_Myxoma_virus	6594	6714	TATTCTCGACACGTTCCCACGCGCCCCGGTCATCGTCGTATCGGTAGACGTGGTTCGTGTCGGTGTGTTCGTTCGTACGTCCTCCGACGCAGTACAGACGCCCCTTGTACACGACCATAG	0.583333
NC_001132_2_Myxoma_virus	6715	6835	GGCGCCGGACCTGGGCGTCGGAAGAGGAGCCATTTCAACCCATCCGTCTTCCGTTAATCTATTCACCGCGTTTGTAAACGTTGTAGGATATAGCCCGCACGTTCCTCCAGCGACCCACAG	0.566667
NC_001132_2_Myxoma_virus	6835	6955	TTCGTTCTTGTAACACGCTACCGCCGCTTCCACGTTAGGGTAGAGATATCTGCCGAAATACCACTCCTCGTCTTCCTCGGGGGTCCAATATTCCACGTCCGGAATCAATCTGTCTTCTTC	0.508333
NC_001132_2_Myxoma_virus	6955	7075	GTCGATTCCTCCTATGGCGTACACGCATCCGTTTACGCCGCAGGCGGACGCGTTACGTCTACACTGTCTCATGGAGGGCATCGGTGTACAGTCCCCCGTCAGGAGATCGTATCCCAAGAC	0.583333
NC_001132_2_Myxoma_virus	7075	7195	GTCGGACGTGGGAATATGTTTTAACGTACCCCCTAGACAGTATAGGACGTTGTCTATACAGACGGCGGTGAATCGATCATCCACTTCGATACGGTCCACGTGGGCGATACGTGTATTCCA	0.5
NC_001132_2_Myxoma_virus	7196	7316	GACGTCTCGGGATTGAACGCGCGGATGTATCTCCTTCTATCTATCGTAACGATACAGTTATGGGAGAGAGACGGGTTACGGGGTATGTCCTTTACCTCTTCCACGTAACGCGCGTAGACG	0.516667
NC_001132_2_Myxoma_virus	7315	7435	GTCGTAGACGTCGTCCTGTTCCACGTCGTCTCCGATGGCCGCGGACAGCGTCTTTATCCGCTCGATGCGTTTGGGTCCTTTTCGCACCCAATCTAGAATAGCCTTAAGCACAAACCGTCT	0.55
NC_001132_2_Myxoma_virus	7435	7555	GTCGACGATCTCGTAGGACGCTCGTAGAACCACGACCGCTTCGTCCGTATCCAATTTCGTAAACGCCCCTCGGGAGTTCAGCAAGAGTTCGGGTAAGAACGTATTGAGGTTTCGTTTTAA	0.508333
NC_001132_2_Myxoma_virus	7554	7674	AATCCTCTATGTGATACGTCTCTGCAAACTGGAAAGCGGATACGCAGTTCGTCGGGTCCACTCGACTTACCATGTAATCCGCACACTCTTTCACCAGTTTCGTTATACCCAGGTAGTCCG	0.491667
NC_001132_2_Myxoma_virus	7675	7795	CAATACGATAATGGATTGTAGATCCTCTACGGTACGGTCTCGTATGTTGCTGTATCCCGTGTACATGTAGCGGAGCACGGTGCGAAGGACGCCATCGTCCGTATCCAACGTGATCGTATC	0.508333
NC_001132_2_Myxoma_virus	7794	7914	CCGGTACCTCAAAACTCCCGTTAAACAGACGATAGAAGTAATCCGAATGGACGGATAAAATCAGTCGATGCGCCGTGAACGACGTCTCCCCCGCGACGAGGGTGATGTCGCTCATGGTAC	0.533333
NC_001132_2_Myxoma_virus	7915	8035	GCTGTCCAAGAAACTTACCAGGGTACGTTCCATGATTCCGATACAAAAACTACATTATTTATATTTCGATTATTCGAAGACATCTTCCACGAGACGTTCAAACATGGAGGCGACCGTTAG	0.408333
NC_001132_2_Myxoma_virus	8035	8155	ATACAGTTCCTCCAATCTGCGTCCCTCGGAGGAGGTGTCGAGTCGGTATTCGTTGTGTATGGCACGTTTGACGTATTCCAGGTCGGACGACTTTTTCACGATGTAGGGACTGACTTCTCT	0.508333
NC_001132_2_Myxoma_virus	8156	8276	TTCGCGAGTTCGGGAACGCAGACCTCCACACCCGCCTCGGAACGATAACTGTCACCGTACGTAAGAACCGCCGTAGCACATACACTTTCTTGGGAATCGATGGAGAAACGACACTCTACG	0.541667
NC_001132_2_Myxoma_virus	8275	8395	GTTGTCGCAATATCGGCCGGGTACGACGTACTCCGCTCGTTTATTCTTCGAGAACAGGAAGATCGTTTTATACCCGAAGTCGTAGTCGCAGAATGAATGTCCGTAGACGGACACTTCCTG	0.5
NC_001132_2_Myxoma_virus	8395	8515	CCCCCGTAGATACACGACGGGGTGTCTAACTAAGACTTCTACGCTGGTACCTGTTCTTACGAGTTGTACCTCCGGTGGAGAGAACCGAGCCACGGCACACGTCGGTTCCAGACTGTATTC	0.55
NC_001132_2_Myxoma_virus	8515	8635	TGTGTATTTACCAACCCGGGTCAGTCTGGCCCAAGACACGACGTCCAAATCGTATTGTAGGGCGAGAGATACGTTGCAGCTAGAAGACGCCCATTCACACACATTGATCCACGTAGCCGT	0.516667
NC_001132_2_Myxoma_virus	8635	8755	CGTATACGGTTTAATACTGACGTTGTAGGTGTATCCATCGTCTTGCCACGTAACGAATGTGTTTAAGTCGTAGGACGTAAGGCGTACGGCGTCGGAGACGATAGCGAGCGACGCGAGGAG	0.516667
NC_001132_2_Myxoma_virus	8755	8875	AAACACCAGTCTCCCGTCCATCTTGAGTATTACTCTATTTTTAGGATACTTTTTCAGTTATAAAAACGTTTCTACAGCTCGAGGTAGGTGGCGTACGCCGCGTTCATGGTGGCGAAGTGA	0.441667
NC_001132_2_Myxoma_virus	8875	8995	CAGGAGACGTCGTTCGCTCGTTTCCAAATGACTCCGTTGTATCGCTCGGACGTAAACGTATCCGTTCCTCCGAAGACGTAGAGCTCGTCGTTGTACACACACCCCACGGCACCGCCTCGT	0.566667
NC_001132_2_Myxoma_virus	8994	9114	TTCGATCTTCGTAGATCCCACGTATTCCCACTCGTTCGTGTCGTCCCTGTAACGGATAACTTCGTTCGTTGGAGCGTATCGATCCACCAGCCCCCCTACGCAGTACAACCTCTCTTTATA	0.508333
NC_001132_2_Myxoma_virus	9114	9234	GACGATCGCCGTAACGCTCGCCTTGGGGACGGACAGTTCGTTCACCTTCGTCCATGTACCTCCGGATAGTTTCTGAACGACGTCCGTGACGTCCGGGACGCCGTCTCGATGGATCCGTCC	0.608333
NC_001132_2_Myxoma_virus	9234	9354	CCCCAGTACCCATATCTCGTTCTTGTAACAGACGGCGCTCGTCTCCGCCACGGCTTCCACGAGGGTAGGTCCTCGGTACCATCGGTCGTATCCGGGCCTCCAATACAGGGTCGTGTTCGT	0.6
NC_001132_2_Myxoma_virus	9354	9474	CGGTCGATCGTTTGCGTCGTATCCGCCGATGATGTAGATACATCCTCCTATCGCGTACGCGGCCGCGTCACTACGGAATTCTGACAAGTTCGGTTGCCTGGACCAGGTATTCGCCTTTAC	0.55
NC_001132_2_Myxoma_virus	9474	9594	GTCGTACGACAAGACCTGTCTCGTGGGAACCGCGTCTAGCTTTCCTCCAGCGAAGTACAGAACGTCGTTCATACACACCGCCGTAAAGCACTCCCAGCGCTCTTCGGGCCACCACGTAGA	0.575
NC_001132_2_Myxoma_virus	9594	9714	TAAAACGACGGATTTCCCCGTTTCCGGATCCAGGGCGGTGACGCGACCTTTCATCGATCCTCCCAGGTACACGACGCAGTTGTGATACGCCGGTTGAAATTCCGTAACCCGAATACGTAG	0.541667
NC_001132_2_Myxoma_virus	9713	9833	GTTCCGACATGTAGTGTTTGTATACGGCTCTGGAGGATGCGGTTCCTGGGACATCCCCTAAACACGTCGCCAGATGGACGGCGTGTCTCCTACGTTCGCGAACGTTTGTCTGTATCCATT	0.533333
NC_001132_2_Myxoma_virus	9834	9954	CGTGATCGCCGACAAAGCGATACTTCGATCGACCGTGTTCCGTATCTGGACTAACATCAGGGATAGGTCGTCCAAGGACATCTCCCGCAGGCGATCTTTCTCATTCATAACGAGACTGGG	0.525
NC_001132_2_Myxoma_virus	9953	10073	GCATAAGCCATCGCGCCCTGCGTTTCAACTCGGACAGGTCGTATAATTCGGCGAACTTAAACAGACGTATACAGTTTTCTTCGTTCACGATGCTGTTAAACTCGTAGATACATTTTTTAA	0.425
NC_001132_2_Myxoma_virus	10074	10194	CAGGGGTTTAATCTGTAGGTAATGAACCAATGAGAAAATGGATTCGGTATTCCCTTTGTGTAATTCTATCGATTCTGTATACATGTAATAAATCACGTCAAATACGGTTTTATAATCCGC	0.35
NC_001132_2_Myxoma_virus	10193	10313	CTTCTAAGTCGATTACGTCTACGTTTTTTTCTAAGAAATTCCCATTAAACAAGTTGTAAAAGTATTTAGAATACGCGGAAAGCACCAACCGATGCGCTCGGATGCTTTTGCCTTCCGCGA	0.408333
NC_001132_2_Myxoma_virus	10313	10433	CGATTTCGACGTCGCATAGTTTACCCTTCAAAAAGAGTTTATACAGAGGATACGACATCATCTCGACCCTCCGTATCGTATATTACTTTTTCACCCTTTGTTATCGTTCCCATAAACAAC	0.4
NC_001132_2_Myxoma_virus	10433	10553	ACGGTCGTTGTAGGCTTGTGATAGATGAGAAACATAAACGGTTTGTTCGCCACGATCGCCGTGAGGGCGTTCCTGGGGATGAGGGTGATGGCTGTGTCGCTCGACGCCGTCGTTCCCCGT	0.575
NC_001132_2_Myxoma_virus	10553	10673	TCGTCCGCCTCTATCTTGGACGTCTGTAACACCTTCGTGACGTATAGATCGTTCGACGGGGACGCCTGACCGAAGTCCGCCCGGGATGGATCGAACGCGTCTCGCACCCCCAGTCTCTGG	0.608333
NC_001132_2_Myxoma_virus	10673	10793	AGGGCGTCCCTCAGATCCAGGACCGATTCGACGGAGAACTTGGGCATTACCACCTGACACACGTCTTTCCTCATGTTGCGTATCCAGAAGCGTACTAGAGAAAGATCGAGGGCCCGCACG	0.558333
NC_001132_2_Myxoma_virus	10793	10913	ATCTCTCCCAAGTCGTCCGGAACGACGAGCAACATGGCCGTTTGACGCCGTTTATACGGCAGTTCCGTTACGGAGTATCCCACGTTTCTAAGCGTAAACGTCTCCGTTTTCAACGTATCT	0.508333
NC_001132_2_Myxoma_virus	10912	11032	TATTTTATTCATCATACGTACCTTGTATGTGACGTTTCCGGAATAAAAAGGTTGATCCGTCGTGAACGAAGGGTCGAATACGTGTCTCCAGCTCGTCTTCATACGAACGGAGCTCAATAG	0.433333
NC_001132_2_Myxoma_virus	11032	11152	CAGCATTTTAGTATCTCGGTCTAGGGAGGCGTCCAATACGCGTGGGACGTCTCCTCCCGTCTTATCCTTAACGTACGAGTTAATGACGTCTTTGACGTTCTCCGAGTTAAACGTCACGCG	0.508333
NC_001132_2_Myxoma_virus	11151	11271	GTTGCACGGAGGTATTGAATCGCGAGGAGAACTCCGCCGTAAACTCGGGACGTAACGGAACGGATGCGTCTACGAACAACTCCCGTAACGCGAGAAAGGCGTCGGAGTCCTCCACGACGG	0.583333
NC_001132_2_Myxoma_virus	11271	11391	ATTCGGGGACGTCTATTTCTCGTTTCGTGTTACCGCCCGCCGCGATCCGTAACACGGACAACGCGGAGGTCAAGCCGTACGGTGAGAACACGACGTTGTCGCTTTCGTTGTAGACGTATC	0.558333
NC_001132_2_Myxoma_virus	11390	11510	CGGAACGTCCATAGTCCGATATCTCGACACGCGCACGACGTTAAACATAAGACGAGGACCAGATACTTCATTTAACCCTCAAAAAAAACGTCGCAGGTCCACGTATAAACCGTCCGCGCG	0.5
NC_001132_2_Myxoma_virus	11510	11630	AACGACTCGCGTTTTAATCACGCGTCCCACGAGTCGTTCCTTCAACCGATCCAACGTGTCTTGCCTGACGACTTGTATATCATACTCGTTTTATATCTCGTCGTTGGTATAAAAAAATGG	0.441667
NC_001132_2_Myxoma_virus	11630	11750	ATACGCGGTATTATTACACGCGGGATACGTGGATATATTACCTACCTCTTGCCACTTCCACCCGTTGTATTTCTCTACGGCGTTTGTATTCCCTCCCAATACGTAAATCGCCTTATTGTA	0.441667
NC_001132_2_Myxoma_virus	11750	11870	CACACAACAACTGGGATTTCTGCGTACGTTCGCCATATCCCCTACCCGTTCCCACGTACGTGACTCGTCTAAATAGTTGTAGACGTGATTTGTGTACGCGCCACCGTGTATCCTTCCGCC	0.525
NC_001132_2_Myxoma_virus	11869	11989	CTATGCAGTATAATCGATTATTATACACGACGGTCGTAGCACCCGATCGTGGTTCGGGAAGAGGTTCCATCGACATCCATCGATTGTCTGTTAATTTCTTAACTGCGCTTATAAACGTGG	0.441667
NC_001132_2_Myxoma_virus	11989	12109	GATGATATAAGTCCACGGTGCCTCCTACGATCCACAACTCGTTCCTGTAACACACCGTAGCCGTTTCTACGTTCGCCTGTAGATAAGGAGCGTCGTGCCATTCCTCCATTCCGGGTTGCC	0.533333
NC_001132_2_Myxoma_virus	12109	12229	AGTACTCTACGGAACCGATTAATCTGTTTTCTTCGTCTACGCCTCCTACGACGTATATATATCCATTTACGATACACGCCGACGCATTACGTCTATAGTGTCCCATCTCCGGCATTAAAC	0.441667
NC_001132_2_Myxoma_virus	12230	12350	GTATTCGTTCGTCAGTAGATCGTAGGCCAACACGTCACACGTGGGTGCCCCGTCTAACGTACCCCCTAAACAGTATAGAACGTTGTTCATACAAACGACGGTGAATCGATCGCCTATGGC	0.508333
NC_001132_2_Myxoma_virus	12349	12469	CGCGTTTACGTATGTACGTCACGCGTTTACTCCATAGGGTGTCTGGGTTAATGAGGCGAACGTATCTATCTCTGTCGACCACAACGACGCAATTATAGGATAATGGACACGCGATCATAT	0.466667
NC_001132_2_Myxoma_virus	12469	12589	CCTTTAGTTCTTCAGCGTATCTCTCGTAGATCGTATATACGTTGTCATCGTCGTCTACGTCGTCTACGGCGGCGACTAACACCTTTAGTTGTTCGATACGATCTGGACATTTTCGAACCC	0.466667
NC_001132_2_Myxoma_virus	12588	12708	CATAACAGGATCGCTCTAAGAATGGATCGTCTATCGACAATGTTACGCGTTTCCCTTAACGCGATAACCGCATCGTCTTGGGATAGTTCTTCGAACGCTTCTTTAGACCCCAGTAGTTCT	0.458333
NC_001132_2_Myxoma_virus	12708	12828	GTTAAAAACGTTTTGGCCGCCCGCTGCAAGTCCGTTATATGATACGTCTCCGCAAACGTATATACCCCTACGCAGTTTAATACGTCCACTTTAGATACGATACGACGTACGCATTCGTCC	0.466667
NC_001132_2_Myxoma_virus	12828	12948	ACCAGTTTCGTTATACCCAGGTAGTCCGCCAATACGATAATGGATTGTAAATCGTCTATCGTACGATCGTTTAACCCGTCACATCCCGCGTACATATACGTAAACACCGTACGAACGGCA	0.458333
NC_001132_2_Myxoma_virus	12949	13069	CGTCCGTCGCGTCCAGCGTAACCGTATCGGGCGAGGTAAAGTCTCCATTAAACAGACGATAGAAGTAATCCGAGTGAAGAGATAAAATAACTTTATGCCCGAGAAACGTCGAGTCCCCGG	0.5
NC_001132_2_Myxoma_virus	13068	13188	GCGACGACTGTTACGTCGCTCATTGCACCATCTTCCAGAAATCTCAATAAAGTGCGCGACATCGTGAATCGTTGTAAAAAATTATTATTTATGTTTTCGCGATGTGAATATATCGTGTAC	0.391667
NC_001132_2_Myxoma_virus	13189	13309	TAGTTCCCAAAACCCCTCCTAGATGGAGTCATTGTCTAATGATACGTTCGTGATTAAGTTTTTTCCAAACCTATGTATATATAAAAACATGTAGTGTTATTCGTTATGTGTACCGTATAT	0.333333
NC_001132_2_Myxoma_virus	13308	13428	TGATAAGTAAGTTTATACAATGTTATTTATTAAAGTTATCTAAAAATACGTATGTATTATTATACATGTAAAACGGGTTACTTAATGGTAATTAGATTAATAAACTGACATCGGCTTCCC	0.25
NC_001132_2_Myxoma_virus	13429	13549	CGTAGTTAATATGACACGCACAAAACGGGTTAAGTGAAACATTGTTTAATGCTACGGTGAAACAGGTTCCGTTATTTAGACAATAGTTTTTATAGTCGTCGTTACATAGTTTAATACGTT	0.341667
NC_001132_2_Myxoma_virus	13548	13668	TTAATAATATACAGATAATTATCCAACGAAGGCATCGTTGCCTGTACAATACACATCGCACATAAGAGAGTTGCGACTAGGTCCCTCGGTACCATTTTAGTATTCCGTATGCGACAAAGC	0.408333
NC_001132_2_Myxoma_virus	13669	13789	AACAACTGCCGCGGTTAGATAGACGGATATTTTACACCCGCCGCTACGTACATTGTAGTATGTCGTGTTATATTTACATTTTTTCTGAATAAATCCAATCACCTGCTGTTCTTCCGCGAC	0.416667
NC_001132_2_Myxoma_virus	13788	13908	CAATACCGTCTATGACTTCCGAGAACATAGCCGCGTCCGTATGTTGTATCTTGTTTAACTTTTTAATCACGCTCGCCAACAGAGTTAATGTGGCTAGTTTGACGGACGGTGACGCGTCTC	0.466667
NC_001132_2_Myxoma_virus	13909	14029	TAACGCGAACGTCAACGTATTTTTAATGTTCACGATATTATACGACAAAATGTCCCGTTCCATGATATCATACAACGTGTCGTAGTTTTTTGCGTACGTTTCGTTGATAAAATCGCAACA	0.366667
NC_001132_2_Myxoma_virus	14028	14148	AATTACTCAACTGACACAGTAGATCCATTTCCGTACACTCCGTTATATCCACGTCGTTCAGATAATCGTATACGGCCGTCTTTAAACGAGACATCATCGACGATAAAAATTAATAACCAC	0.391667
NC_001132_2_Myxoma_virus	14148	14268	TTGAACCGAATCCGTTATGGCCGCGTGCGGTCGTGTTCAACGTGCCCACGCTTTCTATATTTACACTTGTTACTTTTTCAAAAATTATTTGTGCTACCTTATCTCCTTTTTTTACATAGT	0.391667
NC_001132_2_Myxoma_virus	14267	14387	TACGTATCATTTCCATTGTTGATGAGGATGATTCCTATATTGCCCCTGTAATCTCTGTCGATAACTCCACCGCCCACGTCGATGGAGAATTTCAACGACATACCGGATCGTGGCGCGATC	0.475
NC_001132_2_Myxoma_virus	14387	14507	CTGCCGTAACACCCTTCCGGAATACCCAACCCTATATCCGTTTTAACCAAACACCGTTTGTGTGGAGGAATGATATACGCATAGGCGCTGTATAGGTCGTATCCTGCCGCATCGGCCGTG	0.516667
NC_001132_2_Myxoma_virus	14507	14627	GCCTTTGTAGGAAGACTAGCGTGTTCGGAGAACTTGACGCACTTGACCGTGTCCATGACTTCTTTGTAGAAAAACATACTTTCTTTTTAACTTTTGTTAAAATAACAATTTGCGACATAC	0.375
NC_001132_2_Myxoma_virus	14627	14747	ACCTCGTTGCTTCTTCGGCGTTTTTAGTACACCAATGGCCATTTTTTCTTTCGTGACTGCTTTTGTAACCGCTTCTGTCACCGCTTCCATGGTGGCTTCCGCGTCTGCTTCCGCGCGCGC	0.533333
NC_001132_2_Myxoma_virus	14746	14866	CCAATAGGGAATCCACGTACACTTTATTAGGAATGAAGTCGGTAACGCGTTTCATAAACTCAATATAGTCGGTTCCCAGATATTGTTCAGATATCTTATGGGCCAGGTCTATTCTGTCGA	0.408333
NC_001132_2_Myxoma_virus	14867	14987	CTTTTCTTTTTCCGCCCGTTCGATGTATAGGTCCTCCATCGCTAGATAGATGAACATCTTAAACTGGTAATCGGATAGATTTTCCAACACGGTTATAATGACGCCTCGGTGCTCCATTTT	0.425
NC_001132_2_Myxoma_virus	14987	15107	GATAAAAAGACGTCGTTTTTCACTTTAAAAAATATCACATTCGTGTATATTTCCTACGATATCCCACGTTTTTGATATATCGTTATATACCTCTATCTCGTCGATGTATCTGTACATGAA	0.316667
NC_001132_2_Myxoma_virus	15107	15227	ACCTCCCAGAACGACAAGAGACTCCTCAAGGAGGCACGCCGATGCATTGACCCGGGGGAGATTCAACGAAGATTCCATATGCCAGGTGCAGGTCACTGTATTATACCCCTCTACCATGGT	0.533333
NC_001132_2_Myxoma_virus	15226	15346	TATACACCTTTATATCGTCTATGTACGAGACTCCTCCCAAGACGTAAATGACGTCTCCGCGTGATACACAACATCCCCCCGCATGAGAGTATTTCATGGGATTACACGGTCTCCATTGTT	0.458333
NC_001132_2_Myxoma_virus	15346	15466	TGGAGAACGGAGAGTAGACTTCCACCGTTTTATCAAACTCGTCAATGCCTCCCATGATGTACAACAGGTCGTTTAACGTGACGGAACATGCGCCGTATCTGGGCTGTAGCAGAGTCGATT	0.491667
NC_001132_2_Myxoma_virus	15466	15586	CGAGTGTCCAGGCGTCGTCCCCCGGGGCCCAACTCTCTACGGAGATGAGGCTTCCGTTCGTCCCTATTCCTCCTATTGCGTAAATTCTATCACGTAAGGCGGATACAGTGGGTAACTTTC	0.55
NC_001132_2_Myxoma_virus	15587	15707	TGCCACGTTTAACTCGGGCACGAGTACGCGCTGCGACGTACGAGTGTTTATACCCACCGCGTACGGCACGGGTTCGTCCAATTCGTTCATGCCCCCTATCAGATACACCACGTCGTTTAA	0.55
NC_001132_2_Myxoma_virus	15706	15826	ACGTGACGCATCCACACCCGCTATAATGGTCGTCTATAAGTCTATTAATTCGCTCCACGTCCTCCTTGGGAGATGTTGGCGGATCGTCGAGGGGTTTTGGAGGAGGAACGTCTTTCGCCG	0.533333
NC_001132_2_Myxoma_virus	15826	15946	TGTAATATTTACGACGACGTGTTGTAGACCGTCTGTCTTGTTTGATGAACTTGAACACCCCGTGCGATCTCCACCGTCTTAACACTTTACTTCCACGCTCCGTCAAATACGTGTCTCGTA	0.458333
NC_001132_2_Myxoma_virus	15945	16065	AACACGTCGTTCATAAGACCTAACGTTTTCATTTTATTTTGTTTTTTATACCTGGCCCATTTGATAATGAACTCTAATACCACGTCTTCCTTGGAAACGTTTACCTCGTCGCCTTTGAGT	0.375
NC_001132_2_Myxoma_virus	16065	16185	ATACTACTCAGTTCGAAATATGACAAGGGCATCAACGTTTTATCCGCCGCTAAGACTTCGAACCGGCTCCGTATGTACTCCATGGCGGCGCTGTACACTTTGTAACATTTGTTGCTCAAT	0.458333
NC_001132_2_Myxoma_virus	16184	16304	TCCGGTTTTTAGAACCCCCACACACACGTCGTCGGTCATGTGGTTTATTATATATTCTGTACACGAGGTCTGTACGAATTCCAAAAACGTTTTACAAGCGATGGTAAATAGTTTTATACT	0.391667
NC_001132_2_Myxoma_virus	16305	16425	GTTCGAGGAGTTACGTCGAATGATCCTGTGTTGATGTACTTGATAATTTGACATACGACGTCATGGTCGTACTGTATCATGACCTTTACGTTATTCCTGATAAACATCTTAAAATACACG	0.383333
NC_001132_2_Myxoma_virus	16425	16545	GATGCCGAAAGAAGTAAATCCTTTCGTACCGTAACAGCCCCCATGGTGGTAACGACGGAGACCACTTCGGGCGTACACGGAGGTAGCATATCAAGTCGTTTCTTGTACTCATGATCGACG	0.508333
NC_001132_2_Myxoma_virus	16545	16665	TACGTTACCGTCTCCGCCATTTTGTGTATTTTTATATACTTATTTGCTCAACTTTTTTGTTAAAAAAAAAACTTAAAAATCTTCATCCAATGAAAATGTGTTATCTTGTTTATGAACAAC	0.266667
NC_001132_2_Myxoma_virus	16665	16785	ACCCATTCTTTGGTAATCGCTAACGCGTTTTTCGAAAAAGTTAGTTTTGCCCTCTAGAGATATATTCTCCATGAAATCAAAAGGATTAGTAGCTGAAAATATTTTAGAGTACCCCAGTTC	0.358333
NC_001132_2_Myxoma_virus	16786	16906	GCGATTAATCTATCCGCTACAAATTCTATATATTGGCACATTAATTCGCAGTTCATTCCTATAAGACGTACCGGAAGAGCTTCCGTCAAAAATCGTTGCTCTATAACAACCGCTTCCTTA	0.391667
NC_001132_2_Myxoma_virus	16906	17026	ATAATACTAGCAACTCGTTCCTCGGACGGTGTATGTTTAAGATGTTTAAACATCAGACATGCGAAATCGCAATGTAATCCCTCGTCTCTGCTGATAAGTTCGTTAGAAAATGTCAACCCG	0.408333
NC_001132_2_Myxoma_virus	17027	17147	GCATCTTTCCTCGTTTCTTTAACCAAAATATCGCGGCGAACGACCCAGAAAAGAATATACCCTCGACGGATGCAAACGCGATTAATCGTTCGGCGTACGTCGCGTCTTTGTTACGAATCC	0.475
NC_001132_2_Myxoma_virus	17146	17266	CATTTCTGCACCCACTCGGCTTTTTGCTTTATGCAATCCATCGTTTCTATGGCCTTAAATAATTTCTCTTTTTCCTGTAGGTCGATTATATACGTATCGATGAGTAGGCTGTACATTTCG	0.391667
NC_001132_2_Myxoma_virus	17266	17386	GAGTGTATGTTCTCCATGGCTATCTGAAATCCGTAAAAGCATCGGGCTTCCGCTATTTGAACTTCCACGTAGAATCGTTCCGCTAGATTTTCGTTCACGATGCCGTCGCTCGCGGCGAAA	0.491667
NC_001132_2_Myxoma_virus	17385	17505	AAACGCCAATATATGCTTAATGAAATATTTTTCGTCCGGTGTAAGAACGCGCCAGTCCTTTAAATCTTTGGATATATCCACTTCTTCGGGGGTCCAAAAACTAGCCACTGCCTTTTTATA	0.391667
NC_001132_2_Myxoma_virus	17505	17625	CATATTCCAAATATCATTGTATTGTATGGGGAATACAACATATCTATCTAAGGATTCCTTTAACACGGGCTCGTCTTCCATTTTTTGATAGACGTATATTATGTTTCACTTATTCCACGT	0.333333
NC_001132_2_Myxoma_virus	17624	17744	TTTACACCTACCTGAGTATCGTCCGTATAATAGACAGTGTCCAGCTGTCGAAACGACCGACGAGTGGTTGCGTTAATTATTTTGAGCTTTAGGCTACTGCACGCGCTTTCTACAGCGTTG	0.466667
NC_001132_2_Myxoma_virus	17745	17865	ATTTATTAAAGTATAGGATTATAAAAGCTATGAAGAATAGGATGACGCACATGGCGGCGATAGCTGCGGCAACTTCCTGCTCGAGGGTCAAGTGTGTGGGCATAATGGATGATTAATTTA	0.408333
NC_001132_2_Myxoma_virus	17864	17984	AGTAAAGGAACTTCGGATTCCGACTCGTACGCCGAGTCAGGAGACTCGTATTCAGAATCACCTGGTTCGTAGTAGTCAGAATCGTCGGATACAGTCGATATATTATCATCTAGTAAGTTA	0.433333
NC_001132_2_Myxoma_virus	17984	18104	TTTACACTTCTATTTCTTTTTTTTACCAAATAATCTATAAGCGTATCGAATCGAAGTTTGCATTTTGTCATCTTTTCTCTAATGGCCGCGACTACAGACGCCATCGTCTTGTGTGAAGGA	0.366667
NC_001132_2_Myxoma_virus	18103	18223	ATCCTATTACCTGTGATAAATTTTCTATTATTCCACCAAAGATAATTATAATAATTTACCCCATCATTAATTTACAAAAAGTGTTTACAGCTAGCTTAAGTGGTAGGTAGGTATGTAGGT	0.291667
NC_001132_2_Myxoma_virus	18223	18343	ATGTAGGTATGTAGGTATGTAGCTTAGTAGTTTAGTGTAAAGAGAGAAGTAGTTGTCGCACATGAGGACTAAATGAATGTAAATCACAGCTAGGTATTATAAAACATATTATTGGTTATG	0.325
NC_001132_2_Myxoma_virus	18342	18462	GATTTCCGGATAGTTATTTTGTAAACATGTTTTACTTTTTTCGCCGGACTGTGTCTTTTTGATACTTAGACAACATCCGTATTTTTGTATTTCTTCATTCGTTGGCGTAGATGGCTTGTA	0.35
NC_001132_2_Myxoma_virus	18462	18582	CGTTTTTCCTTCAACGACCGCTTTGTTGATCTTCTTCACATAGCTACTCATCTTTAATTTAAGTGCTATTTATTTATGTTATTAGCTAGGATTTATGTTTCATTTTTTACACGTAAAGAA	0.3
NC_001132_2_Myxoma_virus	18581	18701	AACGACCCGTATCTATATTTTAGGTTTATTTTTCGTTTAATGGAGCATACGCATATAACGAACACGATTAAGACGAATACGGCAAAAACAATAAACCACGGGCGATTCGATACACGCAGT	0.383333
NC_001132_2_Myxoma_virus	18702	18822	TATTGTTGACGAACTCGTCGGGTAACGCTCTTTTATTCGTAGCGCGCACGATAGAACTAATCACACAGTTGGCCTCCGCGGAACCGGAGTTTACGATCTGTAACAGGATGTGCTTATTCT	0.475
NC_001132_2_Myxoma_virus	18822	18942	CTGGAGCGACACAATACCCCGCATCGAACTTCTGTATGTCTATCACGTTGTTTATGTCCGAAGACGCGTTACAGTTGCGTACCACGTCTTGATTGGGGTCATCGTCGGCCTTCGTTAAAT	0.491667
NC_001132_2_Myxoma_virus	18942	19062	CGATTCCTATTTCTTTAGCCAACGCGTCTCGTTCTTTATCCGGTAATATCTCCGATATTTCCCTAAACGTTTTTACTAATAATTTGAAACTCAGTTCCTTATTACTGGAACAAAAGTTAA	0.341667
NC_001132_2_Myxoma_virus	19062	19182	GAACTTGTAACTTACATCGTTCGAACACTCCTCGTATTTCACCGATATGTATGGCGCACGTAGTATTCACAGGAGTCGTGTACAGCGATAGGTTGTGTAAGTATCGTTTGACGAACAGGG	0.45
NC_001132_2_Myxoma_virus	19182	19302	TGTACAGCGTATTAAGCTGCGCCGTGGGTTCCATTTATCCAGTTTGAGAAAATGTTTTTTGTTATAAACTTTTCTAAAAACGAAATAGGATGTAGGATGGATGTTTTTAATCTAAACTTA	0.325
NC_001132_2_Myxoma_virus	19301	19421	ATCGCACGTCGTCTTCGTACAACACATAATGAATTCACTTAACGCCTTTGTAAATTCTTTGTCTGTTTCTATTTCCGGATACGTGCGGAATAACGTGTGTGTAAAGAAGTGGAAATCGTA	0.391667
NC_001132_2_Myxoma_virus	19421	19541	ATACCAGTTGTGTTCTACCTTCAAACTATTCTTTATCTTCTTATTCATTATACTCGCTACCTGAGAGAAATCAAAATCGTTTAAACACACCTTGATGGGCTCGTTAAATACGTACGTGTT	0.35
NC_001132_2_Myxoma_virus	19540	19660	TATGTTTAAACGTAATACGGAGGGGTGTGGGGGAATCGAATATGAGAAGGTTATCGGGTTTCAGGTCTACGTGTACGAAGTTATTACAACACGGTAATTCATATATTTTTACGTACAATA	0.375
NC_001132_2_Myxoma_virus	19661	19781	CGCGATTTGTAAAAATAAAAACTTTACGTACTCCGTCAATGACTTAAACCCGAACCGTTCAGCGACTTTTCCCGTAATCTTATCCGCCGAACATTTGGCCAGTGGAAACACGATGATGTT	0.425
NC_001132_2_Myxoma_virus	19780	19900	TACCCTTATCGTAAGAATAATTGGAACGTTTCTCGTGTTCGAAAAAATAAAACATGTGCGTAAAGTAGTTGATTACGTTTATGTTACTTTGTACAACGATGGGATAAAAGTACGATAATA	0.316667
NC_001132_2_Myxoma_virus	19900	20020	ACTTAACGAATTTAACGTCGCCTTTCTTTTCGTTAAACGACTTTAAAAAGTACTTGTGTGAAAAATGTGTGAGGTTTAACGGTTGTTCGTCGAGTATTTGTACAATTAACAACAGCATGT	0.341667
NC_001132_2_Myxoma_virus	20019	20139	TATAATACCCGTTTGTATAAATTGTACAAAAAGGACAGGTTATAATTTACCCCCATAGCCCAAGCGCATACGATTAATTTCTTCTCATCTCCCTTCAAGTTATTGTATAAGAACTTGGGA	0.35
NC_001132_2_Myxoma_virus	20139	20259	ATAGTGTATTCAGCCGTCGCATCTATAGGCGTATAGTTTTTATTGGGTTCGTATACAAACTTTACGACGTATTTGTCTATTTTAAACACGATACCGTATCCTCCCGTGGAGATATGATAA	0.375
NC_001132_2_Myxoma_virus	20259	20379	AAGTCGTCGTTCGTCGGGTAAAACCTATCATCCTTCTGTTGAAAGAACGACGGGTTAATGTATTCCTCGTTCGCTATTTTATCGAACGCCGATTTGTTAAAGTTTTTAAAATAACGAACT	0.383333
NC_001132_2_Myxoma_virus	20379	20499	TTAACACTAGGGGACCAACTCTTATGCGTATCCAATTGAGATATGACGTAGTCGAAATAAATATCGTCGCCTAACACGGTCGTGTCGTCCTCTGTTTCCCCGCGTTCCCATTGTCCCTCT	0.475
NC_001132_2_Myxoma_virus	20499	20619	AACGAGTTCTCCACGTCTTCCATAATTCCCATTTATTTTAATAAAAACAGTATAATCGAACCATATCTGGTTTATTAATTTATTTCAAGAAAGTTTTGTTTATATACACGTAGTGACTAT	0.275
NC_001132_2_Myxoma_virus	20620	20740	CTTATTATAATAGAAGGTGTGATTTGTATTATCGTAGTTTGACGACGTTCGACAGAAACTCGTCGGAAAGTTTAACGACGTCGCGTGTCCATATTTCCTTATAATTATGCTTGATTACGT	0.366667
NC_001132_2_Myxoma_virus	20739	20859	TATTCTCCCAAGTAATGACTATCGATCGTGCGTATTAAGTTGTGTAGTTTACGTCTACAATAACTAGCACAAAAGGCGTAAAATATTAACATCGTATCGTCCGTACACGGAAACAGTCGA	0.383333
NC_001132_2_Myxoma_virus	20859	20979	TCGCAGTAATCGACGTAATCCGTTTTCTTATCGTTCAGTCGATGTATTCCGTTAAATCGATGAATCGCCACATCTCGTAAAGAATACGACTCGTTCCATACTAAGGCGCCTATCTGTTTT	0.416667
NC_001132_2_Myxoma_virus	20979	21099	ATTTTATATCCACCTAGTCGATTCGCCGAACGTATATCCACGGACGTAAGTGCCGTGTAAAACGTGTGCGTGTCCTCGTTGGTCCATAGAACGGGGATCTTTACATCCGGTTTGACTGTA	0.475
NC_001132_2_Myxoma_virus	21100	21220	CCTCACATAACGCTATATACGGTTTGTCCTCGTCGAAGTATCCCGATACGTACGTAGGAGCCCCCGCCGGATACACTCCCTCACATACCACATCGAACACCGATTTTAACGCATATACGG	0.508333
NC_001132_2_Myxoma_virus	21219	21339	GAATAGTGCTTGGGTACGTCGATGTATAACGTGTCTACGTACGAGGAACGGATCGCCTGTCGTATAAAACTCATCGCTTCGTGTCCCGAAGGATAATACACGTTCGACTTAGACGCCTCG	0.491667
NC_001132_2_Myxoma_virus	21339	21459	TAGATGGACGCCGTCCACACGGCGTCGTCCAACCGGGTAAAGTACAACGCGTTCCACGGAGATAATACGTCGTTTAGCGTAATTAGTTGTGTACACGTCGCGTTATATAAACTCTCCGCG	0.508333
NC_001132_2_Myxoma_virus	21459	21579	ACACGCGAGGAATTCTTTTCTAACACTTTTAGTTTCGTACGCGCCTCCTCGTTTGTAATCATATCGCCTTGAATAGATACGGCGCGGCTTTTCCAATGCTGAAGATAGTCCATTGTGGAC	0.45
NC_001132_2_Myxoma_virus	21579	21699	ATGTCACGTACGAATTTTGCCGCGTCGATTAAGACAAGCTTCATACCGTCCGATGAGACGATGTGATTGTTTCCTACGAAGAACCAACCGGAGTCTTTGGGCCAGGACGATTTTAGTAAT	0.458333
NC_001132_2_Myxoma_virus	21698	21818	TGGAAAATCAAAAACACTGCTTAAGTACCCTATTATTACTACGGTGGATGTGTTTACCATACTCTCTCGTATCCATCTTAAGAAGTCCATGACTAACTTTTTTGGATCGAACGATGTAAA	0.358333
NC_001132_2_Myxoma_virus	21818	21938	ACACCTACCCGGATGCGTCGTGATCATGTACACGGACGCTCCGTTCGGAGTAATTGTAGCGTTTACTAAAATCGTAATAAACTTTAAATACTGCTTATTGGGACGTAATTCCGTCCAATT	0.425
NC_001132_2_Myxoma_virus	21937	22057	TAGACGGAGAGGAAAGACGTTCTAAATCATACGGGTATACGTCTATTTCCGGACGTTGGTAGGCTTCTTTTTTCTTTACCCATATGTAATGGTTTCCTATGTAGGATATAATCATATCGT	0.383333
NC_001132_2_Myxoma_virus	22057	22177	CGATTAACGTATATTGAGAGTCGTTCGCCTTTTCATCTTTGTAATTCACGAACCTATACGCCTCTAACCCGTTACAATACAACCAGTAATTTATTTCGGATACCGTGTAATCCCGTTCCT	0.4
NC_001132_2_Myxoma_virus	22177	22297	GTAACGTTCGAATCAACGGGTCGTGTTTAAATCGTTTCTTTAGTATATCCAGCAGAGGAGACTTACACGTTTTTGGAAAATAATACACGTCCGTGTCCGTTTCATGAATACATAGACTGT	0.391667
NC_001132_2_Myxoma_virus	22297	22417	TGATGGGGCTCGCGGGCAAGGACACGGGTTCCGCGTGAGGGGTAACGCCCACCACGTCTAATTCGGACACGGATACCATCGATTTTACATCTTCTAAGTTACCGGCGTATACCACGACTC	0.558333
NC_001132_2_Myxoma_virus	22416	22536	CCTTTTCCGTGTCTTGTTTTTGTTAATACAACGGCTCTTGGATGTTCCTTTAAGGTGTGAACGACGACTTCTTTTTTTGTGTCGTGTAATAGTCCTAATAGTTTAATCATTTTAGTAATT	0.341667
NC_001132_2_Myxoma_virus	22536	22656	GCACTGCGTGTATTTTTATGTTCAGTTTTTTACCACCGTATTGCGGGGATTTTCCCAATCTCTCGTGAATATGGCATTTAACATGTGTACGAGTTCCGGATGGACCGTATTAAAACTAAC	0.408333
NC_001132_2_Myxoma_virus	22655	22775	CGAAGGCGTGACGGAGATAATGCGTACCGTCGAAGTTCGCGGGGGTAATGTGTGCGAACTCGTCGTCCACGATCATGAGTTTTGTATTGTTCTTATCGTAAAACACTTTAACGATTAGAT	0.458333
NC_001132_2_Myxoma_virus	22775	22895	CGTTGTTCGAACACATCGCCTGTAGACTCTTCACGGACGACATCACGTAGATGTCGTTGTTGCTCCACGATCCTATCAACAATCTCACTTTGACGCCTCGATTGATGGCCGCACATATTA	0.483333
NC_001132_2_Myxoma_virus	22894	23014	AACTCGTTGTAAATATTGGGCCAATAGACAGTCTTCTCATCTTCTCGGATCACGGGCACGAGAGATAACAATTCCAGACAGATGCTTTTCTTAGCCTTCGATATTTTACCCAGTACGACG	0.433333
NC_001132_2_Myxoma_virus	23014	23134	TCCGCGTCGAGGGTCCTTGAACACCCGAGCATGTAATCGGGGGAATCTGATAAAAACACTCCGCCTATGGGATTATTGATGTTATATTGCGTAGACGTCGTCAAACAACAGGCCGTGTGT	0.491667
NC_001132_2_Myxoma_virus	23134	23254	AGGATGGATAGGATAGACTTGTTTCCGTTGAAGGCCTTAAACGTGCTAAAACGACGTTCTAGATCCGCGGCTAAGGGAGCGTATGTGGAGTAGACACCCAGTGTCTTTATGTTCGATATA	0.458333
NC_001132_2_Myxoma_virus	23254	23374	GACCCTCCCGTAAGCGACGCGTTTCCTATGTAACACCGTGTACCGTCGACGATCCAGAAACTACCCAACAGTACCCCCGGGTTGTACCGTTTTCCTATCTTTACCTTAATGTATTCGACG	0.508333
NC_001132_2_Myxoma_virus	23373	23493	GTTGCTTTCGAGTAATTCTTCTTCGTCCTTGTTTCCGCTTTGATAATCCACTAAGATAGTAACTCTGACGCCGGATTTTGCAGCTTCTTTAAGTTTTTTCATAATCAGTCTTCCTTGATC	0.383333
NC_001132_2_Myxoma_virus	23493	23613	GGTTGTGCGCAAATTGCAACAAAACGACGCGATGTGGATGTATCGTTTGGCCTGAGTGATGAGTTCGTCGAAACATTCGTGGGTGTGCATATGCTGTGTGGTAATGCCTAAGTTCTCTGG	0.483333
NC_001132_2_Myxoma_virus	23613	23733	GACCGTTTCTACGATCCGACATCCCGCACCAGGGGGTGGCTTAGAAAAAAGTGATAGCATTTAATACATGAAAAAGAGCGAGTGATTTATTAAAGAGCAACGTACCCGTTTTTCTTTCTT	0.416667
NC_001132_2_Myxoma_virus	23733	23853	CTGGTTCTGGTAAAGTAGTAAATGACGGACTCTACGACGATGGCTCCTATACCTAGTATGGTGGCACATGTTGCGAACGCGACGGCGACGTCCGCATCCATCGTCTCACTCCACTCGAAA	0.525
NC_001132_2_Myxoma_virus	23853	23973	TGTAACGGACCAATAACTTTTTATACGTATGCCTATGATAATATATGTCGATTCCGTTTTTGTCGGAATGAAAATGTTTGCGTTTAAACCCTGTGGGTCGCTCGATTTAGTTACTGTACA	0.366667
NC_001132_2_Myxoma_virus	23974	24094	TATTTACAGACCATCCTATTTTTTTTAGCCTCGTCTATACATTTTAATACAAAATGAGGCATGATACATTGTCCACGCGCCTGCTGAAAATACAACGGGGAATACAACAGTTCTGATAAC	0.366667
NC_001132_2_Myxoma_virus	24093	24213	CGTAAAGTCCTGTCCTCGCACGTGTATAGATTTCGAAACGTTTACGGCGTTACCGGGAATGTGTTTAACCTTATCTATCTTAATAAAAGAAGTGCTACCTAGTAAACATTTTTCCTCCCT	0.4
NC_001132_2_Myxoma_virus	24213	24333	GTTTATCTTTATTCGATTCATGTGCTTGAACGGATTCAGTTTTAGGATATCGTCTAACGTGGAGACGTTCATGACGGAATACAGACGATCCAATCCTAATCAGCAAATGTTTTTTCATTT	0.366667
NC_001132_2_Myxoma_virus	24332	24452	TTAAAAAAATTAAAGCTGCATAGACGACACCGCGCAACAGACGTTATCGACGTCGTTATTCCCCAAAATCTTCATCGTTTTAACCTCGTGTATGAGTTTCTTGTAACTTATCCTGTGCCC	0.408333
NC_001132_2_Myxoma_virus	24452	24572	CGAGTGAGGTAGTTGCCGTTTTAACCATAATGAATCTAAACGAATCGCGGTTAATAATTCCGATACGGAACCGAATGTTTCACGTACGTAATTTGCGATGACTTGTTTAGGTCGTCTACG	0.416667
NC_001132_2_Myxoma_virus	24571	24691	GTTGGATCAATGAAACTACTTTTCTTATCTTCTTTCTATTATACAACGTAACTAGATTAACTTTGTAAAACGACGGAGGTATTCCGTCAAAGGCCAAATTGTCTTTCACAAAATATAATT	0.308333
[truncated: 147,991 more rows]
